# Supplementary material for: Chromosome-level genome of Mosla chinensis from alpine ecotype provides insights into terpenoid biosynthesis and germplasm exploration
Source: Front Plant Sci. 2026 Jun 16;17:1819008. doi: 10.3389/fpls.2026.1819008 (PMC13315002; doi:10.3389/fpls.2026.1819008)
Supplement: Supplementary Table 2 — Transcriptome data statistics. [file Table2.xls]

sample	library	raw_reads	raw_bases	clean_reads	clean_bases	Q20	Q30	total_map
IL1	ARAS1734589436834480-1A	43505384	6.53G	41452062	6.22G	97.02	91.62	38134714(92.0%)
IL2	ARAS1734589436835355-1A	43671200	6.55G	42625480	6.39G	98.53	95.75	40157254(94.21%)
IL3	ARAS1734589436836159-1A	43688782	6.55G	42236440	6.34G	98.64	95.99	39270348(92.98%)
CL1	ARAS1734589436836954-1A	43780464	6.57G	42540712	6.38G	98.54	95.77	38587662(90.71%)
CL2	ARAS1734589436837749-1A	42407552	6.36G	41269144	6.19G	98.58	95.86	37470951(90.8%)
CL3	ARAS1734589436838540-1A	40687278	6.1G	39680636	5.95G	98.56	95.79	35979923(90.67%)
OF1	ARAS1734589436839331-1A	44452768	6.67G	43556044	6.53G	97.28	92.28	39661840(91.06%)
OF2	FRAS240265814-2r	47969008	7.2G	46865694	7.03G	99.08	97.27	39582621(84.46%)
OF3	FRAS240265814-3r	48885240	7.33G	47823828	7.17G	99.07	97.21	39682336(82.98%)
S1	ARAS1734589436841455-1A	46775062	7.02G	45826664	6.87G	97.56	93.12	41542266(90.65%)
S2	FRAS240265815-2r	50457836	7.57G	49231262	7.38G	99.08	97.27	44315414(90.01%)
S3	FRAS240265815-3r	46265688	6.94G	45183288	6.78G	98.93	96.92	40574366(89.8%)
R1	ARAS1734589436843551-1A	44042860	6.61G	42117530	6.32G	98.81	96.49	38573719(91.59%)
R2	FRAS240265816-2r	52605790	7.89G	51363224	7.7G	98.9	96.79	43796929(85.27%)
R3	FRAS240265816-3r	47876988	7.18G	47032390	7.05G	99.06	97.24	41024072(87.23%)
