# Supplementary material for: Chromosome-level genome of Mosla chinensis from alpine ecotype provides insights into terpenoid biosynthesis and germplasm exploration
Source: Front Plant Sci. 2026 Jun 16;17:1819008. doi: 10.3389/fpls.2026.1819008 (PMC13315002; doi:10.3389/fpls.2026.1819008)
Supplement: Supplementary Table 4 — MchTPS protein parameters and the yield of products in E. coli or tobacco. [file Table4.xlsx]

## Sheet: MchTPS protein parameters
Sequence ID	Number of Amino Acid	Molecular Weight	Theoretical pI	Instability Index	Aliphatic Index	Grand Average of Hydropathicity
MCH07g21250.1	145	16968	5.08	65.19	83.38	-0.676
MCH05g28170.1	273	31355.6	7.05	57.93	87.18	-0.513
MCH08g01800.1	557	65212.9	5.31	44.75	79.17	-0.512
MCH04g02910.1	532	62089.6	5.3	46.88	82.24	-0.489
MCH01g25070.1	601	70624.2	5.27	55.81	85.69	-0.473
MCH05g28140.1	173	19999.5	5.22	52.25	77.8	-0.431
MCH02g27520.1	352	41578.2	4.96	42.83	81.99	-0.425
MCH04g06190.1	363	42018.9	5.41	39.57	82.42	-0.425
MCH06g23640.1	515	60180	5.42	48.42	84.56	-0.42
MCH04g01890.1	97	11288.3	8.62	39.11	70.31	-0.42
MCH09g07390.1	498	57907.1	5.65	55.31	86.16	-0.419
MCH01g03940.1	409	47302.2	8.34	44.5	88.26	-0.413
MCH01g19190.1	511	59073.5	6.24	39.56	80.72	-0.399
MCH02g27530.1	446	52528	5.1	48.99	86.82	-0.398
MCH09g06920.1	503	58980.2	5.25	42.64	80.72	-0.395
MCH04g01910.1	120	13850.7	5.5	45.93	91.75	-0.39
MCH09g06950.1	474	55619.7	5.24	46.68	88.16	-0.379
MCH01g24840.1	408	47561.9	4.78	46.11	92.03	-0.377
MCH04g01860.1	272	31502	5.2	44.57	87.87	-0.376
MCH01g32000.1	554	64174.1	5.46	39.46	94.19	-0.371
MCH03g18740.1	558	64676.6	5.23	52.45	89.34	-0.367
MCH07g21190.1	539	62807.8	5.91	48.8	87.57	-0.364
MCH08g07980.1	403	46841.1	7.6	40.04	84.69	-0.35
MCH04g06470.1	555	64432.4	5.25	44.7	85.28	-0.349
MCH08g07970.1	421	48432.4	5.79	40.81	94.8	-0.348
MCH09g06890.1	589	68394.1	5.24	53.95	86.45	-0.347
MCH05g05350.1	818	92915.6	6.11	49.79	85.71	-0.344
MCH05g28160.1	300	35007.5	4.95	48.82	84.8	-0.342
MCH04g01900.1	121	14047.9	4.89	36.36	97.52	-0.339
MCH05g12750.1	416	49188.2	5.39	47.8	95.91	-0.338
MCH05g12740.1	416	49188.2	5.39	47.8	95.91	-0.338
MCH03g23240.1	793	91249.4	6.24	45.19	84.87	-0.337
MCH07g21220.1	429	50261.6	6.29	39.51	89.56	-0.331
MCH03g19760.1	806	91535.1	6.12	41.8	84.62	-0.33
MCH03g25270.1	561	64977.4	5.39	50.35	89.5	-0.328
MCH01g01380.1	618	71366.4	5.65	42.77	88.37	-0.328
MCH02g27510.1	94	10982.6	4.94	54.93	83.94	-0.322
MCH05g28420.1	546	63510.6	5.21	40.17	91.41	-0.317
MCH04g01870.1	120	13863	6.89	52.67	88.58	-0.313
MCH01g31180.1	155	17933.9	6.97	59.2	81.74	-0.308
MCH07g18040.1	603	70862	5.71	53.51	92.26	-0.306
MCH04g26440.1	540	62121.8	5.21	37.53	89.93	-0.303
MCH01g32030.1	527	60440.8	5.71	42.51	94.02	-0.303
MCH04g26450.1	365	42321.9	4.86	42.84	95.37	-0.301
MCH07g20140.1	697	80457	5.94	45.61	88.31	-0.298
MCH03g19700.1	520	60153.6	5.6	40.32	93.92	-0.297
MCH09g06790.1	454	52984.7	4.92	57.57	97.56	-0.295
MCH09g06930.1	253	28837.4	9.16	30.79	92.96	-0.295
MCH04g06840.1	452	52714	4.95	45.43	94.76	-0.291
MCH04g01880.1	145	17295.7	4.89	56.51	92.07	-0.274
MCH05g27230.1	606	70213.8	5.09	48.07	91.24	-0.269
MCH05g27240.1	606	70213.8	5.09	48.07	91.24	-0.269
MCH01g31190.1	493	56953.3	5.51	52.41	92.23	-0.269
MCH09g06960.1	497	58724.9	5.37	41.44	92.6	-0.261
MCH07g21240.1	147	17396.2	7.85	43.43	78.91	-0.245
MCH05g12730.1	586	67544.7	5.29	43.37	92.9	-0.238
MCH03g19750.1	588	67608.5	5.33	40.63	96.04	-0.236
MCH07g21200.1	420	48755.9	6.08	37.67	88.24	-0.235
MCH01g02940.1	414	48188.9	5.11	41.33	99.4	-0.234
MCH04g20980.1	501	57598.1	5.15	52.93	94.83	-0.225
MCH07g21230.1	217	24843.5	6.21	26.24	93.04	-0.215
MCH05g01340.1	556	63899.4	5.29	42.99	94.53	-0.204
MCH02g17700.1	345	39876.8	5.33	29.18	101.74	-0.185
MCH08g11870.1	797	90956.2	5.56	44.06	91.42	-0.141
MCH04g01600.1	256	29213.9	4.7	39.37	93.67	-0.105

## Sheet: expression FPKM analysis
gene_id	IL1_fpkm	IL2_fpkm	IL3_fpkm	mean	sd	CL1_fpkm	CL2_fpkm	CL3_fpkm	mean	sd	OF1_fpkm	OF2_fpkm	OF3_fpkm	mean	sd	S1_fpkm	S2_fpkm	S3_fpkm	mean	sd	R1_fpkm	R2_fpkm	R3_fpkm	mean	sd
MCH08g07970	0	0	0.0534377	0.0178126	0.0308523	0	0.0866164	0	0.0288721	0.050008	0	0.252142	0.124948	0.125697	0.126073	0	0	0	0	0	0.156252	0.192377	0.497027	0.281885	0.187191
MCH02g17700	0.267405	0.247793	0.252622	0.25594	0.0102185	0.518052	0.491365	0.901467	0.636962	0.229457	0.781041	1.23966	0.984468	1.00172	0.229794	0	0	0	0	0	0	0	0.0939859	0.0313286	0.0542628
MCH08g07980	0	0.383262	0	0.127754	0.221276	19.0632	9.22851	20.5659	16.2859	6.15787	16.6968	31.9738	17.2715	21.9807	8.65906	0.0410463	0	0.0872246	0.042757	0.0436375	0.108809	0	0.415337	0.174715	0.215369
MCH04g20980	0.142652	0.176252	0.134765	0.151223	0.0220317	0	0.145626	0	0.048542	0.0840772	0.173608	0	0.210072	0.127893	0.112249	0	0	0	0	0	0	0.0808598	0	0.0269533	0.0466844
MCH01g25070	0.314084	1.32589	2.14298	1.26098	0.916173	1.24817	1.22909	1.02942	1.16889	0.121167	1.68187	0.871142	0.693791	1.08227	0.526785	2.76378	7.89993	0.798539	3.82075	3.66679	22.5257	28.6634	35.8468	29.012	6.66738
MCH05g28170	0	0	0	0	0	0	0	0	0	0	0	0	0	0	0	0	0	0	0	0	0	0	0	0	0
MCH01g24840	0.116726	0	0.0551362	0.0572873	0.0583925	0.0434877	0	0.0983753	0.0472876	0.0492976	0	0	0.257839	0.0859464	0.148863	0.567623	2.71105	0.344633	1.20777	1.30665	17.6266	24.7123	32.2054	24.8481	7.29036
MCH05g28140	0	0	0	0	0	0	0	0	0	0	0	0	0	0	0	0	0	0	0	0	0	0	0	0	0
MCH05g28160	0	0	0	0	0	0	0	0	0	0	0	0	0	0	0	0	0	0	0	0	0	0	0	0	0
MCH07g18040	5.88856	4.8341	7.09377	5.93881	1.13067	0.294478	0.544651	0.865996	0.568375	0.286497	0.43287	0.563729	0.46559	0.487396	0.0681001	0.0549096	0	0	0.0183032	0.0317021	0.0363898	0.100807	0	0.0457323	0.0510488
MCH05g27230	53.6002	27.9138	29.2751	36.9297	14.4531	10.373	11.7726	13.4229	11.8561	1.52666	35.8368	48.4865	5.84903	30.0574	21.8984	1.58451	0	0	0.528169	0.914816	0.03621	0	0	0.01207	0.0209058
MCH05g27240	44.6617	23.6492	20.6315	29.6475	13.09	10.7381	8.9436	14.7138	11.4652	2.953	29.1122	3.76375	3.66946	12.1818	14.6622	0.970264	0	0	0.323421	0.560182	0	0	0	0	0
MCH05g12730	0	0	0	0	0	0	0	0	0	0	0	0.145014	0.0299421	0.0583186	0.0765582	0	0	0	0	0	2.54617	4.25279	6.07439	4.29112	1.76442
MCH05g12750	0.0299879	0	0.0849901	0.038326	0.0431042	0.0446896	0.0229599	0.0252736	0.0309743	0.011934	0.0656919	0.0267346	0	0.0308088	0.0330349	0	0	0	0	0	0	0	0	0	0
MCH05g12740	0.479807	0.722502	0.25497	0.48576	0.233823	6.10013	4.84453	5.00416	5.31627	0.683512	3.2627	0.935712	4.37193	2.85678	1.7537	0.0833301	0	0	0.0277767	0.0481106	0	0.0254973	0	0.00849908	0.0147208
MCH04g01870	11.6393	6.39825	16.4005	11.4794	5.00305	0	0	0	0	0	0	0	0	0	0	0	0	0	0	0	0	0	0	0	0
MCH04g01910	0.98638	1.46246	0.931848	1.12689	0.291882	11.3187	8.91147	14.7974	11.6758	2.95915	19.1589	4.0451	4.35769	9.18722	8.63711	0	0	0	0	0	0	0	0	0	0
MCH01g01380	0	0	0	0	0	96.748	65.3096	88.8236	83.627	16.3507	48.0669	35.2387	14.8502	32.7186	16.7512	0	0	0	0	0	0	0	0	0	0
MCH04g01900	1.41604	1.031	2.38885	1.61196	0.699804	0	0	0	0	0	0	0	0	0	0	0	0	0	0	0	0	0	0	0	0
MCH04g01880	0.326992	0.303009	0.308914	0.312972	0.0124955	1.34008	1.62732	2.20468	1.72403	0.440342	10.3865	1.16607	0.842687	4.13176	5.41919	0	0	0	0	0	0	0	0	0	0
MCH04g01890	1.70503	0.451422	0.920437	1.02563	0.633388	11.4341	9.32452	8.62189	9.79352	1.46361	17.4302	8.25172	6.4565	10.7128	5.8863	0	0	0	0	0	0	0	0	0	0
MCH04g01860	12.6784	7.94039	16.5207	12.3798	4.29792	1.82425	1.00418	1.32644	1.38496	0.413156	2.68158	2.10469	0.57943	1.78857	1.08614	0	0.0572058	0	0.0190686	0.0330278	0	0	0	0	0
MCH01g32000	3.69883	5.42032	3.12866	4.0826	1.19306	1.28191	1.90993	2.24739	1.81307	0.489974	2.6695	0.920249	0.886719	1.49215	1.01975	0.268908	0.506504	0.0952399	0.290217	0.206458	0.0396026	0	0.18896	0.0761874	0.0996508
MCH01g02940	3.22106	3.67773	4.56448	3.82109	0.683087	0	0	0	0	0	0.0420006	0	0	0.0140002	0.024249	0	0	0	0	0	0	0.0489056	0	0.0163019	0.0282356
MCH01g03940	0.630178	0.424698	0.216487	0.423788	0.206847	0.0426875	0.263175	0.0482826	0.118048	0.125715	0.501991	7.86537	0	2.78912	4.40332	0	0	0	0	0	0	0	0	0	0
MCH01g32030	0.249227	0.500387	0.196207	0.315274	0.16249	0	0.0954087	0	0.0318029	0.0550842	0.0606621	0	0	0.0202207	0.0350233	0	0	0	0	0	0	0	0	0	0
MCH07g21220	0	0	0	0	0	0	0	0	0	0	0	0	0	0	0	0	0	0	0	0	0.051115	0.0471996	0	0.0327715	0.0284484
MCH07g21240	22.2575	18.2338	23.4649	21.3187	2.73902	0	0	0	0	0	0.117772	0	0	0.0392573	0.0679956	0	0	0	0	0	0	0	0	0	0
MCH07g21200	11.2832	8.03874	12.5877	10.6365	2.3424	0.168992	0.0868221	0	0.0852715	0.0845069	0.082804	0.202193	0	0.0949988	0.101646	0	0	0	0	0	0	0	0	0	0
MCH07g21250	9.31926	8.02974	6.64165	7.99688	1.33911	0	0	0	0	0	0	0	0	0	0	0	0	0	0	0	0	0	0	0	0
MCH07g21190	0	0	0	0	0	0.0329379	0.0338446	0	0.0222608	0.0192838	0.322782	0	0	0.107594	0.186358	0	0	0	0	0	0	0	0	0	0
MCH07g21230	9.41676	5.58065	10.5513	8.51622	2.60479	0.163178	0.0838351	0	0.0823379	0.0815995	0.0799552	0.292855	0	0.12427	0.151373	0	0	0	0	0	0	0	0	0	0
MCH01g31180	22.6463	37.4333	92.3712	50.8169	36.7387	2.50835	7.26356	1.80544	3.85912	2.96921	3.68717	2.04623	1.69	2.47447	1.06523	10.5236	1.50165	1.92006	4.64845	5.09236	1.40894	1.82142	0.67226	1.30087	0.582151

## Sheet: genes for phylogenetic tree
MchTPSs		AtTPS	SlTPS
MCH07g21250	1	At1g31950-TPS29	SlTPS3	OvTPS2,	GU385978.1
MCH05g28170	1	At1g33750-TPS22	SlTPS4	TvTPS2,	QFS22625.1
MCH08g01800	1	At1g48800-TPS28	SlTPS5	TcTPS2	R4JQT5.2
MCH04g02910	1	At1g61120-TPS4	SlTPS7
MCH01g25070	1	At1g61680-TPS14	SlTPS8
MCH05g28140	1	At1g66020-TPS26	SlTPS9
MCH02g27520	1	At1g70080-TPS6	SlTPS10
MCH04g06190	1	At1g79460-TPS32	SlTPS12
MCH06g23640	1	At2g23230-TPS5	SlTPS14
MCH04g01890	1	At2g24210-TPS10	SlTPS16
MCH09g07390	1	At3g14490-TPS17	SlTPS17
MCH01g03940	1	At3g14520-TPS18	SlTPS18
MCH01g19190	1	At3g14540-TPS19	SlTPS19
MCH02g27530	1	At3g25810-TPS24	SlTPS20
MCH09g06920	1	At3g25820-TPS27	SlTPS21
MCH04g01910	1	At3g25830-TPS23	SlTPS24
MCH09g06950	1	At3g29190-TPS15	SlTPS25
MCH01g24840	1	At3g29110-TPS16	SlTPS27
MCH04g01860	1	At3g32030-TPS30	SlTPS28
MCH01g32000	1	At4g02780-TPS31	SlTPS31
MCH03g18740	1	At4g13280-TPS12	SlTPS32
MCH07g21190	1	At4g13300-TPS13	SlTPS33
MCH08g07980	1	At4g15870-TPS1	SlTPS35
MCH04g06470	1	At4g16730-TPS2	SlTPS36
MCH08g07970	1	At4g16740-TPS3	SlTPS37
MCH09g06890	1	At3g29410-TPS25	SlTPS38
MCH05g05350	1	At4g20200-TPS7	SlTPS39
MCH05g28160	1	At4g20210-TPS8	SlTPS40
MCH04g01900	1	At4g20230-TPS9	SlTPS41
MCH05g12750	1	At5g23960-TPS21	SlTPS46
MCH05g12740	1	At5g44630-TPS11	SlTPS47
MCH03g23240	1	At5g48110-TPS20	SlTPS48
MCH07g21220	1		SlTPS51
MCH03g19760	1		SlTPS52
MCH03g25270	1		New Phytologist (2020) 226: 1341–1360
MCH01g01380	1		doi: 10.1111/nph.16431
MCH02g27510	1
MCH05g28420	1
MCH04g01870	1
MCH01g31180	1
MCH07g18040	1
MCH04g26440	1
MCH01g32030	1
MCH04g26450	1
MCH07g20140	1
MCH03g19700	1
MCH09g06790	1
MCH09g06930	1
MCH04g06840	1
MCH04g01880	1
MCH05g27230	1
MCH05g27240	1
MCH01g31190	1
MCH09g06960	1
MCH07g21240	1
MCH05g12730	1
MCH03g19750	1
MCH07g21200	1
MCH01g02940	1
MCH04g20980	1
MCH07g21230	1
MCH05g01340	1
MCH02g17700	1
MCH08g11870	1
MCH04g01600	1

## Sheet: subcellular localization
Genes	Localizations	Signals	Cytoplasm	Nucleus	Extracellular	Cell membrane	Mitochondrion	Plastid	Endoplasmic reticulum	Lysosome/Vacuole	Golgi apparatus	Peroxisome
MCH01g25070.1	Plastid	Chloroplast transit peptide	0.1222	0.098	0.011	0.1217	0.0651	0.964	0.0556	0.035	0.0435	0.0379
MCH05g12730.1	Plastid	Chloroplast transit peptide	0.1766	0.0859	0.01	0.1419	0.0961	0.943	0.0795	0.0564	0.1032	0.0265
MCH01g02940.1	Cytoplasm	Signal peptide	0.592	0.2853	0.5208	0.135	0.2432	0.0369	0.3597	0.2016	0.3316	0.0385
MCH05g28140.1	Cytoplasm	Signal peptide	0.696	0.1884	0.3966	0.2911	0.1039	0.0281	0.3659	0.2094	0.2617	0.0011
MCH04g01600.1	Cytoplasm	Signal peptide	0.7661	0.1487	0.4697	0.3023	0.0557	0.0693	0.421	0.1311	0.3792	0.0013
MCH05g27240.1	Plastid	Chloroplast transit peptide	0.1401	0.0749	0.0143	0.0849	0.0804	0.9781	0.0632	0.0577	0.0711	0.0417
MCH06g23640.1	Cytoplasm		0.674	0.1799	0.2091	0.2783	0.0708	0.289	0.3451	0.1004	0.2938	0.0019
MCH03g19760.1	Plastid	Chloroplast transit peptide	0.1511	0.1019	0.0163	0.0693	0.2054	0.9456	0.0453	0.0508	0.0596	0.1483
MCH09g06890.1	Plastid	Chloroplast transit peptide	0.2171	0.0956	0.0224	0.129	0.0839	0.9623	0.0975	0.0562	0.0932	0.0254
MCH02g27510.1	Cytoplasm	Peroxisomal targeting signal	0.5349	0.3185	0.3532	0.0952	0.0558	0.0461	0.2625	0.1629	0.2289	0.1696
MCH04g01870.1	Cytoplasm		0.5313	0.3582	0.4684	0.1232	0.1176	0.0409	0.2615	0.174	0.2749	0.0041
MCH07g21250.1	Cytoplasm		0.5313	0.3989	0.24	0.083	0.1042	0.0938	0.2911	0.1115	0.2582	0.0029
MCH09g07390.1	Cytoplasm		0.6648	0.2524	0.2104	0.2454	0.1074	0.0359	0.4256	0.0822	0.2639	0.0024
MCH01g19190.1	Cytoplasm		0.5429	0.413	0.0801	0.1781	0.2156	0.3553	0.2513	0.2512	0.2126	0.0133
MCH04g06840.1	Cytoplasm		0.7645	0.2395	0.1375	0.1145	0.11	0.1151	0.3669	0.1004	0.1444	0.0017
MCH01g03940.1	Cytoplasm		0.5224	0.2896	0.1979	0.2181	0.1964	0.0642	0.3709	0.1331	0.1662	0.0098
MCH01g31190.1	Cytoplasm		0.6072	0.2461	0.2624	0.0785	0.1154	0.1243	0.3168	0.1833	0.3221	0.013
MCH01g32030.1	Cytoplasm		0.585	0.2936	0.0857	0.3463	0.1402	0.1947	0.4117	0.1719	0.1539	0.0065
MCH05g28170.1	Plastid	Chloroplast transit peptide	0.1912	0.099	0.0103	0.0961	0.1734	0.9213	0.0676	0.0371	0.0671	0.0158
MCH09g06950.1	Cytoplasm		0.6994	0.1895	0.2023	0.1731	0.0634	0.255	0.1719	0.0679	0.1635	0.0023
MCH03g25270.1	Cytoplasm		0.7067	0.224	0.1106	0.2713	0.084	0.1469	0.3003	0.0644	0.2029	0.0023
MCH03g18740.1	Cytoplasm		0.6711	0.2203	0.0828	0.2242	0.085	0.2984	0.2935	0.1019	0.1808	0.0018
MCH04g01910.1	Cytoplasm		0.5796	0.348	0.3475	0.1195	0.088	0.0557	0.2859	0.203	0.2425	0.0042
MCH04g06190.1	Cytoplasm		0.6046	0.2072	0.4956	0.2162	0.2286	0.202	0.2991	0.135	0.2057	0.0039
MCH04g26450.1	Cytoplasm		0.6044	0.2804	0.1564	0.1132	0.1978	0.2014	0.3707	0.1384	0.2213	0.0059
MCH03g19700.1	Cytoplasm		0.6217	0.3577	0.3717	0.2564	0.1127	0.0375	0.2171	0.139	0.2226	0.0049
MCH01g24840.1	Cytoplasm		0.7657	0.2651	0.1867	0.1285	0.1322	0.0689	0.4375	0.136	0.2838	0.002
MCH07g21190.1	Cytoplasm		0.6808	0.2212	0.1328	0.2631	0.0833	0.1849	0.3047	0.0756	0.2075	0.0027
MCH05g01340.1	Cytoplasm		0.7339	0.2002	0.1448	0.2174	0.0701	0.2201	0.2935	0.0889	0.2033	0.0019
MCH04g01880.1	Cytoplasm	Signal peptide	0.48	0.192	0.5077	0.1466	0.2098	0.0314	0.42	0.3649	0.4479	0.0248
MCH01g32000.1	Cytoplasm		0.6113	0.3429	0.047	0.2283	0.0851	0.187	0.307	0.1398	0.3169	0.0186
MCH04g06470.1	Cytoplasm		0.7421	0.204	0.2186	0.2703	0.0511	0.2081	0.1642	0.06	0.2029	0.0017
MCH07g21220.1	Cytoplasm		0.7055	0.2701	0.4691	0.2052	0.131	0.1382	0.233	0.1179	0.2954	0.0158
MCH04g20980.1	Cytoplasm		0.7657	0.238	0.1375	0.289	0.1169	0.1873	0.2601	0.1059	0.1961	0.0035
MCH02g17700.1	Cytoplasm	Signal peptide	0.6884	0.2036	0.5979	0.1356	0.2055	0.0478	0.2064	0.2118	0.3006	0.0077
MCH05g12750.1	Plastid	Chloroplast transit peptide	0.1798	0.0711	0.0131	0.1052	0.1938	0.9173	0.0914	0.0618	0.1141	0.058
MCH09g06960.1	Cytoplasm		0.7599	0.212	0.3634	0.2157	0.1176	0.092	0.2005	0.0591	0.1981	0.0029
MCH08g01800.1	Cytoplasm		0.7567	0.1832	0.2395	0.2079	0.083	0.1772	0.18	0.0613	0.1981	0.0008
MCH04g01900.1	Cytoplasm|Extracellular	Signal peptide	0.6023	0.1753	0.6692	0.1565	0.4056	0.1589	0.1846	0.215	0.4614	0.0076
MCH08g11870.1	Plastid	Chloroplast transit peptide	0.2724	0.0896	0.0415	0.112	0.1456	0.9	0.0792	0.1	0.1279	0.0721
MCH05g28160.1	Cytoplasm		0.637	0.1907	0.2616	0.1979	0.1232	0.0608	0.4132	0.2139	0.3058	0.0032
MCH04g26440.1	Cytoplasm		0.686	0.2115	0.06	0.1832	0.1484	0.3726	0.2534	0.0774	0.1426	0.0036
MCH07g20140.1	Cytoplasm		0.7609	0.2841	0.0288	0.2408	0.0267	0.0939	0.3165	0.2642	0.2446	0.0359
MCH08g07980.1	Cytoplasm	Signal peptide	0.6475	0.236	0.4719	0.25	0.2614	0.0831	0.3163	0.1311	0.3397	0.0059
MCH04g01890.1	Cytoplasm		0.4236	0.3749	0.3823	0.272	0.2445	0.0902	0.2955	0.1828	0.351	0.0205
MCH02g27530.1	Cytoplasm		0.7211	0.1686	0.4845	0.2131	0.1168	0.1222	0.1836	0.0679	0.2017	0.0023
MCH05g05350.1	Plastid	Chloroplast transit peptide	0.1694	0.0927	0.0162	0.0873	0.1157	0.9842	0.0383	0.0779	0.0812	0.1105
MCH01g01380.1	Cytoplasm		0.4857	0.2427	0.0901	0.1616	0.0922	0.4857	0.1778	0.0899	0.1523	0.0081
MCH07g21230.1	Cytoplasm		0.6399	0.2412	0.137	0.2334	0.1068	0.0422	0.3982	0.1329	0.1927	0.003
MCH05g12740.1	Plastid	Chloroplast transit peptide	0.1798	0.0711	0.0131	0.1052	0.1938	0.9173	0.0914	0.0618	0.1141	0.058
MCH05g28420.1	Cytoplasm		0.7269	0.1913	0.1486	0.2437	0.0947	0.2361	0.3505	0.0638	0.1824	0.0025
MCH09g06930.1	Extracellular	Signal peptide	0.452	0.2463	0.5763	0.1769	0.2007	0.1273	0.33	0.1987	0.2568	0.0086
MCH03g23240.1	Plastid		0.2275	0.1043	0.046	0.1193	0.4592	0.7128	0.0466	0.0822	0.106	0.1676
MCH05g27230.1	Plastid	Chloroplast transit peptide	0.1401	0.0749	0.0143	0.0849	0.0804	0.9781	0.0632	0.0577	0.0711	0.0417
MCH07g18040.1	Plastid	Chloroplast transit peptide	0.1548	0.1205	0.0215	0.1378	0.1232	0.9509	0.1124	0.0437	0.0796	0.0407
MCH08g07970.1	Cytoplasm		0.7181	0.295	0.4717	0.1813	0.1538	0.0885	0.2591	0.1336	0.3412	0.0022
MCH03g19750.1	Plastid	Chloroplast transit peptide	0.259	0.1034	0.0245	0.1573	0.2108	0.9216	0.1035	0.0699	0.1359	0.0354
MCH04g01860.1	Cytoplasm	Signal peptide	0.6333	0.1615	0.5864	0.2126	0.2425	0.0857	0.4432	0.2707	0.385	0.0058
MCH09g06920.1	Cytoplasm		0.8193	0.2165	0.4209	0.203	0.0798	0.1182	0.1883	0.0528	0.1852	0.0009
MCH02g27520.1	Cytoplasm		0.6807	0.2391	0.1996	0.1292	0.0928	0.2554	0.3508	0.1138	0.1926	0.0019
MCH09g06790.1	Cytoplasm		0.7059	0.3516	0.2931	0.1719	0.1374	0.1043	0.2934	0.094	0.2072	0.0129
MCH04g02910.1	Cytoplasm		0.7223	0.2328	0.2107	0.2175	0.0789	0.1435	0.1669	0.056	0.1724	0.0053
MCH07g21240.1	Cytoplasm	Signal peptide	0.5965	0.2689	0.6266	0.1681	0.29	0.0652	0.2976	0.2146	0.3308	0.0031
MCH07g21200.1	Cytoplasm		0.7543	0.1995	0.2895	0.2405	0.0998	0.1018	0.326	0.1674	0.2701	0.0069

## Sheet: yield of products in E. col
The yield of products in E. coli or tobacco
	2	3	4	5	6	7	8	9	10	11	12	13
	β-caryophyllene	α-caryophyllene	α-muurolene	isolongifolene	γ-cadinene	γ-muurolene	β-cadinene	(+)-epi-bicyclosesquiphellandrene	α-cadinol	geranyl-α-terpinene	aromandendrene	γ-elemene
MchTPS2 (E. coli, mg/L)												5.9
MchTPS7 (E. coli, mg/L)		1.21										1.12
MchTPS7 (tobacco, μg/g FW)	2.94	16.9									9.21
MchTPS9 (tobacco, μg/g FW)					52.96	3.12	11.34	96.06	15.28	27.73	10.25
MchTPS10 (tobacco, μg/g FW)			4.01	6.54							57.64
MchTPS11 (tobacco, μg/g FW)							2.63	18.02		18.69	7.21
Note：Nonyl acetate (10 ng/ul, Aldrich) was used as the internal standard.
yield in E. coli =Area of product/Area of Nonyl acetate *10 ng/ul* dilution fold* dodecane volume / fermentation volume
yield in tobacco =Area of product/Area of Nonyl acetate *10 ng/ul* dilution fold* dodecane volume / sample fresh weight
