# Supplementary material for: Chromosome-level genome of Mosla chinensis from alpine ecotype provides insights into terpenoid biosynthesis and germplasm exploration
Source: Front Plant Sci. 2026 Jun 16;17:1819008. doi: 10.3389/fpls.2026.1819008 (PMC13315002; doi:10.3389/fpls.2026.1819008)
Supplement: Supplementary Table 5 — MchCYP protein parameters. [file Table5.xlsx]

## Sheet: MchCYP protein parameters
Sequence ID	Number of Amino Acid	Molecular Weight	Theoretical pI	Instability Index	Aliphatic Index	Grand Average of Hydropathicity
MCH01g01200.1	64	7500.45 5	.73 6	5.79 4	7.34	-0.72
MCH01g01190.1	94	10724.3	8.98	57.58	63.19	-0.547
MCH02g27860.1	96	11348.1	5.05	53.52	81.15	-0.261
MCH06g10780.1	98	11269.5	10.1	50.31	122.45	0.169
MCH01g45040.1	100	11330.2	4.75	45.98	105.3	0.014
MCH09g09840.1	102	11172.7	10.15	47.5	134.71	0.495
MCH06g10760.1	112	12823.8	5.66	34.71	96.7	-0.086
MCH02g27870.1	113	13043.1	9.52	49.12	62.92	-0.398
MCH05g26180.1	128	14388.5	9.2	43.28	80.08	-0.163
MCH09g09960.1	133	15353.8	5.38	46.75	90.9	-0.211
MCH01g38410.1	137	15773.8	9.72	47.55	95.4	0.069
MCH03g19710.1	141	16081.5	6.61	58.88	85.67	-0.569
MCH02g07890.1	142	16294.9	9.14	54.47	64.51	-0.28
MCH02g27800.1	160	18311	9.46	58.33	60.94	-0.513
MCH04g06160.1	160	18348.1	9.46	57.77	62.12	-0.496
MCH02g27790.1	160	18323	9.64	54.27	57.94	-0.532
MCH02g27820.1	160	18298.2	9.52	50	70.06	-0.381
MCH02g27810.1	161	18512.2	9.27	42.17	58.14	-0.543
MCH02g27850.1	164	18888.7	9.52	44.86	55.3	-0.616
MCH02g27840.1	164	18723.5	9.3	44.28	61.83	-0.539
MCH02g27830.1	164	18859.7	9.49	50.9	57.68	-0.632
MCH06g10770.1	170	19206.1	4.97	49.52	104.35	-0.126
MCH04g28180.1	171	19514.2	6.14	35.06	70.12	-0.429
MCH01g27020.1	175	19482.9	9.21	32.07	101.37	-0.004
MCH02g27760.1	178	20546.6	8.89	58.56	64.1	-0.517
MCH04g06630.1	181	20888.3	6.44	54.65	89.94	-0.201
MCH09g09830.1	184	20788.1	5.04	39.83	96.41	-0.168
MCH02g02920.1	186	20920.7	8.82	59.64	111.61	0.131
MCH02g17950.1	194	22088.3	5.7	45.06	92.06	-0.306
MCH02g02900.1	201	22682.1	5.89	44.1	84.38	-0.266
MCH02g00320.1	202	22685.1	4.87	30.47	95.1	-0.1
MCH09g09950.1	202	23243	9.84	51.38	82.08	-0.446
MCH02g11600.1	205	23147.9	7.78	43.54	96.05	-0.145
MCH02g07880.1	206	23484.3	7.68	53.73	80.97	-0.243
MCH04g21060.1	208	23537.5	7.82	45.7	101.25	-0.143
MCH03g11800.1	208	23289.2	6.12	45.11	98.94	-0.076
MCH03g01950.1	226	25061.9	5.58	34.06	98.41	-0.077
MCH01g27750.1	231	27409.8	9.47	56.68	75.5	-0.479
MCH04g06640.1	235	26123.1	6.22	43.44	100.72	-0.066
MCH02g18740.1	250	28832.4	7.07	53.64	71.36	-0.387
MCH03g01970.1	262	29890.8	9.11	38.04	95.95	-0.187
MCH01g09650.1	262	29955.9	6.46	43.57	97.82	0.015
MCH05g26190.1	280	32157.4	6.77	30.08	94	-0.286
MCH01g08450.1	282	31280.6	7.79	47.2	95.78	-0.04
MCH09g09920.1	284	31995	9.6	31.93	115.35	0.09
MCH04g30150.1	288	32652.6	5.78	41.16	86.08	-0.316
MCH01g44050.1	293	33350.7	9.56	45.13	90.99	-0.166
MCH07g06290.1	298	33864.8	9.31	34.29	92.92	-0.115
MCH09g02970.1	301	34917.3	8.36	56.57	88.5	-0.29
MCH01g01760.1	304	34518.4	9.31	36.95	102.01	0.003
MCH03g19030.1	304	34581	8.71	38.6	93.03	-0.291
MCH03g11790.1	309	35766.8	9.74	52.61	107.18	-0.017
MCH04g28160.1	310	34938.5	8.93	33.54	85.23	-0.184
MCH03g19720.1	310	35265.8	9.02	39.77	93.74	-0.185
MCH01g38430.1	313	35965.6	5.64	51.12	93.13	-0.221
MCH04g01460.1	315	36080.9	8.72	46.34	96.6	-0.205
MCH04g21050.1	316	36266.3	9.52	37.39	97.72	-0.182
MCH02g00330.1	324	36353	9.43	43.1	92.81	-0.078
MCH05g14550.1	327	37114.2	9.25	60.79	103.18	-0.148
MCH03g04340.1	329	37494.4	6.46	36.8	90.67	-0.161
MCH01g17060.1	332	37968.6	6.4	37.1	83.4	-0.408
MCH02g02710.1	332	37617.4	6.36	37.79	90.75	-0.285
MCH04g28200.1	334	37881.3	9.54	42.49	94.28	-0.099
MCH02g11590.1	334	38710	9.14	37.22	73.02	-0.254
MCH01g12910.1	336	37564.8	8.1	34.01	100.18	0.012
MCH09g12030.1	338	38692.5	5.4	24.22	89.41	-0.232
MCH04g01500.1	341	38604.1	6.72	48.76	101.26	-0.046
MCH01g38420.1	344	39366.7	6.42	38.86	96.92	-0.133
MCH02g22490.1	351	40037.7	8.53	50.63	92.22	-0.126
MCH04g02370.1	360	40960.1	9.18	45.89	96.97	-0.048
MCH07g12580.1	362	39737.9	5.76	35.35	102.62	0.037
MCH01g12930.1	370	41860.4	8.84	34.81	90.7	-0.226
MCH07g02940.1	378	42863.4	6.44	48.32	87.62	-0.253
MCH05g28730.1	379	42958.4	7.22	32.89	94.09	-0.227
MCH07g16340.1	379	42099.8	9.51	29.97	83.01	-0.062
MCH07g02700.1	383	44001.9	6.22	37.19	83.26	-0.283
MCH01g46110.1	385	44109.4	8.71	48.46	90.91	-0.116
MCH04g24050.1	389	44576.5	5.7	30.52	93.73	-0.241
MCH01g45490.1	390	44830.5	5.7	45.06	90.03	-0.342
MCH01g01480.1	393	44372.3	6.6	31.65	100.13	-0.163
MCH01g44820.1	406	46270.7	6.24	40.9	90.57	-0.038
MCH02g21850.1	409	45598.5	9.37	37.35	100.32	-0.022
MCH02g00130.1	414	46827.4	8.72	44.18	91.09	-0.123
MCH03g25450.1	414	46496.3	5.62	48.9	92.61	-0.225
MCH06g11040.1	416	47973.2	9.4	38.94	93.73	-0.191
MCH01g09720.1	417	48024.6	8.8	45.32	94.68	-0.313
MCH02g04740.1	418	47746.5	9.1	33.12	84.88	-0.058
MCH01g16750.1	418	47953.9	7.63	37.13	87.89	-0.209
MCH07g03720.1	420	47461.2	8.95	44.9	88.29	-0.065
MCH02g10890.1	420	47393.4	6.47	35.18	91.88	-0.237
MCH02g12780.1	422	47925.3	5.82	46.66	96.07	-0.056
MCH01g45260.1	426	48387.8	6.36	40.76	91.43	-0.23
MCH09g09910.1	431	49755.9	8.6	37.8	92.48	-0.206
MCH01g45480.1	431	48577.7	5.8	42.4	92.32	-0.201
MCH03g21210.1	432	48930.1	8.7	43.97	94.19	-0.089
MCH07g17720.1	435	49046.3	8.39	49.3	99.31	0.029
MCH05g23430.1	436	49241.8	7.29	42.31	90.67	-0.179
MCH08g07890.1	436	49905.3	8.92	41.4	81.61	-0.257
MCH03g01960.1	441	49638.3	6.35	32	94.67	-0.104
MCH09g11430.1	441	50395.3	6.61	40.6	103.92	-0.145
MCH06g13220.1	443	50524.4	9.02	42.66	91.56	-0.135
MCH03g01930.1	447	50412.1	5.62	37.58	96.44	-0.154
MCH06g19020.1	448	50845.5	6.32	31.81	83.21	-0.25
MCH01g37060.1	448	51874.3	6.48	40.47	90.76	-0.203
MCH03g25400.1	452	51062.2	9.14	47.52	95.18	-0.15
MCH04g02890.1	453	52176.6	9.33	36.06	88.21	-0.297
MCH03g19810.1	456	51938.3	6.69	43.14	98.55	-0.116
MCH04g04340.1	458	52644.5	6.44	36.61	81.79	-0.257
MCH01g21140.1	458	52609.7	9.29	52.68	82.42	-0.367
MCH05g14810.1	462	52427.7	8.18	39.84	98.2	-0.089
MCH01g42880.1	463	53254.7	9.02	35.44	87.6	-0.256
MCH06g11200.1	466	53931.5	7.19	42.65	94.83	-0.181
MCH01g45920.1	467	52940.8	8.47	37.69	97.22	-0.098
MCH09g09900.1	469	54102.1	7.93	45.43	102.09	-0.103
MCH01g45020.1	470	53685	7.68	34.88	89.36	-0.263
MCH05g13200.1	471	52909.2	7.24	33.51	96.31	-0.096
MCH09g11410.1	471	53283.9	6.26	37.18	106.84	-0.059
MCH05g12070.1	472	53673.1	9.08	44.21	86.74	-0.215
MCH01g36330.1	473	54173	8.91	33.68	87.61	-0.095
MCH06g11050.1	473	53768.3	8.44	39.48	89.28	-0.223
MCH09g06660.1	474	53757.5	8.82	39.19	87.81	-0.136
MCH01g39800.1	474	53722.6	8.56	41.36	92.15	-0.068
MCH03g01910.1	477	54072.6	8.73	48.6	92.56	-0.219
MCH07g18760.1	477	54605.2	9.1	36.89	88.49	-0.286
MCH07g13540.1	477	54035.1	9.1	42.03	95.07	-0.039
MCH07g13550.1	477	54713.5	9.2	38.01	90.73	-0.129
MCH06g11020.1	478	54587.6	9.2	33.04	93.83	-0.196
MCH05g25190.1	478	54447.8	9.11	42.67	92.8	-0.031
MCH06g14540.1	478	54211	8.98	37.81	96.26	-0.073
MCH05g14300.1	480	54843.7	9.28	45.16	87.96	-0.241
MCH02g10200.1	481	54182	9.12	39.66	75.45	-0.261
MCH03g25980.1	481	55183.4	8.85	38.95	92.43	-0.139
MCH05g19440.1	482	53680.4	5.93	32.37	82.53	-0.133
MCH02g17940.1	485	55909	8.3	45.82	88.1	-0.242
MCH01g05670.1	486	54465.2	8.53	39.04	105.7	-0.105
MCH05g04130.1	486	55978	9.26	42.02	90.91	-0.285
MCH09g10370.1	488	55830.4	8.55	44	86.93	-0.137
MCH04g03090.1	488	56131.5	9.16	46.32	86.45	-0.202
MCH04g20270.1	490	55592.4	9.3	54.09	88.96	-0.23
MCH01g09640.1	490	56272.7	8.97	47.37	91.92	-0.2
MCH08g13840.1	490	55349.1	8.37	46.55	92.92	-0.121
MCH05g14840.1	491	55161	7.58	48.76	97.72	-0.097
MCH01g45250.1	491	55381.3	8.51	37.64	96.64	-0.161
MCH03g11820.1	491	56175.5	8.92	44.62	96.48	-0.104
MCH01g45240.1	491	55167	8.66	41.87	99.98	-0.106
MCH03g24850.1	491	55587.3	6.32	42.4	94.48	-0.144
MCH08g01050.1	492	55606.5	8.59	41.25	91.59	-0.053
MCH09g17260.1	492	55456.2	7.68	41.22	95.33	-0.109
MCH09g11400.1	492	55953.1	8.06	38.64	97.68	-0.132
MCH02g23100.1	493	55885.3	9.14	41.25	84.24	-0.165
MCH09g11470.1	494	55748.5	6.18	45.41	103.77	-0.041
MCH03g19730.1	494	55564.4	8.16	44.72	98.32	-0.135
MCH02g00120.1	494	55890.4	9.26	40.99	93.62	0.002
MCH04g04330.1	494	57126.7	8.81	45.54	82.69	-0.292
MCH02g27010.1	495	56639.2	7.62	44.53	86.12	-0.131
MCH01g19200.1	495	55855.4	7.07	38.19	92.02	-0.2
MCH09g07760.1	495	56477.5	8.85	45.62	90.83	-0.12
MCH07g03350.1	495	55557.6	8.35	49.6	101.05	-0.014
MCH07g06210.1	495	55943.4	8.33	38.44	94.69	-0.071
MCH07g06220.1	496	56086.4	6.88	37.86	97.64	-0.034
MCH03g11470.1	496	56674.9	8.59	30.61	91.47	-0.176
MCH02g07910.1	496	56284.2	8.85	41.5	85.75	-0.29
MCH09g11450.1	496	56416.5	6.59	39.68	105.52	-0.093
MCH07g15980.1	496	57173.5	8.39	54.03	96.92	-0.063
MCH03g11830.1	496	56813.3	9.3	43.78	99.07	-0.182
MCH01g23180.1	497	56261.4	8.73	45.59	94.14	0.032
MCH03g02520.1	497	55712.2	7.95	42.11	94.33	0.025
MCH03g19770.1	497	55967.6	7.77	40.09	91.05	-0.235
MCH07g04210.1	497	56613.2	6.55	36.64	105.53	-0.005
MCH03g18760.1	498	56465.8	8.95	43.1	92.61	-0.161
MCH02g04720.1	498	55630.7	8.19	41.57	96.35	-0.066
MCH03g18750.1	498	56294.6	8.82	38.67	96.51	-0.105
MCH03g11530.1	498	56886.2	8.1	38.57	94.8	-0.127
MCH09g12020.1	498	56686	7.21	36.24	104.76	-0.034
MCH09g11460.1	498	56933.4	6.55	37.25	90.4	-0.304
MCH05g07490.1	498	56828.5	8.43	40.77	90.26	-0.155
MCH03g11840.1	499	56402.4	6.3	54.89	98.68	-0.077
MCH09g09850.1	499	56315.7	6.37	42.58	103.57	-0.031
MCH03g19740.1	499	56213.8	7.27	40.46	91.68	-0.226
MCH01g00500.1	499	56375.5	8.41	37.66	98.22	-0.158
MCH09g11380.1	499	56293.2	6.38	41.79	104.09	-0.11
MCH06g19360.1	499	57766.7	9.01	47.91	90.44	-0.064
MCH01g45520.1	499	57197.5	6.95	48.1	82.28	-0.376
MCH07g04220.1	499	56676.2	6.69	37.38	109.78	-0.021
MCH05g26200.1	500	56376.8	6.94	45.29	101.8	-0.023
MCH05g21100.1	500	56755.8	7.76	43.73	99.4	-0.167
MCH09g11370.1	500	56146.3	7.71	44.75	101.82	-0.059
MCH09g09860.1	500	56459.9	8.37	38.92	102.9	-0.005
MCH01g01940.1	500	56929.6	6.67	43.44	97.24	-0.176
MCH05g22570.1	500	56464.9	8.1	36.49	99.02	-0.078
MCH03g14370.1	500	56000	8.84	36.9	90.68	-0.089
MCH09g09800.1	501	56911.3	8.7	46.33	93.59	-0.203
MCH09g11360.1	501	56701	7.18	49.9	98.14	0.004
MCH02g11160.1	501	57191.4	8.88	38.12	91.68	-0.138
MCH02g10920.1	501	57241.4	8.64	40.18	92.46	-0.129
MCH03g01940.1	501	56787.9	6.49	40.58	95.15	-0.119
MCH01g10410.1	501	57175.5	8.77	40.96	88.56	-0.147
MCH01g44250.1	501	56777.8	8.93	40.47	91.24	-0.078
MCH05g14830.1	502	57470.9	6.19	49.39	97.29	-0.131
MCH03g19800.1	502	57056.1	8.87	33.79	101.16	-0.091
MCH03g01980.1	502	56801.7	7.65	42.84	94.26	-0.196
MCH05g26160.1	502	56906.4	9.08	39.82	97.89	-0.124
MCH02g04060.1	502	56481.6	6.23	43.32	100.6	-0.044
MCH07g16330.1	503	57903.9	7.16	49.2	89.36	-0.293
MCH03g11850.1	503	56801.7	6.39	43.29	95.37	-0.123
MCH07g06070.1	503	57792.9	6.61	35.52	89.15	-0.133
MCH03g25520.1	503	56820.1	8.92	41.86	95.21	-0.137
MCH04g30160.1	503	56245.6	8.71	43.59	103	0.018
MCH03g01880.1	503	56978.2	6.11	45.53	98.41	-0.143
MCH09g11340.1	503	56647.7	8.7	35.15	94.79	-0.108
MCH05g14890.1	504	56750.2	8.36	48.5	97.72	-0.096
MCH05g26150.1	504	57030.6	8.96	39.6	100.24	-0.113
MCH03g25390.1	504	56549.8	6.75	45.21	106.23	0.001
MCH03g01890.1	504	57064.7	6.17	48.78	94.58	-0.23
MCH01g01430.1	505	56606.8	8.91	31.42	98.04	-0.009
MCH04g24950.1	505	58108.7	9.02	47.1	95.7	-0.226
MCH02g11890.1	505	57406.5	8.06	46.5	97.11	-0.138
MCH04g15110.1	505	57612.9	8.73	41.65	85.52	-0.13
MCH05g21990.1	505	57632.5	8.72	43.24	90.73	-0.167
MCH03g16900.1	505	56473.9	7.68	36.63	103.5	0.174
MCH09g16420.1	505	58012.4	8.71	47.91	98.26	-0.22
MCH01g02180.1	505	58168.3	9.14	43.92	92.55	-0.239
MCH03g11900.1	506	57519.8	7.67	49.53	93.44	-0.154
MCH03g19790.1	506	57672.6	6.56	39.66	95.71	-0.138
MCH05g26170.1	506	57212.7	8.49	41.96	95.2	-0.129
MCH03g02000.1	506	56789.6	6.23	41.07	92.15	-0.111
MCH04g24960.1	507	58136.5	9.42	49.84	95.9	-0.223
MCH05g22820.1	507	56869.8	7.03	35.46	94.97	-0.095
MCH01g01210.1	507	56712.8	7.67	37.73	94.22	-0.108
MCH03g11810.1	507	57515.3	6.46	45.5	91.74	-0.189
MCH09g11440.1	507	57061.8	6.35	38.31	97.3	-0.116
MCH09g16410.1	507	58260.6	8.09	48	97.69	-0.221
MCH03g19860.1	508	56870.7	9.47	36.17	95.16	-0.068
MCH03g13040.1	508	57591.6	8.46	43.66	91.95	-0.175
MCH07g03360.1	508	57030.6	8.68	43.11	101.54	-0.058
MCH04g01490.1	508	57390.5	8.25	49.52	98.13	-0.188
MCH05g14880.1	508	57783.3	8.52	45.18	88.66	-0.146
MCH08g12330.1	508	58567.5	6.75	46.66	89.27	-0.193
MCH02g02740.1	509	57740	9.05	33.46	96.95	-0.159
MCH04g12920.1	509	58280.2	9.24	45.34	84.26	-0.209
MCH01g45500.1	509	58319.1	6.2	43.84	85.87	-0.277
MCH01g45440.1	509	58233.2	7.04	47.08	89.53	-0.255
MCH03g19550.1	509	57845.3	8.79	43.22	87.13	-0.22
MCH05g01590.1	509	56540.4	8.31	33.53	98.98	-0.059
MCH01g05420.1	510	57998.3	8.37	44.72	94.86	-0.079
MCH01g05410.1	510	57909.2	6.95	47.37	97.51	-0.059
MCH03g26570.1	510	58276.9	8.27	39.03	79.96	-0.301
MCH05g21980.1	510	58043.7	8.36	40.34	86.78	-0.131
MCH01g10100.1	511	58905.7	6.42	43.43	86.65	-0.244
MCH04g19720.1	511	57788.2	7.58	34.75	96.75	-0.066
MCH01g10080.1	511	58905.7	6.42	43.43	86.65	-0.244
MCH04g19730.1	511	57444.5	7.64	42.23	96.54	-0.069
MCH07g18750.1	512	58745.7	9.26	39.97	100.29	-0.134
MCH01g44060.1	512	58190.8	8.46	43.65	94.41	-0.177
MCH01g03470.1	512	58727.7	6.7	46.32	93.87	-0.283
MCH08g12280.1	512	58974.3	6.81	46.29	91.02	-0.129
MCH02g17900.1	512	58028.9	8.79	46.44	97.46	-0.04
MCH06g22890.1	512	57678.9	9.1	36.9	87.4	-0.17
MCH01g45030.1	512	57578.4	8.12	34.55	91.58	-0.165
MCH01g19220.1	512	59107	7.99	34.08	90.59	-0.202
MCH05g26210.1	512	57901.4	8.51	44.97	97.15	-0.126
MCH01g09630.1	513	58762.7	8.56	35.83	100.02	-0.045
MCH03g12920.1	513	59287.2	5.93	45.64	89.73	-0.228
MCH03g00320.1	513	57663	8.72	42.54	98.85	-0.105
MCH04g07970.1	513	57766.5	6.85	33.28	88.4	-0.167
MCH01g09700.1	514	58829.7	9.02	32.96	96.93	-0.122
MCH05g22000.1	514	59169.2	8.91	41.51	84.2	-0.241
MCH01g09770.1	514	59168.3	9	40.96	100.35	-0.113
MCH05g01670.1	514	57776.2	8.14	34.86	89.86	-0.115
MCH05g22020.1	514	58741.7	8.84	45.62	87.04	-0.18
MCH01g09680.1	515	59020.4	9.17	39.71	95.24	-0.227
MCH02g12260.1	515	58547.2	6.14	41.96	87.15	-0.322
MCH01g01420.1	515	57365.6	8.84	35.54	98.04	-0.028
MCH08g12300.1	515	59145.6	8.13	49.72	93.34	-0.11
MCH06g17490.1	515	58620.7	7.7	52.14	96.35	-0.19
MCH09g09700.1	515	57782.2	6.59	32.32	102.93	-0.019
MCH04g20810.1	515	57234.9	9.03	35.46	103.53	0.043
MCH09g10870.1	515	58470.5	8.42	47.63	94.43	-0.201
MCH01g45740.1	515	57827.9	5.76	40.19	94.52	-0.051
MCH01g09890.1	515	58845.7	8.83	39.27	96.35	-0.073
MCH01g45450.1	516	58574.6	6.4	39.47	93.95	-0.18
MCH05g01660.1	516	57822.2	6.45	40.88	95.66	-0.027
MCH01g09730.1	516	59899	9.25	45.48	91.65	-0.205
MCH01g09930.1	517	59715.7	8.93	39.33	88.09	-0.24
MCH04g24060.1	517	58659.7	6.56	39.55	96.32	-0.114
MCH01g09660.1	517	58960.6	9.04	42.37	98.09	-0.154
MCH01g09610.1	517	59146.8	8.41	38.64	89.44	-0.12
MCH01g45460.1	518	58944	6.22	34.58	87.57	-0.247
MCH01g08470.1	518	59668.8	9.16	44.52	101.27	-0.149
MCH01g09760.1	518	58936.7	9.16	33.24	93.96	-0.131
MCH09g02980.1	518	58762.8	6.64	36.83	92.64	-0.203
MCH01g09900.1	518	59317.9	8.83	36.69	90.39	-0.197
MCH01g09670.1	518	59103	9.16	44.31	98.82	-0.132
MCH02g22530.1	519	58243.2	9.12	45.15	104.84	0.019
MCH08g12320.1	519	59931.8	8.57	40.19	94.28	-0.119
MCH01g00440.1	520	58398.2	9.4	36.33	99.15	0.005
MCH01g09710.1	520	59222.2	9.17	36.12	97.69	-0.113
MCH01g45470.1	520	59152.1	6.33	40.44	89.67	-0.264
MCH08g14700.1	520	58922.5	8.81	41.91	92.38	-0.169
MCH04g21630.1	520	59214.4	9.04	45.34	90.21	-0.136
MCH01g09910.1	521	59925	9.06	42.57	88.94	-0.175
MCH05g16760.1	521	59713	9.43	47.16	98.33	-0.086
MCH01g45530.1	521	59446.4	6.32	43.22	88.73	-0.294
MCH02g04710.1	522	58626.7	6.74	40.23	94.2	-0.058
MCH01g45540.1	522	59699.9	6.41	43.61	84.46	-0.305
MCH04g28170.1	522	59400.6	9.43	43.47	94.12	-0.208
MCH05g21270.1	523	57674.8	8.2	29.81	100.11	-0.037
MCH04g25890.1	523	59056	9.01	47.29	89.75	-0.122
MCH02g15800.1	523	59956.9	8.89	50.48	91.15	-0.24
MCH07g05510.1	523	58888.1	6.06	46.49	91.4	-0.115
MCH05g20660.1	523	59237.5	6.45	34.29	93.82	-0.014
MCH01g45510.1	524	60194.2	6.57	43.4	87.82	-0.275
MCH09g02990.1	524	59881.2	7.69	39.25	85.42	-0.258
MCH03g08830.1	524	60043.2	9.08	40.02	96.93	-0.089
MCH08g07180.1	525	59574	8.28	39.06	96.42	-0.079
MCH03g22510.1	525	59644.2	7.99	42.3	99.24	-0.051
MCH02g11140.1	525	59077.4	8.03	42.46	95.26	-0.163
MCH02g22520.1	525	59625.3	8.55	47.48	90.84	-0.148
MCH01g26990.1	526	60150.4	9.05	33.76	98.35	-0.12
MCH02g22510.1	527	60264.4	8.91	42.86	94.33	-0.119
MCH01g44160.1	528	57993	6.35	38.77	97.61	0.144
MCH04g24070.1	529	60021.3	6.45	33.1	92.7	-0.183
MCH07g04080.1	530	59888.4	7.28	43.21	96.74	-0.109
MCH08g14730.1	531	60306	8.46	47.06	94.16	-0.188
MCH04g30840.1	533	58692.9	8.86	44.16	95.22	0.047
MCH04g05750.1	533	59827.2	8.29	34.42	97.11	0.002
MCH03g27000.1	533	60693.3	9.23	47.22	91.26	-0.178
MCH07g03620.1	534	60533.3	8.59	50.91	93.63	-0.054
MCH02g12370.1	537	61699.9	7.72	37.39	99.42	-0.153
MCH06g05160.1	539	59905.1	6.3	38.63	94.66	-0.049
MCH06g05170.1	539	59905.1	6.3	38.63	94.66	-0.049
MCH02g12820.1	539	60384.4	7.94	46.83	97.14	0.004
MCH05g26140.1	540	60902.7	8.25	43.14	99.33	-0.086
MCH01g09620.1	540	62168.6	9.05	42.23	94.59	-0.09
MCH01g34660.1	542	62020.6	5.9	40.48	87.2	-0.177
MCH09g18710.1	543	61367.4	8.94	35.92	94.83	-0.112
MCH09g07730.1	544	61564.4	8	42.71	94.78	-0.108
MCH03g18730.1	551	61583.8	7.61	40.01	88.35	-0.158
MCH06g18780.1	554	61634.5	6.3	37.81	96.81	-0.137
MCH01g18150.1	559	62553.5	8.37	35.81	98.19	0.007
MCH01g07420.1	580	64785.3	6.82	37.95	87.29	-0.199
MCH08g00680.1	616	68813.9	6.11	43.16	90.83	-0.229
MCH01g45050.1	631	70592.6	8.05	42.03	88.03	-0.276
MCH03g11460.1	634	72683.1	8.4	36.64	95.95	-0.186
MCH03g18720.1	681	77889.5	9.08	43.81	88.22	-0.183
MCH04g01510.1	734	81456.7	9.33	55.3	89.31	-0.343
MCH03g16470.1	756	85272.5	8.64	34.7	82.71	-0.36

## Sheet: expression FPKM analysis
gene_id	IL1_fpkm	IL2_fpkm	IL3_fpkm	mean	sd	CL1_fpkm	CL2_fpkm	CL3_fpkm	mean	sd	OF1_fpkm	OF2_fpkm	OF3_fpkm	mean	sd	S1_fpkm	S2_fpkm	S3_fpkm	mean	sd	R1_fpkm	R2_fpkm	R3_fpkm	mean	sd
MCH01g01760	0.313054	0.362618	0.369684	0.348452	0.0308582	13.3544	15.8792	14.775	14.6695	1.26569	14.7443	8.02389	13.4269	12.065	3.56117	6.68744	6.04206	7.85651	6.86201	0.919733	5.83717	3.92608	4.60752	4.79025	0.968562
MCH01g05670	0.196061	0.317942	0.0926107	0.202204	0.112791	0.073045	0.112584	0.0413095	0.075646	0.0357081	0.107373	0	0	0.0357911	0.0619919	0	0	0	0	0	29.2458	31.2564	32.9477	31.1499	1.85324
MCH01g19200	13.2644	14.9366	14.6329	14.278	0.890787	7.85064	12.9839	7.64144	9.49201	3.0259	4.2605	8.60711	7.10871	6.65877	2.20796	19.975	17.6586	27.3586	21.6641	5.06577	9.70137	9.4579	8.04064	9.06664	0.896836
MCH01g38420	14.6682	13.913	12.027	13.5361	1.3603	0.463994	0.794611	0.408186	0.555597	0.208865	1.31358	1.54208	0.81512	1.2236	0.371742	14.4197	18.2427	18.6919	17.1181	2.34762	1.33788	2.29431	2.06705	1.89975	0.499683
MCH01g38430	0.0760203	0	0	0.0253401	0.0438904	0	0	0	0	0	0	0	0	0	0	0.211244	0.94499	0	0.385411	0.495986	0	0	0	0	0
MCH01g44060	8.63759	9.93611	9.64737	9.40702	0.681807	4.56551	2.57363	5.48666	4.2086	1.48895	1.18066	4.36237	2.34974	2.63092	1.60938	11.469	9.93822	14.2588	11.8887	2.19067	0.274253	0.289423	0	0.187892	0.162896
MCH01g45240	2.34406	3.18581	3.35862	2.96283	0.542789	5.73475	10.3495	7.93515	8.00645	2.30818	9.44257	5.08509	7.59423	7.37396	2.18707	3.03971	5.95549	8.42039	5.8052	2.69349	0.143892	0	0.240297	0.128063	0.120928
MCH01g45250	0.633027	0.843236	0.485899	0.654054	0.179594	45.8419	29.171	43.2476	39.4202	8.9703	31.4322	46.4532	21.47	33.1185	12.5767	5.3596	7.869	9.08225	7.43695	1.89856	2.40438	2.62388	3.54597	2.85808	0.605757
MCH01g45260	0.198506	0.137961	0.281298	0.205922	0.0719558	43.0055	30.0928	37.6424	36.9136	6.48712	29.5336	44.287	46.8085	40.2097	9.33136	9.17047	20.1627	21.3923	16.9085	6.72949	13.2973	18.4392	22.7188	18.1518	4.71728
MCH02g00330	0.728496	0.675066	0.344111	0.582558	0.208222	0.162846	0.725093	0.368382	0.418774	0.28449	0.10639	0.129893	0	0.0787609	0.0692139	4.95962	6.29136	4.19424	5.14841	1.06123	3.89057	4.83135	3.2646	3.99551	0.788631
MCH02g12370	100.917	81.648	129.818	104.128	24.245	51.7259	52.4431	69.8827	58.0172	10.2821	60.4067	83.9687	93.7326	79.3693	17.1324	64.0419	66.8302	102.508	77.7935	21.4491	8.71151	6.3111	5.71111	6.91124	1.58768
MCH03g11460	0.300729	1.6372	0.639233	0.859055	0.694826	2.01673	4.25962	1.3623	2.54622	1.5195	0.603882	0.33513	0.387503	0.442172	0.142473	0.47006	0.639444	0.360712	0.490072	0.14044	152.956	148.974	114.683	138.871	21.0422
MCH03g11470	0.240145	0.267038	0.317616	0.274933	0.0393342	0	0	0.0404784	0.0134928	0.0233702	0.0701418	0	0	0.0233806	0.0404964	0.166828	0.0942688	0.283612	0.181569	0.0955284	6.27984	15.5996	10.2551	10.7115	4.67661
MCH03g11530	2.50482	3.15008	2.19732	2.61741	0.486257	0.699904	1.16437	0.829339	0.897871	0.239698	0.228629	0.199383	0.164672	0.197561	0.0320172	9.38408	9.80342	9.50852	9.56534	0.215368	0.700158	4.44961	2.12234	2.42404	1.89285
MCH03g18720	6.2651	5.28667	6.61311	6.05496	0.687739	7.27628	8.2805	7.93501	7.83059	0.51019	7.2839	7.76966	5.77277	6.94211	1.0414	5.30062	4.96911	5.06363	5.11112	0.170784	4.99533	4.0175	5.1975	4.73678	0.631061
MCH03g18730	0.12973	0	0.122558	0.0840962	0.0729177	0.483328	0.0662176	0.364452	0.304666	0.214886	0.252612	1.46498	0.668653	0.795415	0.616044	1.77242	6.25254	0.446868	2.82394	3.04232	23.8111	37.7237	41.1131	34.216	9.16888
MCH03g18750	5.46187	10.385	5.12169	6.98952	2.94549	6.57194	11.4922	7.19465	8.41961	2.67912	14.8305	79.0274	8.40075	34.0862	39.0527	20.3489	20.17	15.2004	18.5731	2.9222	0.67056	0.997591	0.462151	0.7101	0.269901
MCH03g18760	1.50496	2.40179	1.42176	1.77617	0.543394	6.29223	12.8349	7.64545	8.92418	3.45367	4.79255	5.51585	4.98655	5.09832	0.374381	52.5941	47.973	38.7873	46.4515	7.02803	6.38982	8.60173	9.36691	8.11949	1.54602
MCH03g19030	0.234791	0.725235	0.295747	0.418591	0.267305	0.46653	0.838901	0.263839	0.52309	0.291673	0.514335	0.139546	0.172879	0.275587	0.207433	0	0	0.0577685	0.0192562	0.0333526	0.144128	0	0	0.0480425	0.0832121
MCH03g19550	2.48336	4.35141	1.91951	2.9181	1.2729	0.16822	0.13828	0.266376	0.190959	0.0670069	0.0329702	0.483044	0.232722	0.249579	0.22551	3.45037	3.69259	1.79971	2.98089	1.03008	1.20568	12.093	4.72125	6.00665	5.55633
MCH03g19720	0	0	0	0	0	0	0	0	0	0	0	0	0	0	0	0	0	0	0	0	0	0	0	0	0
MCH03g19730	0.77464	4.0278	1.09772	1.96672	1.79224	0.384803	1.61453	1.01556	1.00496	0.614933	0.125699	0	0	0.0418996	0.0725723	0.35876	0.225248	0.22236	0.268789	0.0779303	17.079	57.0088	33.7307	35.9395	20.0563
MCH03g19740	0	0	0	0	0	0	0	0	0	0	0	0	0	0	0	0.0994961	0	0	0.0331654	0.0574441	0.527507	9.66081	3.14618	4.44483	4.7031
MCH03g19770	9.6663	23.625	17.4648	16.9187	6.99536	7.80283	35.5859	7.12834	16.839	16.2388	2.79394	1.36446	1.63107	1.92982	0.760125	20.6771	20.6063	26.102	22.4618	3.15275	59.4855	113.796	95.7302	89.6705	27.6576
MCH03g25400	0	0.146488	0.149342	0.0986101	0.0854108	0.0392637	0.080689	0.04441	0.0547876	0.0225784	0	0	0	0	0	0.0732127	0.241325	0.116685	0.143741	0.0872611	0.436678	0.224016	0.277808	0.312834	0.110573
MCH03g25450	0.057519	0	0	0.019173	0.0332086	0	0.176155	0.096953	0.0910359	0.0882263	0.126002	0.0512789	0	0.0590936	0.0633633	0.919041	2.06975	1.82562	1.6048	0.606303	2.9659	3.57011	2.62813	3.05471	0.477226
MCH04g28160	0	0	0	0	0	0.743485	0.64642	0.646873	0.678926	0.0559103	1.56928	1.57382	1.69544	1.61285	0.0715622	0.106641	0.25108	0	0.11924	0.126013	0	0	0	0	0
MCH04g28170	0.410771	1.14193	0.991714	0.84814	0.386147	0.204051	0.454281	0.0769321	0.245088	0.191992	1.29977	0	0	0.433256	0.750422	0	0	0	0	0	0.126077	0.11642	0.120313	0.120937	0.00485893
MCH04g28200	0.28502	0.0660289	0.134631	0.161893	0.112012	3.76967	5.61921	4.14366	4.51084	0.977916	5.20306	2.09631	1.41658	2.90532	2.01872	0	0	0	0	0	0	0	0	0	0
MCH05g01590	0.878665	0.977065	1.03761	0.964446	0.0802204	0.0327358	0.168185	0.0370265	0.0793156	0.0769927	0.0320802	0	0	0.0106934	0.0185215	1.31237	1.69586	0.810708	1.27298	0.443887	0.202265	0.448251	0.11581	0.255442	0.172482
MCH05g01660	1.39256	1.13401	1.15611	1.22756	0.14332	1.98093	1.74468	2.02719	1.9176	0.151528	1.72556	4.58972	2.57892	2.96474	1.47054	0.469045	0.91108	0.903292	0.761139	0.252991	1.24339	1.14814	1.18654	1.19269	0.0479193
MCH05g01670	11.0171	7.86289	12.8969	10.5923	2.54375	44.003	43.0924	50.6644	45.9199	4.134	60.1106	63.5373	63.0823	62.2434	1.86099	12.5737	12.2222	18.9663	14.5874	3.79633	1.41769	2.15273	1.50319	1.6912	0.401975
MCH05g14550	0.291102	0.472066	0.137504	0.300224	0.167467	0.433816	0.167159	0.368008	0.322994	0.13891	0.159423	0	0.0535855	0.0710028	0.0811261	1.87061	1.52363	0.537176	1.31047	0.6918	7.57219	8.16783	10.3594	8.6998	1.46776
MCH05g22820	767.591	780.147	751.485	766.407	14.3679	61.4656	99.7813	84.3622	81.8697	19.279	100.487	58.218	52.501	70.4019	26.2105	5.10336	0.0550332	0.124177	1.76086	2.8949	0	0	0	0	0
MCH05g26140	0.0882454	0.735959	0.375151	0.399785	0.324559	0	0.101346	0.0371862	0.0461774	0.0512678	0.0322186	0	0	0.0107395	0.0186014	3.67823	3.31974	0.944477	2.64748	1.4857	4.34714	11.5547	9.88633	8.59607	3.77305
MCH05g26150	0	0	0	0	0	0.0352207	0	0	0.0117402	0.0203347	0.0345153	0.12642	0	0.0536452	0.0653452	0	0	0	0	0	0.0870474	0.442087	0.124601	0.217912	0.195047
MCH05g26160	1.09679	1.35513	0.43173	0.961216	0.476394	0.238363	0.629807	0.231091	0.36642	0.228128	0.13348	0.162967	0.100947	0.132465	0.0310223	1.30164	2.36201	2.22632	1.96332	0.577037	0	0	0	0	0
MCH05g26170	0.0470816	0.261771	0.311351	0.206735	0.140468	0.210491	0.252332	0.23808	0.233634	0.0212721	0.171896	0.503687	0.138667	0.271417	0.201837	0.163537	0.123213	0.104257	0.130336	0.0302754	0.043352	0.160125	0.330959	0.178145	0.144648
MCH05g26200	2.24937	1.70852	3.72749	2.56179	1.04511	0.4671	0.451725	0.248623	0.38915	0.121942	0.753934	0.887612	0.244363	0.628636	0.339436	8.22303	23.1363	12.7926	14.7173	7.64065	70.59	68.1613	65.1593	67.9702	2.72043
MCH05g26210	0.279186	0.215591	0.527502	0.34076	0.16482	0	0.213755	0.117648	0.110468	0.107058	0.101931	0	0.239829	0.11392	0.120363	0	0	0	0	0	3.29906	2.92766	4.00683	3.41118	0.548251
MCH07g06210	6.99507	10.607	9.97928	9.19377	1.92982	195.563	295.915	226.079	239.186	51.4439	263.956	116	153.138	177.698	76.9751	9.10534	12.4583	8.34465	9.96944	2.18873	6.66866	8.11032	8.04006	7.60634	0.812821
MCH07g06220	0	0	0	0	0	0	0	0	0	0	0	0	0	0	0	0.233559	0.722727	0.141806	0.366031	0.312296	5.35114	10.005	8.69367	8.01659	2.39966

## Sheet: genes for phylogenetic tree
reported CYP from database			MchCYPs
AtCYP51G1			MCH05g14890	1
ScCYP51G1			MCH01g05670	1
CYP71A16			MCH04g28160	1
CYP71B15			MCH01g27020	1
CYP71C1			MCH03g19860	1
CYP71D9			MCH01g09680	1
CYP71L1			MCH06g11200	1
CYP71P1			MCH01g23180	1
CYP71U5			MCH04g24960	1
CYP71Z18			MCH02g00320	1
CYP71AH44			MCH05g22820	1
CYP71AJ3			MCH01g01200	1
CYP71AM1			MCH02g27810	1
PmCYP71AN24			MCH03g11840	1
CYP71AT96			MCH03g01910	1
CYP71AU87			MCH06g05160	1
CYP71AV1			MCH01g10100	1
CYP71AV15			MCH01g42880	1
CYP71AX36			MCH05g26190	1
CYP71AY4			MCH08g07180	1
CYP71AZ6			MCH02g21850	1
CYP71BA1			MCH02g17940	1
CYP71BE5			MCH02g10200	1
CYP71BL1			MCH01g45920	1
CYP71BL5			MCH01g45460	1
CYP71BZ6X			MCH01g36330	1
CYP71CA1			MCH03g11900	1
CYP71CB1			MCH09g09800	1
CYP71DD6			MCH07g16330	1
CYP71FB1			MCH04g21060	1
AbP450-5021			MCH09g11360	1
I10H			MCH01g01430	1
LgBX5			MCH06g11020	1
CYP99A2			MCH03g13040	1
CYP726A1			MCH08g01050	1
CYP73A30			MCH05g14830	1
CYP73A67v2			MCH03g19800	1
CYP75A8			MCH01g45050	1
CYP75B4			MCH03g01960	1
CYP75B6			MCH02g23100	1
CYP76B74			MCH04g06640	1
CYP76C4			MCH02g22530	1
CYP76F12			MCH01g34660	1
CYP76M7			MCH01g09910	1
CYP76S40			MCH01g45510	1
CYP76T21			MCH01g45450	1
CYP76AA25			MCH01g12910	1
CYP76AD3			MCH02g27860	1
CYP76AE4			MCH09g02990	1
CYP76AH23			MCH01g01480	1
CYP76AK8			MCH02g11160	1
CYP77A6			MCH07g18750	1
CYP77B1			MCH04g19720	1
CYP78A7			MCH04g21050	1
CYP79A125			MCH09g09850	1
CYP79B3			MCH01g01190	1
CYP79C2			MCH04g04340	1
CYP79D1			MCH05g14550	1
CYP79E1			MCH09g18710	1
CYP79F1			MCH03g11790	1
CYP80A1			MCH05g26200	1
CYP80B1v1			MCH01g08470	1
CYP80F1			MCH09g09910	1
CYP80G2			MCH02g27010	1
CYP81A6			MCH05g14840	1
CYP81B1			MCH07g03360	1
CYP81E1			MCH03g19810	1
CYP81Q58			MCH07g03720	1
CYP81AA1			MCH09g11470	1
CYP71AN15			MCH09g07730	1
AsBX5			MCH03g01970	1
CYP82C2			MCH03g16470	1
CYP82D1v1			MCH02g10890	1
CYP82D2			MCH05g12070	1
CYP82D367			MCH03g18760	1
CYP82E4v1			MCH05g21100	1
CYP82G1			MCH01g09630	1
CYP82J17			MCH04g24950	1
CYP82L1			MCH02g12260	1
CYP82N4			MCH02g18740	1
CYP82M3			MCH07g06220	1
CYP82Q3			MCH05g21270	1
CYP82Y1			MCH01g01420	1
AeDSH1			MCH02g27800	1
CYP84A3			MCH08g12300	1
TbF5H1			MCH03g11850	1
CYP89A9			MCH02g07890	1
AsBX4			MCH02g02740	1
CYP93B1			MCH06g17490	1
CYP93C1			MCH04g12920	1
CYP93E1			MCH05g26140	1
CYP93G2			MCH02g12370	1
CYP98A6			MCH01g09700	1
CYP701A1			MCH09g09960	1
CYP701B1			MCH02g17950	1
CYP703A2			MCH06g10760	1
CYP706B1			MCH01g09930	1
CYP706C37			MCH04g20270	1
CYP706M1			MCH04g25890	1
CYP706V2			MCH09g02970	1
CYP712K1			MCH01g09640	1
CYP705A5			MCH01g12930	1
CYP719A24			MCH02g22490	1
c1128			MCH04g06160	1
c8931			MCH04g01500	1
CYP719B1			MCH07g18760	1
CYP736A167			MCH05g23430	1
CYP750B1			MCH09g06660	1
CYP788A1			MCH01g45040	1
CYP867E38			MCH02g04720	1
CYP867K1			MCH04g30840	1
CYP72A1			MCH03g02520	1
CYP72A208			MCH03g11800	1
CYP72A224			MCH08g13840	1
OeSXS			MCH04g06630	1
CYP72C1			MCH04g01490	1
CYP709C1			MCH07g06070	1
CYP714A1			MCH07g13540	1
CYP714B2			MCH09g09700	1
CYP714D1			MCH01g19200	1
CYP734A7			MCH01g45500	1
CYP735A2			MCH05g22000	1
LuCYP74A1			MCH01g00440	1
StCYP74A1			MCH02g15800	1
NtCYP74			MCH05g28730	1
CYP74B5			MCH02g27850	1
LeCYP74C3			MCH01g38410	1
CYP74H1			MCH01g21140	1
CYP74L1			MCH02g27790	1
CYP85A1			MCH09g10370	1
CYP87D16			MCH03g19730	1
CYP88A3			MCH06g05170	1
LsKAO			MCH01g26990	1
CYP88D6			MCH01g44060	1
CYP90A1			MCH09g12030	1
CYP90B2			MCH01g09760	1
CYP90C1			MCH04g03090	1
CYP90G1v3			MCH03g12920	1
CYP90D1			MCH01g03470	1
CACYP707A4			MCH03g22510	1
CYP708A2			MCH03g11470	1
CYP716A1			MCH04g28200	1
GbCYP716B			MCH01g45490	1
CYP716C11			MCH03g18750	1
CYP716E41			MCH03g11530	1
CYP716S1			MCH09g11370	1
CYP716U1			MCH04g24070	1
CYP716Y1			MCH02g02900	1
CYP720B31			MCH01g01210	1
CYP724B1			MCH07g06290	1
CYP725A1			MCH03g00320	1
CYP7005C3			MCH04g30150	1
CYP86A2			MCH08g12280	1
CYP86B1			MCH03g19740	1
CYP94A1			MCH07g17720	1
CYP86C3			MCH02g07910	1
CYP94B1			MCH02g17900	1
CYP94C1			MCH03g01930	1
CYP94D109			MCH09g11430	1
CYP94N1v2			MCH05g14880	1
CYP96A15			MCH05g25190	1
CYP96T1			MCH01g00500	1
CYP704B1			MCH02g12780	1
CYP97A3			MCH01g45440	1
CYP97B3			MCH03g19790	1
CYP97C27			MCH09g17260	1
CYP710A1			MCH07g04080	1
CYP711A7			MCH09g02980	1
CYP71D179	access No.QEU48947.1		MCH07g02940	1
CYP71D180	access No.QEU48952.1		MCH02g00130	1
			MCH09g09860	1
			MCH05g26180	1
			MCH01g01940	1
			MCH07g16340	1
			MCH05g19440	1
			MCH02g04710	1
			MCH09g09920	1
			MCH03g11810	1
			MCH03g01980	1
			MCH01g39800	1
			MCH04g20810	1
			MCH02g10920	1
			MCH02g22510	1
			MCH02g27840	1
			MCH02g11890	1
			MCH02g00120	1
			MCH01g38420	1
			MCH09g12020	1
			MCH01g07420	1
			MCH02g11140	1
			MCH08g00680	1
			MCH09g09830	1
			MCH03g19720	1
			MCH03g04340	1
			MCH01g44050	1
			MCH04g02890	1
			MCH04g15110	1
			MCH07g12580	1
			MCH01g09770	1
			MCH01g08450	1
			MCH04g02370	1
			MCH09g11450	1
			MCH05g01660	1
			MCH08g12330	1
			MCH06g19020	1
			MCH01g09710	1
			MCH01g45250	1
			MCH06g10770	1
			MCH03g25520	1
			MCH04g05750	1
			MCH01g09650	1
			MCH01g44160	1
			MCH03g19770	1
			MCH01g17060	1
			MCH01g18150	1
			MCH06g11050	1
			MCH04g30160	1
			MCH05g26160	1
			MCH05g21990	1
			MCH04g24060	1
			MCH02g11600	1
			MCH09g07760	1
			MCH01g05420	1
			MCH06g22890	1
			MCH04g01460	1
			MCH04g28180	1
			MCH07g13550	1
			MCH01g09660	1
			MCH01g45260	1
			MCH05g16760	1
			MCH01g09720	1
			MCH06g10780	1
			MCH03g19550	1
			MCH07g05510	1
			MCH03g11820	1
			MCH02g02710	1
			MCH02g27830	1
			MCH05g26170	1
			MCH01g45540	1
			MCH01g46110	1
			MCH01g05410	1
			MCH02g12820	1
			MCH03g25980	1
			MCH03g11460	1
			MCH01g45480	1
			MCH01g01760	1
			MCH01g38430	1
			MCH04g01510	1
			MCH09g11380	1
			MCH03g01880	1
			MCH05g13200	1
			MCH06g11040	1
			MCH09g10870	1
			MCH06g13220	1
			MCH01g45030	1
			MCH03g01940	1
			MCH08g14730	1
			MCH05g14810	1
			MCH06g19360	1
			MCH09g11440	1
			MCH05g01670	1
			MCH01g27750	1
			MCH01g45240	1
			MCH07g03350	1
			MCH03g21210	1
			MCH03g18730	1
			MCH01g45470	1
			MCH07g04210	1
			MCH01g45530	1
			MCH02g02920	1
			MCH07g15980	1
			MCH03g25450	1
			MCH07g02700	1
			MCH05g01590	1
			MCH03g16900	1
			MCH05g26150	1
			MCH05g22570	1
			MCH08g14700	1
			MCH03g25390	1
			MCH04g24050	1
			MCH03g14370	1
			MCH06g18780	1
			MCH05g14300	1
			MCH03g24850	1
			MCH03g01950	1
			MCH09g16420	1
			MCH08g07890	1
			MCH09g11410	1
			MCH03g08830	1
			MCH03g26570	1
			MCH01g09610	1
			MCH03g02000	1
			MCH03g01890	1
			MCH01g02180	1
			MCH02g00330	1
			MCH01g10080	1
			MCH03g11830	1
			MCH09g09840	1
			MCH07g06210	1
			MCH06g14540	1
			MCH02g27820	1
			MCH01g44820	1
			MCH09g09900	1
			MCH03g27000	1
			MCH09g11460	1
			MCH08g12320	1
			MCH04g21630	1
			MCH01g45740	1
			MCH01g09890	1
			MCH07g03620	1
			MCH05g04130	1
			MCH01g09620	1
			MCH02g04060	1
			MCH05g20660	1
			MCH05g21980	1
			MCH01g37060	1
			MCH02g07880	1
			MCH03g25400	1
			MCH02g27760	1
			MCH04g07970	1
			MCH01g10410	1
			MCH01g45020	1
			MCH03g19030	1
			MCH09g09950	1
			MCH02g22520	1
			MCH02g04740	1
			MCH01g09730	1
			MCH01g09900	1
			MCH03g18720	1
			MCH01g09670	1
			MCH04g28170	1
			MCH05g07490	1
			MCH01g45520	1
			MCH01g19220	1
			MCH05g22020	1
			MCH02g27870	1
			MCH07g04220	1
			MCH09g11340	1
			MCH04g19730	1
			MCH01g39210	1
			MCH07g12570	1
			MCH01g01180	1
			MCH03g19710	1
			MCH04g04330	1
			MCH02g11590	1
			MCH01g44250	1
			MCH05g26210	1
			MCH09g16410	1
			MCH01g16750	1
			MCH09g11400	1

## Sheet: subcellular localization
Protein_ID	Localizations	Signals	Cytoplasm	Nucleus	Extracellular	Cell membrane	Mitochondrion	Plastid	Endoplasmic reticulum	Lysosome/Vacuole	Golgi apparatus	Peroxisome
MCH04g28160.1	Cytoplasm		0.563	0.3293	0.021	0.2691	0.0889	0.0553	0.3217	0.1449	0.0745	0.012
MCH01g27020.1	Cytoplasm		0.5465	0.376	0.0181	0.0585	0.061	0.0089	0.1829	0.099	0.0518	0.0814
MCH02g00320.1	Cytoplasm		0.7243	0.3358	0.026	0.0943	0.0653	0.0132	0.098	0.1736	0.1443	0.0128
MCH01g01200.1	Cytoplasm		0.4652	0.3917	0.3539	0.1228	0.2291	0.0497	0.2289	0.1525	0.1218	0.1134
MCH02g27810.1	Cytoplasm		0.7227	0.2414	0.0799	0.1037	0.1195	0.0033	0.2332	0.1655	0.2422	0.0031
MCH05g26190.1	Cytoplasm		0.5043	0.4135	0.0146	0.3023	0.0676	0.0415	0.2675	0.1434	0.057	0.0212
MCH04g21060.1	Cytoplasm		0.542	0.2854	0.0552	0.1975	0.1792	0.0433	0.1186	0.1318	0.0712	0.0163
MCH06g11020.1	Cytoplasm	Signal peptide	0.4341	0.2057	0.1922	0.1003	0.0647	0.1502	0.3541	0.12	0.1144	0.0307
MCH03g01960.1	Cytoplasm		0.4905	0.3587	0.0374	0.2354	0.0764	0.021	0.2311	0.0941	0.0608	0.0066
MCH01g12910.1	Cytoplasm		0.6041	0.3976	0.078	0.0944	0.0962	0.0495	0.2472	0.2075	0.2271	0.1153
MCH02g27860.1	Cytoplasm		0.7115	0.3837	0.1544	0.1179	0.1701	0.0045	0.4295	0.3578	0.2045	0.0105
MCH01g01190.1	Cytoplasm	Signal peptide	0.5396	0.2849	0.4254	0.2181	0.2073	0.0165	0.3125	0.2007	0.1402	0.0463
MCH04g04340.1	Cytoplasm		0.4214	0.2974	0.0622	0.2069	0.1361	0.0505	0.2567	0.139	0.1562	0.0343
MCH09g09910.1	Cytoplasm		0.4796	0.3559	0.0247	0.1955	0.0568	0.0128	0.2528	0.1279	0.0875	0.0088
MCH03g19810.1	Cytoplasm		0.4785	0.3528	0.0302	0.2552	0.06	0.0231	0.2856	0.121	0.0808	0.0076
MCH02g10890.1	Cytoplasm		0.564	0.1924	0.0153	0.2549	0.1036	0.1235	0.0913	0.1149	0.0885	0.1901
MCH02g18740.1	Cytoplasm		0.5526	0.3388	0.1061	0.063	0.1693	0.011	0.3767	0.1833	0.1659	0.0064
MCH02g27800.1	Cytoplasm		0.7332	0.2075	0.1086	0.0942	0.1299	0.0033	0.2155	0.2199	0.2447	0.0076
MCH02g07890.1	Cytoplasm		0.6658	0.2322	0.1623	0.1159	0.2062	0.0051	0.2497	0.2527	0.3167	0.0082
MCH09g09960.1	Cytoplasm	Nuclear localization signal	0.662	0.4644	0.0273	0.1074	0.0755	0.0069	0.1861	0.1322	0.0806	0.0085
MCH02g17950.1	Cytoplasm		0.5918	0.3558	0.1931	0.1445	0.2511	0.0192	0.4538	0.1609	0.1368	0.0096
MCH06g10760.1	Cytoplasm		0.5578	0.4745	0.0849	0.1049	0.0756	0.0038	0.2918	0.2971	0.141	0.0089
MCH02g22490.1	Cytoplasm		0.4997	0.3059	0.1519	0.2531	0.0533	0.0393	0.444	0.1339	0.1445	0.0498
MCH04g06160.1	Cytoplasm		0.734	0.2061	0.1019	0.0917	0.1319	0.0033	0.2172	0.2315	0.2329	0.0074
MCH07g18760.1	Cytoplasm		0.3248	0.1819	0.1813	0.0579	0.0976	0.1677	0.3154	0.073	0.0626	0.0475
MCH05g23430.1	Cytoplasm		0.4684	0.2475	0.1169	0.1342	0.1031	0.0714	0.1745	0.0944	0.0648	0.0081
MCH01g45040.1	Cytoplasm		0.7373	0.2389	0.0827	0.0629	0.1201	0.0074	0.2985	0.23	0.1325	0.0277
MCH03g11800.1	Cytoplasm		0.5339	0.2393	0.0247	0.2415	0.0939	0.0808	0.0806	0.0849	0.1029	0.1134
MCH04g06630.1	Cytoplasm	Nuclear localization signal	0.5209	0.5004	0.0478	0.1132	0.069	0.019	0.1421	0.1681	0.0739	0.0112
MCH05g28730.1	Cytoplasm		0.5115	0.3492	0.0203	0.162	0.057	0.045	0.2955	0.1402	0.1648	0.0542
MCH02g27850.1	Cytoplasm		0.7466	0.2616	0.1207	0.1332	0.1679	0.0041	0.2649	0.1704	0.2399	0.0039
MCH02g27790.1	Cytoplasm		0.7317	0.2013	0.089	0.0906	0.1425	0.0081	0.2556	0.1854	0.2316	0.0027
MCH01g45490.1	Cytoplasm		0.4546	0.1839	0.0307	0.1792	0.0773	0.0212	0.2102	0.0994	0.0484	0.0359
MCH02g02900.1	Cytoplasm	Nuclear localization signal	0.592	0.4475	0.0225	0.2065	0.0792	0.0038	0.1874	0.1899	0.1056	0.0029
MCH04g30150.1	Cytoplasm		0.5573	0.3941	0.008	0.2546	0.0812	0.0313	0.0628	0.101	0.0398	0.0174
MCH07g17720.1	Cytoplasm		0.5055	0.2979	0.0097	0.1073	0.0881	0.2272	0.1841	0.0602	0.0949	0.0058
MCH02g12780.1	Cytoplasm		0.4918	0.2756	0.0245	0.2258	0.0548	0.0447	0.1768	0.1537	0.0458	0.0211
MCH07g02940.1	Cytoplasm		0.4959	0.3692	0.0516	0.214	0.0626	0.05	0.2352	0.125	0.0938	0.0284
MCH02g00130.1	Cytoplasm		0.583	0.242	0.0997	0.1126	0.1154	0.0301	0.3833	0.159	0.2783	0.0077
MCH05g26180.1	Cytoplasm		0.4258	0.2993	0.2152	0.1269	0.095	0.2748	0.389	0.0778	0.0257	0.0098
MCH07g16340.1	Cytoplasm		0.48	0.2545	0.0604	0.3421	0.0621	0.0767	0.2419	0.0601	0.0535	0.0047
MCH03g11810.1	Cytoplasm		0.5514	0.3611	0.1287	0.1981	0.1062	0.388	0.2891	0.1817	0.1903	0.0966
MCH02g27840.1	Cytoplasm		0.7478	0.2488	0.0905	0.1015	0.1523	0.0047	0.2939	0.1521	0.2436	0.0037
MCH01g38420.1	Cytoplasm		0.4987	0.3996	0.0228	0.2317	0.0929	0.0415	0.1668	0.086	0.0327	0.0158
MCH09g09830.1	Cytoplasm	Nuclear localization signal	0.6672	0.4145	0.0219	0.1462	0.0667	0.0069	0.18	0.0736	0.069	0.0049
MCH03g04340.1	Cytoplasm		0.5704	0.3662	0.009	0.2625	0.0543	0.0235	0.0774	0.1793	0.0754	0.0414
MCH07g12580.1	Cytoplasm		0.4336	0.3545	0.0837	0.2278	0.1887	0.0916	0.1971	0.1634	0.0824	0.1564
MCH01g08450.1	Cytoplasm		0.4617	0.2703	0.1341	0.2944	0.0535	0.0894	0.4069	0.1926	0.1109	0.0559
MCH06g19020.1	Cytoplasm		0.5011	0.3635	0.0176	0.1859	0.0687	0.0511	0.1386	0.107	0.0886	0.0111
MCH01g09650.1	Cytoplasm		0.5062	0.2915	0.1832	0.2649	0.0622	0.0371	0.3225	0.2162	0.1701	0.1043
MCH01g17060.1	Cytoplasm		0.4803	0.1637	0.0449	0.2172	0.0747	0.0872	0.1289	0.1021	0.0938	0.0039
MCH02g11600.1	Cytoplasm		0.6372	0.2349	0.0703	0.2051	0.0828	0.0252	0.151	0.106	0.1034	0.0107
MCH04g28180.1	Cytoplasm		0.7183	0.393	0.0368	0.1823	0.0505	0.0211	0.2241	0.1028	0.0447	0.0164
MCH01g45260.1	Cytoplasm		0.4431	0.2987	0.0197	0.1457	0.1114	0.0714	0.2191	0.1139	0.1031	0.0201
MCH02g02710.1	Cytoplasm		0.5903	0.354	0.0105	0.1902	0.1058	0.0288	0.0329	0.0988	0.0513	0.0586
MCH02g27830.1	Cytoplasm		0.7534	0.2534	0.1186	0.1107	0.1531	0.0044	0.2722	0.1297	0.2386	0.0029
MCH01g38430.1	Cytoplasm		0.5076	0.3098	0.0136	0.2976	0.06	0.0202	0.3287	0.1458	0.0798	0.0076
MCH01g27750.1	Cytoplasm		0.5756	0.3068	0.0805	0.1221	0.1275	0.0423	0.2054	0.0891	0.1279	0.0096
MCH03g25450.1	Cytoplasm		0.5627	0.2767	0.0234	0.0971	0.073	0.0276	0.2597	0.0977	0.1153	0.0058
MCH07g02700.1	Cytoplasm		0.4745	0.2187	0.0243	0.2256	0.1541	0.0355	0.3673	0.1044	0.0998	0.0097
MCH04g24050.1	Cytoplasm		0.4787	0.2228	0.0235	0.0863	0.128	0.0235	0.3219	0.1243	0.1103	0.0843
MCH03g01950.1	Cytoplasm		0.5354	0.428	0.0403	0.2559	0.0746	0.0066	0.2029	0.1984	0.1111	0.0017
MCH02g27820.1	Cytoplasm		0.7318	0.223	0.0965	0.0885	0.1087	0.0057	0.2489	0.2036	0.2529	0.0062
MCH02g07880.1	Cytoplasm	Nuclear localization signal	0.6893	0.2649	0.0836	0.1615	0.1003	0.006	0.2486	0.2009	0.2442	0.0052
MCH02g27760.1	Cytoplasm		0.7213	0.2167	0.0982	0.0853	0.1505	0.0031	0.1888	0.1945	0.2292	0.0091
MCH01g45020.1	Cytoplasm		0.6233	0.1366	0.0568	0.1052	0.0885	0.058	0.2142	0.0935	0.0785	0.027
MCH03g19030.1	Cytoplasm	Signal peptide	0.4307	0.2524	0.2971	0.1425	0.1151	0.0537	0.3656	0.1907	0.1182	0.0833
MCH02g27870.1	Cytoplasm|Extracellular	Signal peptide	0.6457	0.2459	0.7286	0.1058	0.2862	0.0021	0.2265	0.3229	0.1803	0.0275
CYP71D179_QEU48947.1	Endoplasmic reticulum	Signal peptide|Transmembrane domain	0.0782	0.0898	0.1055	0.1177	0.0642	0.2179	0.9427	0.1129	0.0745	0.0333
CYP71D180_QEU48952.1	Endoplasmic reticulum	Signal peptide|Transmembrane domain	0.0921	0.094	0.0922	0.1331	0.0588	0.1783	0.9502	0.1108	0.0779	0.0268
CYP76S40_UFQ43029.1	Endoplasmic reticulum	Signal peptide|Transmembrane domain	0.0878	0.0842	0.1181	0.1329	0.0954	0.2546	0.927	0.0692	0.114	0.0122
CYP736A30_UFQ43030.1	Endoplasmic reticulum	Signal peptide|Transmembrane domain	0.1244	0.1094	0.0929	0.1875	0.0774	0.1559	0.9434	0.1145	0.0782	0.0104
MCH05g14890.1	Endoplasmic reticulum	Signal peptide|Transmembrane domain	0.1155	0.0956	0.1208	0.0855	0.0954	0.3068	0.8819	0.089	0.1075	0.0389
MCH01g05670.1	Endoplasmic reticulum	Signal peptide|Transmembrane domain	0.0822	0.0933	0.1254	0.0799	0.0577	0.234	0.9214	0.0727	0.1111	0.0318
MCH03g19860.1	Endoplasmic reticulum	Signal peptide|Transmembrane domain	0.1189	0.095	0.1419	0.0983	0.1376	0.1697	0.8999	0.1077	0.2505	0.0115
MCH01g09680.1	Endoplasmic reticulum	Signal peptide|Transmembrane domain	0.1171	0.1041	0.1374	0.1009	0.1027	0.0877	0.834	0.1086	0.2998	0.0206
MCH06g11200.1	Endoplasmic reticulum	Signal peptide|Transmembrane domain	0.1837	0.1283	0.1002	0.0614	0.137	0.0317	0.9608	0.0687	0.1572	0.0079
MCH01g23180.1	Endoplasmic reticulum	Signal peptide|Transmembrane domain	0.198	0.1528	0.1328	0.1403	0.1362	0.3884	0.9306	0.1457	0.3829	0.0352
MCH04g24960.1	Endoplasmic reticulum	Signal peptide|Transmembrane domain	0.1184	0.0688	0.19	0.1585	0.1768	0.5391	0.8926	0.0943	0.0873	0.0222
MCH05g22820.1	Endoplasmic reticulum	Signal peptide|Transmembrane domain	0.1408	0.111	0.1451	0.1121	0.1345	0.2439	0.9218	0.1032	0.109	0.0184
MCH03g11840.1	Endoplasmic reticulum	Signal peptide|Transmembrane domain	0.152	0.113	0.0685	0.1071	0.0714	0.135	0.9383	0.1056	0.1675	0.0257
MCH03g01910.1	Endoplasmic reticulum	Signal peptide	0.101	0.1533	0.1873	0.1167	0.1051	0.3073	0.9117	0.0635	0.0656	0.0306
MCH06g05160.1	Endoplasmic reticulum	Signal peptide|Transmembrane domain	0.2132	0.1672	0.0837	0.1091	0.2344	0.4265	0.8906	0.0949	0.2193	0.0111
MCH01g10100.1	Endoplasmic reticulum	Signal peptide|Transmembrane domain	0.1197	0.1566	0.2461	0.0998	0.0717	0.3014	0.9422	0.0669	0.0828	0.0075
MCH01g42880.1	Endoplasmic reticulum	Signal peptide|Transmembrane domain	0.1073	0.131	0.1535	0.0285	0.1542	0.0689	0.9697	0.0522	0.1456	0.0047
MCH08g07180.1	Endoplasmic reticulum	Signal peptide|Transmembrane domain	0.1317	0.1388	0.1488	0.0895	0.1161	0.2055	0.9292	0.0709	0.117	0.0045
MCH02g21850.1	Endoplasmic reticulum	Signal peptide|Transmembrane domain	0.1363	0.0989	0.1122	0.0823	0.1131	0.1427	0.892	0.0707	0.1684	0.0095
MCH02g17940.1	Endoplasmic reticulum	Signal peptide|Transmembrane domain	0.1746	0.135	0.1657	0.053	0.1282	0.021	0.9303	0.0622	0.1856	0.0041
MCH02g10200.1	Endoplasmic reticulum	Signal peptide|Transmembrane domain	0.1489	0.1492	0.2005	0.0825	0.092	0.0457	0.9457	0.0404	0.1461	0.0031
MCH01g45920.1	Endoplasmic reticulum	Signal peptide|Transmembrane domain	0.1086	0.1648	0.1171	0.0785	0.136	0.2039	0.956	0.0818	0.1839	0.0044
MCH01g45460.1	Endoplasmic reticulum	Signal peptide	0.114	0.09	0.1363	0.0954	0.0989	0.2049	0.9129	0.075	0.0617	0.0087
MCH01g36330.1	Endoplasmic reticulum	Signal peptide|Transmembrane domain	0.1133	0.1229	0.2267	0.0493	0.13	0.0208	0.9557	0.0374	0.1581	0.0041
MCH03g11900.1	Endoplasmic reticulum	Signal peptide|Transmembrane domain	0.1532	0.1302	0.0775	0.1241	0.1025	0.1736	0.9186	0.098	0.1139	0.0164
MCH09g09800.1	Endoplasmic reticulum	Signal peptide	0.0536	0.1054	0.1895	0.1254	0.0561	0.2283	0.8879	0.0758	0.0667	0.0497
MCH07g16330.1	Endoplasmic reticulum	Signal peptide|Transmembrane domain	0.0904	0.0906	0.1442	0.0973	0.1176	0.2416	0.9647	0.1277	0.205	0.0147
MCH09g11360.1	Endoplasmic reticulum	Signal peptide|Transmembrane domain	0.1184	0.1275	0.1431	0.1985	0.0628	0.1815	0.9248	0.0968	0.1086	0.0138
MCH01g01430.1	Endoplasmic reticulum	Signal peptide|Transmembrane domain	0.1324	0.1022	0.1758	0.1159	0.2225	0.2405	0.8673	0.1428	0.2436	0.0165
MCH03g13040.1	Endoplasmic reticulum	Signal peptide|Transmembrane domain	0.0947	0.0905	0.0748	0.1071	0.0578	0.1867	0.9587	0.101	0.092	0.0395
MCH08g01050.1	Endoplasmic reticulum	Signal peptide|Transmembrane domain	0.1254	0.1325	0.1398	0.0661	0.2071	0.0671	0.964	0.0711	0.2012	0.0178
MCH05g14830.1	Endoplasmic reticulum	Signal peptide	0.1679	0.1725	0.1291	0.1316	0.0514	0.074	0.9284	0.0604	0.1039	0.023
MCH03g19800.1	Endoplasmic reticulum	Signal peptide|Transmembrane domain	0.0791	0.088	0.0919	0.1183	0.075	0.2542	0.9183	0.0742	0.0763	0.0271
MCH01g45050.1	Endoplasmic reticulum	Signal peptide	0.1524	0.1803	0.1137	0.1266	0.1116	0.2061	0.8605	0.0874	0.069	0.0174
MCH02g23100.1	Endoplasmic reticulum	Signal peptide|Transmembrane domain	0.1343	0.162	0.1101	0.0862	0.1786	0.1634	0.909	0.054	0.1463	0.0066
MCH04g06640.1	Endoplasmic reticulum		0.3492	0.2558	0.038	0.15	0.0711	0.4346	0.7614	0.108	0.1186	0.0056
MCH02g22530.1	Endoplasmic reticulum	Signal peptide|Transmembrane domain	0.1223	0.093	0.1127	0.1398	0.0973	0.189	0.8498	0.1161	0.2487	0.0138
MCH01g09910.1	Endoplasmic reticulum	Signal peptide|Transmembrane domain	0.1122	0.1206	0.0971	0.1264	0.0851	0.0951	0.8705	0.1142	0.3589	0.0257
MCH01g45510.1	Endoplasmic reticulum	Signal peptide|Transmembrane domain	0.1421	0.1163	0.0892	0.0893	0.0701	0.1504	0.9316	0.0802	0.0725	0.0096
MCH01g45450.1	Endoplasmic reticulum	Signal peptide|Transmembrane domain	0.1188	0.0881	0.0988	0.0844	0.095	0.1724	0.9193	0.0717	0.067	0.0089
MCH09g02990.1	Endoplasmic reticulum	Signal peptide|Transmembrane domain	0.112	0.1022	0.1046	0.1002	0.1084	0.2184	0.9185	0.0813	0.068	0.0168
MCH02g11160.1	Endoplasmic reticulum	Signal peptide|Transmembrane domain	0.0792	0.1131	0.1648	0.093	0.1003	0.2598	0.946	0.0754	0.1018	0.025
MCH07g18750.1	Endoplasmic reticulum	Signal peptide|Transmembrane domain	0.1277	0.1308	0.0718	0.104	0.1103	0.0631	0.8627	0.0805	0.2402	0.0128
MCH04g19720.1	Endoplasmic reticulum	Signal peptide|Transmembrane domain	0.1077	0.0846	0.1283	0.0849	0.0835	0.3655	0.9325	0.1123	0.0915	0.0175
MCH04g21050.1	Endoplasmic reticulum	Signal peptide|Transmembrane domain	0.1281	0.0543	0.2101	0.0859	0.2334	0.6092	0.9589	0.1394	0.184	0.016
MCH09g09850.1	Endoplasmic reticulum	Signal peptide	0.0684	0.1199	0.1481	0.101	0.0562	0.1358	0.9028	0.0691	0.0665	0.04
MCH05g14550.1	Endoplasmic reticulum	Signal peptide|Transmembrane domain	0.1125	0.1078	0.0874	0.0771	0.1501	0.1841	0.9508	0.1256	0.1494	0.0309
MCH09g18710.1	Endoplasmic reticulum	Signal peptide|Transmembrane domain	0.1353	0.1655	0.1876	0.132	0.2456	0.3355	0.897	0.164	0.2467	0.0443
MCH03g11790.1	Endoplasmic reticulum	Signal peptide|Transmembrane domain	0.087	0.1349	0.1099	0.0696	0.084	0.3709	0.9665	0.1183	0.1348	0.0619
MCH05g26200.1	Endoplasmic reticulum	Signal peptide	0.058	0.1095	0.0854	0.1102	0.0683	0.3079	0.9065	0.0844	0.0514	0.1202
MCH01g08470.1	Endoplasmic reticulum	Signal peptide|Transmembrane domain	0.1194	0.1128	0.1081	0.1199	0.1262	0.1031	0.8707	0.109	0.2527	0.02
MCH02g27010.1	Endoplasmic reticulum	Signal peptide	0.1869	0.1146	0.2261	0.05	0.1791	0.2239	0.8838	0.0751	0.235	0.0062
MCH05g14840.1	Endoplasmic reticulum	Signal peptide|Transmembrane domain	0.1308	0.1033	0.0761	0.1262	0.0878	0.2714	0.9037	0.0747	0.073	0.0273
MCH07g03360.1	Endoplasmic reticulum	Signal peptide|Transmembrane domain	0.0641	0.1834	0.1605	0.1436	0.0725	0.1047	0.9077	0.068	0.0612	0.052
MCH07g03720.1	Endoplasmic reticulum	Signal peptide|Transmembrane domain	0.1478	0.1941	0.1755	0.0514	0.1413	0.0513	0.9412	0.0686	0.2131	0.009
MCH09g11470.1	Endoplasmic reticulum	Signal peptide|Transmembrane domain	0.0778	0.1114	0.2016	0.0789	0.0653	0.1508	0.9331	0.0893	0.0987	0.0391
MCH09g07730.1	Endoplasmic reticulum	Signal peptide|Transmembrane domain	0.1307	0.1447	0.108	0.0758	0.0775	0.3835	0.9305	0.0705	0.1766	0.022
MCH03g16470.1	Endoplasmic reticulum	Signal peptide|Transmembrane domain	0.1803	0.1754	0.0956	0.2066	0.1009	0.1532	0.8413	0.1243	0.3597	0.0136
MCH05g12070.1	Endoplasmic reticulum	Signal peptide	0.1052	0.0917	0.3009	0.0592	0.1325	0.1229	0.9187	0.0595	0.1585	0.0062
MCH03g18760.1	Endoplasmic reticulum	Signal peptide|Transmembrane domain	0.0661	0.1227	0.1385	0.1079	0.1238	0.2631	0.9306	0.0559	0.0409	0.0658
MCH05g21100.1	Endoplasmic reticulum	Signal peptide|Transmembrane domain	0.0848	0.1382	0.1838	0.1686	0.1189	0.2661	0.9109	0.0772	0.0702	0.0699
MCH01g09630.1	Endoplasmic reticulum	Signal peptide|Transmembrane domain	0.1465	0.1231	0.117	0.1191	0.0746	0.055	0.8817	0.1535	0.3227	0.0168
MCH04g24950.1	Endoplasmic reticulum	Signal peptide|Transmembrane domain	0.1593	0.0542	0.1722	0.111	0.1255	0.5358	0.949	0.1489	0.2471	0.0097
MCH02g12260.1	Endoplasmic reticulum	Signal peptide	0.1041	0.0864	0.1993	0.0509	0.4247	0.6215	0.8148	0.103	0.2543	0.0497
MCH07g06220.1	Endoplasmic reticulum	Signal peptide|Transmembrane domain	0.0823	0.1	0.0768	0.1369	0.0553	0.1369	0.92	0.1023	0.0785	0.0265
MCH05g21270.1	Endoplasmic reticulum	Signal peptide|Transmembrane domain	0.1139	0.1282	0.1383	0.117	0.112	0.2426	0.9199	0.1066	0.1394	0.0355
MCH01g01420.1	Endoplasmic reticulum	Signal peptide|Transmembrane domain	0.1302	0.0889	0.1822	0.1136	0.2063	0.2701	0.8966	0.168	0.28	0.0195
MCH08g12300.1	Endoplasmic reticulum	Signal peptide|Transmembrane domain	0.1283	0.1315	0.1735	0.0691	0.1074	0.4063	0.9509	0.1034	0.0837	0.0149
MCH03g11850.1	Endoplasmic reticulum	Signal peptide|Transmembrane domain	0.1383	0.149	0.0718	0.1288	0.0874	0.1187	0.9363	0.0774	0.1076	0.0276
MCH02g02740.1	Endoplasmic reticulum	Signal peptide|Transmembrane domain	0.1108	0.1125	0.0791	0.0853	0.1159	0.2461	0.8809	0.1031	0.1216	0.0126
MCH06g17490.1	Endoplasmic reticulum	Signal peptide|Transmembrane domain	0.1263	0.1145	0.0897	0.1044	0.092	0.5017	0.9512	0.1124	0.1383	0.0491
MCH04g12920.1	Endoplasmic reticulum	Signal peptide|Transmembrane domain	0.1237	0.1717	0.1606	0.0948	0.1265	0.2361	0.9507	0.101	0.1705	0.0147
MCH05g26140.1	Endoplasmic reticulum	Signal peptide|Transmembrane domain	0.0683	0.1603	0.0581	0.1023	0.0904	0.192	0.9001	0.0863	0.0513	0.0297
MCH02g12370.1	Endoplasmic reticulum	Signal peptide|Transmembrane domain	0.1397	0.1672	0.1174	0.1216	0.095	0.1291	0.9285	0.1056	0.1291	0.0239
MCH01g09700.1	Endoplasmic reticulum	Signal peptide|Transmembrane domain	0.1157	0.1164	0.1483	0.1432	0.1167	0.0695	0.8504	0.1138	0.2274	0.0159
MCH01g09930.1	Endoplasmic reticulum	Signal peptide|Transmembrane domain	0.105	0.1255	0.1019	0.1232	0.0823	0.0678	0.8734	0.1321	0.3248	0.0219
MCH04g20270.1	Endoplasmic reticulum	Signal peptide|Transmembrane domain	0.0858	0.1417	0.2626	0.0653	0.1613	0.3607	0.8854	0.091	0.1286	0.0207
MCH04g25890.1	Endoplasmic reticulum	Signal peptide|Transmembrane domain	0.1434	0.1349	0.1872	0.0976	0.1687	0.4262	0.9253	0.0957	0.1714	0.0045
MCH09g02970.1	Endoplasmic reticulum	Signal peptide|Transmembrane domain	0.0945	0.1329	0.1226	0.1124	0.0738	0.2368	0.9507	0.0582	0.0519	0.0147
MCH01g09640.1	Endoplasmic reticulum		0.2099	0.1191	0.063	0.0614	0.1939	0.0721	0.5367	0.0773	0.1471	0.0147
MCH01g12930.1	Endoplasmic reticulum	Signal peptide	0.4206	0.2718	0.228	0.3027	0.0808	0.0372	0.4903	0.1865	0.1112	0.0208
MCH04g01500.1	Endoplasmic reticulum	Signal peptide|Transmembrane domain	0.1083	0.1432	0.1015	0.1064	0.1232	0.2787	0.9524	0.0732	0.0658	0.0182
MCH09g06660.1	Endoplasmic reticulum	Signal peptide|Transmembrane domain	0.1214	0.1237	0.1784	0.0932	0.1258	0.0755	0.963	0.0794	0.2322	0.0051
MCH02g04720.1	Endoplasmic reticulum	Signal peptide|Transmembrane domain	0.1316	0.1618	0.1485	0.0741	0.1319	0.1405	0.9523	0.0571	0.1034	0.021
MCH04g30840.1	Endoplasmic reticulum	Signal peptide	0.2403	0.2167	0.1029	0.125	0.182	0.3468	0.866	0.0918	0.1326	0.0158
MCH03g02520.1	Endoplasmic reticulum	Signal peptide|Transmembrane domain	0.12	0.2003	0.1574	0.1387	0.2089	0.4553	0.9563	0.1401	0.1927	0.0202
MCH08g13840.1	Endoplasmic reticulum	Signal peptide|Transmembrane domain	0.1562	0.0775	0.2263	0.085	0.186	0.3109	0.9361	0.1055	0.3205	0.0115
MCH04g01490.1	Endoplasmic reticulum	Signal peptide	0.1215	0.1142	0.1146	0.0987	0.0961	0.2419	0.893	0.0532	0.095	0.0175
MCH07g06070.1	Endoplasmic reticulum	Signal peptide	0.1633	0.1631	0.2327	0.0612	0.0767	0.3883	0.9532	0.1088	0.0894	0.0051
MCH07g13540.1	Endoplasmic reticulum	Signal peptide|Transmembrane domain	0.1254	0.1211	0.1501	0.0861	0.2198	0.0817	0.9323	0.083	0.1921	0.003
MCH09g09700.1	Endoplasmic reticulum	Signal peptide|Transmembrane domain	0.0787	0.1333	0.1636	0.1234	0.0655	0.1988	0.9318	0.0933	0.0939	0.0801
MCH01g19200.1	Endoplasmic reticulum	Signal peptide|Transmembrane domain	0.1025	0.0968	0.1537	0.1174	0.1409	0.598	0.9528	0.0908	0.1129	0.0433
MCH01g45500.1	Endoplasmic reticulum	Signal peptide|Transmembrane domain	0.1428	0.1265	0.0981	0.0828	0.0893	0.1229	0.9298	0.0732	0.0574	0.0065
MCH05g22000.1	Endoplasmic reticulum	Signal peptide|Transmembrane domain	0.11	0.1961	0.1653	0.0951	0.1556	0.2111	0.9534	0.076	0.1447	0.02
MCH01g00440.1	Endoplasmic reticulum	Signal peptide|Transmembrane domain	0.1378	0.1074	0.1722	0.1241	0.2287	0.238	0.8668	0.1445	0.273	0.0191
MCH02g15800.1	Endoplasmic reticulum	Signal peptide|Transmembrane domain	0.1164	0.1996	0.0501	0.2058	0.0881	0.0864	0.8084	0.1278	0.0852	0.0104
MCH01g38410.1	Endoplasmic reticulum	Signal peptide	0.1123	0.0983	0.119	0.1966	0.1634	0.4232	0.9066	0.1088	0.0741	0.0342
MCH01g21140.1	Endoplasmic reticulum	Signal peptide	0.2996	0.1534	0.147	0.0822	0.1731	0.1117	0.3152	0.0955	0.119	0.0276
MCH09g10370.1	Endoplasmic reticulum	Signal peptide|Transmembrane domain	0.131	0.1491	0.1043	0.0918	0.2028	0.0608	0.9492	0.0634	0.2189	0.0065
MCH03g19730.1	Endoplasmic reticulum	Signal peptide|Transmembrane domain	0.0997	0.1004	0.151	0.0994	0.0893	0.2065	0.9434	0.1387	0.1599	0.0176
MCH06g05170.1	Endoplasmic reticulum	Signal peptide|Transmembrane domain	0.2132	0.1672	0.0837	0.1091	0.2344	0.4265	0.8906	0.0949	0.2193	0.0111
MCH01g26990.1	Endoplasmic reticulum	Signal peptide|Transmembrane domain	0.1311	0.1244	0.0585	0.0915	0.0994	0.2416	0.9134	0.1034	0.1371	0.0232
MCH01g44060.1	Endoplasmic reticulum	Signal peptide|Transmembrane domain	0.1047	0.1187	0.1305	0.1354	0.0801	0.1392	0.8847	0.0997	0.051	0.0172
MCH09g12030.1	Endoplasmic reticulum		0.4324	0.2726	0.0786	0.2843	0.0636	0.0508	0.4469	0.0962	0.0609	0.0154
MCH01g09760.1	Endoplasmic reticulum	Signal peptide|Transmembrane domain	0.1213	0.1045	0.1311	0.1027	0.225	0.143	0.843	0.086	0.188	0.031
MCH04g03090.1	Endoplasmic reticulum	Signal peptide|Transmembrane domain	0.1325	0.1052	0.1709	0.0503	0.1583	0.1407	0.909	0.0498	0.2384	0.0075
MCH03g12920.1	Endoplasmic reticulum	Signal peptide|Transmembrane domain	0.1528	0.1615	0.1566	0.0764	0.0711	0.208	0.9414	0.0684	0.0998	0.0048
MCH01g03470.1	Endoplasmic reticulum	Signal peptide|Transmembrane domain	0.1852	0.0941	0.1248	0.0862	0.2938	0.1715	0.8941	0.1077	0.3408	0.0368
MCH03g22510.1	Endoplasmic reticulum	Signal peptide|Transmembrane domain	0.1329	0.1187	0.1637	0.0958	0.1093	0.292	0.9233	0.0642	0.1146	0.0058
MCH03g11470.1	Endoplasmic reticulum	Signal peptide|Transmembrane domain	0.0803	0.1131	0.1597	0.1463	0.0837	0.1737	0.9139	0.081	0.0571	0.0121
MCH04g28200.1	Endoplasmic reticulum	Signal peptide|Transmembrane domain	0.1157	0.1655	0.1562	0.1627	0.0989	0.2238	0.9208	0.0846	0.0817	0.0285
MCH03g18750.1	Endoplasmic reticulum	Signal peptide|Transmembrane domain	0.08	0.124	0.1013	0.1028	0.0768	0.2496	0.9262	0.0739	0.0579	0.0183
MCH03g11530.1	Endoplasmic reticulum	Signal peptide|Transmembrane domain	0.1052	0.1185	0.1185	0.1025	0.0727	0.1197	0.8801	0.0798	0.0595	0.017
MCH09g11370.1	Endoplasmic reticulum	Signal peptide|Transmembrane domain	0.1048	0.1134	0.173	0.1335	0.0688	0.2051	0.9154	0.0913	0.0734	0.0117
MCH04g24070.1	Endoplasmic reticulum	Signal peptide|Transmembrane domain	0.1382	0.1132	0.0922	0.0786	0.1181	0.1852	0.9427	0.0652	0.0963	0.0135
MCH01g01210.1	Endoplasmic reticulum	Signal peptide|Transmembrane domain	0.1161	0.1245	0.0659	0.1335	0.0687	0.1306	0.9002	0.0842	0.0632	0.0281
MCH07g06290.1	Endoplasmic reticulum	Signal peptide|Transmembrane domain	0.0869	0.1052	0.1493	0.115	0.1258	0.4306	0.9394	0.1148	0.0674	0.0375
MCH03g00320.1	Endoplasmic reticulum	Signal peptide|Transmembrane domain	0.0843	0.1668	0.0893	0.2456	0.1037	0.1441	0.8459	0.1224	0.0469	0.0528
MCH08g12280.1	Endoplasmic reticulum	Signal peptide|Transmembrane domain	0.1383	0.1158	0.1785	0.0822	0.1029	0.4579	0.952	0.1377	0.1188	0.0118
MCH03g19740.1	Endoplasmic reticulum	Signal peptide|Transmembrane domain	0.1	0.098	0.1404	0.0869	0.1116	0.3772	0.9383	0.1079	0.1152	0.0102
MCH02g07910.1	Endoplasmic reticulum	Signal peptide|Transmembrane domain	0.1196	0.1533	0.1303	0.085	0.1686	0.2012	0.939	0.0655	0.1425	0.0318
MCH02g17900.1	Endoplasmic reticulum	Signal peptide|Transmembrane domain	0.1172	0.1222	0.1007	0.0528	0.1647	0.1602	0.9296	0.0598	0.1426	0.0069
MCH03g01930.1	Endoplasmic reticulum	Signal peptide|Transmembrane domain	0.1049	0.1517	0.121	0.1686	0.0773	0.1733	0.9288	0.0845	0.0892	0.0636
MCH09g11430.1	Endoplasmic reticulum	Signal peptide	0.0863	0.1333	0.1833	0.0987	0.0843	0.2391	0.9418	0.0913	0.0898	0.0604
MCH05g14880.1	Endoplasmic reticulum	Signal peptide|Transmembrane domain	0.0946	0.1007	0.0576	0.0572	0.1195	0.3388	0.9572	0.0963	0.1039	0.0599
MCH05g25190.1	Endoplasmic reticulum	Signal peptide|Transmembrane domain	0.1096	0.1167	0.1872	0.059	0.168	0.0969	0.9628	0.1024	0.2307	0.0183
MCH01g45440.1	Endoplasmic reticulum	Signal peptide	0.1125	0.1269	0.1534	0.1	0.0641	0.242	0.9225	0.0686	0.0592	0.0113
MCH03g19790.1	Endoplasmic reticulum	Signal peptide	0.1105	0.1112	0.0848	0.0971	0.0706	0.2276	0.9089	0.0941	0.0727	0.0308
MCH09g17260.1	Endoplasmic reticulum	Signal peptide|Transmembrane domain	0.1555	0.0768	0.2292	0.0694	0.1772	0.3731	0.939	0.1021	0.3363	0.0132
MCH07g04080.1	Endoplasmic reticulum	Signal peptide|Transmembrane domain	0.1787	0.1617	0.092	0.1272	0.1142	0.1706	0.8715	0.1153	0.1219	0.0135
MCH09g02980.1	Endoplasmic reticulum	Signal peptide|Transmembrane domain	0.1103	0.0838	0.1024	0.0891	0.1025	0.2241	0.9192	0.0748	0.0644	0.0094
MCH09g09860.1	Endoplasmic reticulum	Signal peptide|Transmembrane domain	0.0599	0.1084	0.1612	0.112	0.0476	0.1878	0.8957	0.0916	0.0959	0.0245
MCH01g01940.1	Endoplasmic reticulum	Signal peptide|Transmembrane domain	0.0806	0.112	0.2019	0.1307	0.0639	0.1831	0.9316	0.1045	0.1096	0.0162
MCH02g04710.1	Endoplasmic reticulum	Signal peptide	0.1607	0.2192	0.1488	0.1115	0.1182	0.1771	0.9277	0.0854	0.0956	0.0255
MCH09g09920.1	Endoplasmic reticulum	Signal peptide	0.0897	0.104	0.1709	0.1158	0.1351	0.1699	0.9586	0.0622	0.1004	0.036
MCH03g01980.1	Endoplasmic reticulum	Signal peptide	0.0869	0.1212	0.1874	0.1437	0.0776	0.303	0.9326	0.0663	0.0719	0.0537
MCH01g39800.1	Endoplasmic reticulum	Signal peptide|Transmembrane domain	0.132	0.1279	0.1614	0.0759	0.1909	0.1704	0.957	0.0656	0.1918	0.0053
MCH04g20810.1	Endoplasmic reticulum	Signal peptide|Transmembrane domain	0.1307	0.0883	0.2141	0.112	0.192	0.3155	0.8947	0.1601	0.2722	0.0324
MCH02g10920.1	Endoplasmic reticulum	Signal peptide|Transmembrane domain	0.0808	0.1187	0.1513	0.1085	0.0987	0.2255	0.939	0.077	0.0971	0.0265
MCH02g22510.1	Endoplasmic reticulum	Signal peptide|Transmembrane domain	0.1185	0.1001	0.1363	0.1632	0.1008	0.1543	0.8777	0.1065	0.2289	0.0178
MCH02g11890.1	Endoplasmic reticulum	Signal peptide	0.1562	0.1531	0.0781	0.0897	0.0865	0.1629	0.9274	0.0904	0.0943	0.0295
MCH02g00120.1	Endoplasmic reticulum	Signal peptide|Transmembrane domain	0.1723	0.1657	0.1354	0.0737	0.1735	0.0446	0.9467	0.0665	0.2636	0.0163
MCH09g12020.1	Endoplasmic reticulum	Signal peptide|Transmembrane domain	0.0735	0.1152	0.1448	0.1141	0.0589	0.2285	0.9393	0.1282	0.1137	0.0328
MCH02g11140.1	Endoplasmic reticulum	Signal peptide|Transmembrane domain	0.0915	0.1005	0.1559	0.0552	0.1027	0.569	0.9221	0.0586	0.148	0.0566
MCH03g19720.1	Endoplasmic reticulum	Signal peptide|Transmembrane domain	0.1005	0.0896	0.1881	0.0688	0.1722	0.2643	0.9566	0.1252	0.1385	0.0158
MCH01g44050.1	Endoplasmic reticulum	Signal peptide|Transmembrane domain	0.0668	0.0897	0.2544	0.1931	0.0829	0.3182	0.9358	0.0526	0.0366	0.0075
MCH04g02890.1	Endoplasmic reticulum	Signal peptide|Transmembrane domain	0.1395	0.1053	0.1679	0.1045	0.1094	0.0776	0.8578	0.1059	0.295	0.02
MCH04g15110.1	Endoplasmic reticulum	Signal peptide|Transmembrane domain	0.1252	0.1774	0.1307	0.0819	0.1576	0.3246	0.9551	0.0749	0.1292	0.008
MCH01g09770.1	Endoplasmic reticulum	Signal peptide|Transmembrane domain	0.1245	0.1113	0.1144	0.1068	0.175	0.1295	0.8437	0.0977	0.2063	0.0342
MCH04g02370.1	Endoplasmic reticulum	Signal peptide	0.1267	0.1961	0.139	0.083	0.1518	0.3438	0.9055	0.1051	0.0954	0.0327
MCH09g11450.1	Endoplasmic reticulum	Signal peptide|Transmembrane domain	0.0919	0.1393	0.1339	0.109	0.0589	0.1711	0.9325	0.1059	0.1049	0.0408
MCH05g01660.1	Endoplasmic reticulum	Signal peptide|Transmembrane domain	0.1255	0.1196	0.1202	0.079	0.1205	0.3656	0.9334	0.0825	0.1501	0.0431
MCH08g12330.1	Endoplasmic reticulum	Signal peptide|Transmembrane domain	0.1245	0.143	0.2708	0.1017	0.0662	0.3556	0.942	0.0773	0.0984	0.0081
MCH01g09710.1	Endoplasmic reticulum		0.2195	0.1222	0.3391	0.1748	0.2601	0.5519	0.7229	0.1875	0.2644	0.3761
MCH01g45250.1	Endoplasmic reticulum	Signal peptide|Transmembrane domain	0.112	0.091	0.1302	0.1325	0.0839	0.2139	0.9424	0.1161	0.1412	0.0213
MCH06g10770.1	Endoplasmic reticulum	Signal peptide	0.3648	0.4023	0.31	0.1574	0.0546	0.0322	0.4599	0.2384	0.0973	0.0581
MCH03g25520.1	Endoplasmic reticulum	Signal peptide|Transmembrane domain	0.1122	0.095	0.1093	0.0858	0.0851	0.3736	0.8902	0.1	0.1254	0.0495
MCH04g05750.1	Endoplasmic reticulum	Signal peptide	0.2221	0.1705	0.075	0.1122	0.1829	0.3058	0.8099	0.0886	0.1418	0.0307
MCH01g44160.1	Endoplasmic reticulum	Signal peptide|Transmembrane domain	0.2001	0.1704	0.1544	0.0945	0.1551	0.5124	0.9028	0.1156	0.1704	0.0118
MCH03g19770.1	Endoplasmic reticulum	Signal peptide|Transmembrane domain	0.1018	0.0871	0.0921	0.1257	0.0789	0.3025	0.9346	0.1257	0.1661	0.012
MCH01g18150.1	Endoplasmic reticulum	Signal peptide|Transmembrane domain	0.1318	0.1297	0.1968	0.0786	0.1271	0.302	0.9489	0.1082	0.1377	0.0101
MCH06g11050.1	Endoplasmic reticulum		0.3299	0.1679	0.1799	0.0963	0.0475	0.1589	0.3448	0.0798	0.0633	0.0231
MCH04g30160.1	Endoplasmic reticulum	Signal peptide|Transmembrane domain	0.1321	0.111	0.2099	0.118	0.1741	0.2233	0.8446	0.1101	0.2312	0.0106
MCH05g26160.1	Endoplasmic reticulum	Signal peptide	0.0923	0.1242	0.0888	0.1289	0.0795	0.1765	0.8811	0.0629	0.0537	0.055
MCH05g21990.1	Endoplasmic reticulum	Signal peptide|Transmembrane domain	0.1198	0.1789	0.1775	0.0888	0.1516	0.1465	0.9561	0.0529	0.1309	0.0257
MCH04g24060.1	Endoplasmic reticulum	Signal peptide|Transmembrane domain	0.1275	0.1051	0.1131	0.0704	0.1086	0.2512	0.9419	0.067	0.0914	0.0253
MCH09g07760.1	Endoplasmic reticulum	Signal peptide	0.0937	0.1123	0.2251	0.1363	0.1171	0.1476	0.9536	0.0847	0.1107	0.0439
MCH01g05420.1	Endoplasmic reticulum	Signal peptide|Transmembrane domain	0.1326	0.1443	0.0873	0.0883	0.0972	0.2204	0.9299	0.0988	0.1131	0.0388
MCH06g22890.1	Endoplasmic reticulum	Signal peptide|Transmembrane domain	0.1583	0.0932	0.1065	0.0874	0.1489	0.2882	0.9426	0.0796	0.1982	0.0065
MCH04g01460.1	Endoplasmic reticulum	Signal peptide|Transmembrane domain	0.1004	0.1223	0.1012	0.107	0.1007	0.1727	0.9503	0.0682	0.0709	0.0303
MCH07g13550.1	Endoplasmic reticulum	Signal peptide|Transmembrane domain	0.1055	0.149	0.1461	0.0601	0.1813	0.0946	0.9463	0.0637	0.1669	0.0043
MCH01g09660.1	Endoplasmic reticulum	Signal peptide|Transmembrane domain	0.1187	0.1063	0.1269	0.1305	0.0843	0.0503	0.8446	0.0988	0.2696	0.0243
MCH05g16760.1	Endoplasmic reticulum	Signal peptide|Transmembrane domain	0.1629	0.1101	0.0795	0.1009	0.076	0.1123	0.8613	0.1201	0.2705	0.0159
MCH01g09720.1	Endoplasmic reticulum	Signal peptide|Transmembrane domain	0.1083	0.1206	0.135	0.1035	0.1335	0.1555	0.868	0.0747	0.1933	0.0345
MCH06g10780.1	Endoplasmic reticulum	Signal peptide|Transmembrane domain	0.1077	0.0931	0.2495	0.0715	0.1299	0.335	0.954	0.085	0.0805	0.0157
MCH03g19550.1	Endoplasmic reticulum	Signal peptide	0.0949	0.1077	0.1747	0.1775	0.1042	0.1406	0.9335	0.0821	0.0935	0.0563
MCH07g05510.1	Endoplasmic reticulum	Signal peptide|Transmembrane domain	0.1195	0.0916	0.1698	0.0999	0.0757	0.2857	0.9339	0.0716	0.107	0.0536
MCH03g11820.1	Endoplasmic reticulum	Signal peptide|Transmembrane domain	0.1286	0.1228	0.0737	0.105	0.0733	0.2259	0.9307	0.0976	0.1509	0.0259
MCH05g26170.1	Endoplasmic reticulum	Signal peptide	0.0894	0.1302	0.087	0.1212	0.0911	0.2309	0.8937	0.066	0.0683	0.0628
MCH01g45540.1	Endoplasmic reticulum	Signal peptide|Transmembrane domain	0.1171	0.0898	0.1004	0.0967	0.0992	0.1857	0.9158	0.0693	0.0578	0.0072
MCH01g46110.1	Endoplasmic reticulum	Signal peptide|Transmembrane domain	0.1185	0.0641	0.1283	0.1342	0.0809	0.2575	0.9223	0.132	0.3634	0.0132
MCH01g05410.1	Endoplasmic reticulum	Signal peptide|Transmembrane domain	0.1439	0.1415	0.0745	0.0922	0.0871	0.1413	0.9475	0.0977	0.1132	0.0402
MCH02g12820.1	Endoplasmic reticulum	Signal peptide|Transmembrane domain	0.1015	0.1319	0.1406	0.1281	0.076	0.203	0.9153	0.0923	0.0755	0.0248
MCH03g25980.1	Endoplasmic reticulum	Signal peptide|Transmembrane domain	0.12	0.1071	0.136	0.1269	0.0968	0.0645	0.8563	0.103	0.2306	0.0147
MCH03g11460.1	Endoplasmic reticulum	Signal peptide|Transmembrane domain	0.0908	0.0838	0.1225	0.1618	0.0755	0.2054	0.9315	0.0764	0.0611	0.0341
MCH01g45480.1	Endoplasmic reticulum	Signal peptide|Transmembrane domain	0.0965	0.097	0.1	0.1063	0.1016	0.2168	0.9346	0.0741	0.061	0.0211
MCH01g01760.1	Endoplasmic reticulum	Signal peptide|Transmembrane domain	0.0777	0.0738	0.144	0.1666	0.0719	0.2097	0.9493	0.0616	0.0579	0.019
MCH04g01510.1	Endoplasmic reticulum	Signal peptide|Transmembrane domain	0.1194	0.1681	0.0891	0.0744	0.0866	0.2766	0.861	0.094	0.1311	0.0453
MCH09g11380.1	Endoplasmic reticulum	Signal peptide|Transmembrane domain	0.0778	0.1341	0.1563	0.1531	0.0652	0.1504	0.9259	0.0818	0.0971	0.0512
MCH03g01880.1	Endoplasmic reticulum	Signal peptide|Transmembrane domain	0.1006	0.1561	0.1704	0.184	0.1272	0.2891	0.9189	0.0823	0.0728	0.0375
MCH06g11040.1	Endoplasmic reticulum	Signal peptide|Transmembrane domain	0.1994	0.123	0.1256	0.1429	0.0797	0.1518	0.8598	0.1131	0.2077	0.0091
MCH09g10870.1	Endoplasmic reticulum	Signal peptide|Transmembrane domain	0.1158	0.1119	0.1119	0.083	0.1065	0.2557	0.9079	0.065	0.0557	0.0179
MCH06g13220.1	Endoplasmic reticulum	Signal peptide|Transmembrane domain	0.0853	0.0991	0.1818	0.0483	0.1001	0.1703	0.9558	0.0487	0.1308	0.0136
MCH01g45030.1	Endoplasmic reticulum	Signal peptide|Transmembrane domain	0.1186	0.104	0.1282	0.0662	0.0699	0.2258	0.917	0.0666	0.0558	0.0094
MCH03g01940.1	Endoplasmic reticulum	Signal peptide|Transmembrane domain	0.0716	0.1478	0.1148	0.1445	0.0892	0.123	0.9328	0.073	0.0869	0.0564
MCH08g14730.1	Endoplasmic reticulum	Signal peptide|Transmembrane domain	0.121	0.143	0.132	0.0706	0.1329	0.3266	0.9415	0.0719	0.1163	0.0153
MCH05g14810.1	Endoplasmic reticulum	Signal peptide	0.1514	0.1285	0.1065	0.0696	0.0959	0.2112	0.9136	0.0846	0.1785	0.0869
MCH06g19360.1	Endoplasmic reticulum	Signal peptide|Transmembrane domain	0.2335	0.2244	0.0782	0.1827	0.1126	0.2992	0.8422	0.1049	0.2672	0.0552
MCH09g11440.1	Endoplasmic reticulum	Signal peptide|Transmembrane domain	0.0949	0.1384	0.1976	0.1088	0.0632	0.1796	0.9252	0.0888	0.117	0.0228
MCH05g01670.1	Endoplasmic reticulum	Signal peptide|Transmembrane domain	0.1386	0.1131	0.1003	0.0884	0.1468	0.3787	0.9153	0.1259	0.1651	0.0495
MCH01g45240.1	Endoplasmic reticulum	Signal peptide|Transmembrane domain	0.1083	0.0914	0.1237	0.1311	0.0851	0.2112	0.9447	0.1122	0.1385	0.0205
MCH07g03350.1	Endoplasmic reticulum	Signal peptide|Transmembrane domain	0.0689	0.1356	0.1253	0.1216	0.1013	0.1407	0.913	0.07	0.0531	0.0812
MCH03g21210.1	Endoplasmic reticulum	Signal peptide|Transmembrane domain	0.1179	0.1132	0.1693	0.0732	0.1751	0.1094	0.9538	0.0863	0.1565	0.0045
MCH01g45470.1	Endoplasmic reticulum	Signal peptide|Transmembrane domain	0.1185	0.1019	0.0893	0.1039	0.1014	0.156	0.9082	0.0707	0.0598	0.0108
MCH07g04210.1	Endoplasmic reticulum	Signal peptide|Transmembrane domain	0.0599	0.121	0.1241	0.1307	0.0529	0.0734	0.9239	0.0775	0.0872	0.047
MCH01g45530.1	Endoplasmic reticulum	Signal peptide|Transmembrane domain	0.1357	0.0884	0.0955	0.1016	0.075	0.1463	0.9025	0.0638	0.063	0.0078
MCH02g02920.1	Endoplasmic reticulum	Signal peptide|Transmembrane domain	0.1069	0.1759	0.0994	0.0957	0.1181	0.1398	0.9445	0.0722	0.0645	0.0667
MCH07g15980.1	Endoplasmic reticulum	Signal peptide|Transmembrane domain	0.1973	0.1989	0.1395	0.2182	0.11	0.3429	0.8495	0.1428	0.2357	0.0426
MCH05g01590.1	Endoplasmic reticulum	Signal peptide|Transmembrane domain	0.1581	0.1174	0.1672	0.1001	0.1198	0.2369	0.942	0.1054	0.1838	0.0237
MCH03g16900.1	Endoplasmic reticulum	Signal peptide|Transmembrane domain	0.158	0.1917	0.1141	0.1127	0.0923	0.097	0.9035	0.0997	0.0924	0.0084
MCH05g26150.1	Endoplasmic reticulum	Signal peptide	0.1029	0.138	0.0787	0.1165	0.0736	0.1468	0.8919	0.0556	0.0594	0.0597
MCH05g22570.1	Endoplasmic reticulum	Signal peptide|Transmembrane domain	0.0814	0.1366	0.1543	0.1679	0.0946	0.1604	0.9065	0.0652	0.0631	0.0243
MCH08g14700.1	Endoplasmic reticulum	Signal peptide|Transmembrane domain	0.1101	0.1423	0.1314	0.0728	0.1285	0.3261	0.9031	0.1199	0.1476	0.0139
MCH03g25390.1	Endoplasmic reticulum	Signal peptide|Transmembrane domain	0.1061	0.1409	0.2021	0.1341	0.0903	0.1922	0.9353	0.0818	0.066	0.0156
MCH03g14370.1	Endoplasmic reticulum	Signal peptide|Transmembrane domain	0.134	0.0941	0.1391	0.0805	0.1275	0.1664	0.9361	0.0738	0.2122	0.0081
MCH05g14300.1	Endoplasmic reticulum	Signal peptide|Transmembrane domain	0.117	0.134	0.1369	0.0688	0.1889	0.0502	0.9379	0.0716	0.1097	0.0069
MCH03g24850.1	Endoplasmic reticulum	Signal peptide|Transmembrane domain	0.0781	0.1097	0.179	0.1545	0.0607	0.241	0.9408	0.0715	0.0734	0.0465
MCH09g16420.1	Endoplasmic reticulum	Signal peptide|Transmembrane domain	0.1026	0.1085	0.0927	0.0743	0.0921	0.238	0.95	0.0718	0.1986	0.014
MCH08g07890.1	Endoplasmic reticulum	Signal peptide	0.1063	0.1656	0.2516	0.094	0.3349	0.3956	0.8902	0.1097	0.1384	0.0774
MCH09g11410.1	Endoplasmic reticulum	Signal peptide|Transmembrane domain	0.0986	0.1549	0.1048	0.1158	0.0536	0.1592	0.9169	0.1122	0.0921	0.044
MCH03g08830.1	Endoplasmic reticulum	Signal peptide|Transmembrane domain	0.1706	0.1399	0.1091	0.1456	0.0976	0.0318	0.8212	0.1277	0.2917	0.0124
MCH03g26570.1	Endoplasmic reticulum	Signal peptide|Transmembrane domain	0.1469	0.1435	0.1445	0.1378	0.1749	0.321	0.8916	0.0815	0.1681	0.0163
MCH01g09610.1	Endoplasmic reticulum	Signal peptide|Transmembrane domain	0.1304	0.1126	0.0964	0.1375	0.1116	0.0728	0.8905	0.1265	0.2984	0.0159
MCH03g02000.1	Endoplasmic reticulum	Signal peptide|Transmembrane domain	0.0779	0.1332	0.1864	0.1489	0.0642	0.2178	0.9177	0.1021	0.0752	0.0317
MCH03g01890.1	Endoplasmic reticulum	Signal peptide|Transmembrane domain	0.0903	0.1818	0.1342	0.1656	0.0914	0.1863	0.9147	0.0663	0.0506	0.03
MCH01g02180.1	Endoplasmic reticulum	Signal peptide|Transmembrane domain	0.1403	0.1285	0.1344	0.1107	0.1071	0.1324	0.8756	0.0839	0.2582	0.0217
MCH02g00330.1	Endoplasmic reticulum	Signal peptide	0.1198	0.1153	0.2312	0.1726	0.1898	0.2441	0.8643	0.0801	0.0553	0.0152
MCH01g10080.1	Endoplasmic reticulum	Signal peptide|Transmembrane domain	0.1197	0.1566	0.2461	0.0998	0.0717	0.3014	0.9422	0.0669	0.0828	0.0075
MCH03g11830.1	Endoplasmic reticulum	Signal peptide|Transmembrane domain	0.12	0.1269	0.0879	0.1069	0.0717	0.1393	0.9354	0.0713	0.111	0.0288
MCH09g09840.1	Endoplasmic reticulum	Signal peptide	0.0646	0.0937	0.3079	0.0635	0.1353	0.327	0.9364	0.0484	0.0475	0.0309
MCH07g06210.1	Endoplasmic reticulum	Signal peptide|Transmembrane domain	0.0862	0.0838	0.0965	0.1407	0.05	0.124	0.9023	0.1709	0.087	0.0137
MCH06g14540.1	Endoplasmic reticulum	Signal peptide	0.1207	0.1236	0.1597	0.0648	0.1295	0.0228	0.9435	0.0393	0.1576	0.0045
MCH01g44820.1	Endoplasmic reticulum	Signal peptide|Transmembrane domain	0.1243	0.1831	0.206	0.09	0.1235	0.3541	0.9673	0.1067	0.1473	0.0093
MCH09g09900.1	Endoplasmic reticulum	Signal peptide|Transmembrane domain	0.1024	0.1804	0.1926	0.1237	0.1033	0.0836	0.8578	0.1312	0.1338	0.121
MCH03g27000.1	Endoplasmic reticulum	Signal peptide|Transmembrane domain	0.0794	0.085	0.2186	0.0984	0.1316	0.1817	0.9425	0.1088	0.1754	0.0128
MCH09g11460.1	Endoplasmic reticulum	Signal peptide|Transmembrane domain	0.0921	0.119	0.2304	0.1589	0.069	0.3172	0.9043	0.1152	0.0658	0.0469
MCH08g12320.1	Endoplasmic reticulum	Signal peptide|Transmembrane domain	0.0991	0.1727	0.2233	0.094	0.1014	0.3235	0.9347	0.0974	0.0713	0.0141
MCH04g21630.1	Endoplasmic reticulum	Signal peptide	0.1557	0.1367	0.2073	0.0661	0.1605	0.44	0.9111	0.0953	0.1671	0.0107
MCH01g45740.1	Endoplasmic reticulum	Signal peptide|Transmembrane domain	0.1149	0.0856	0.1955	0.1194	0.0831	0.2949	0.9295	0.0696	0.1255	0.0439
MCH01g09890.1	Endoplasmic reticulum	Signal peptide|Transmembrane domain	0.1181	0.1176	0.082	0.1054	0.0789	0.0633	0.9012	0.1046	0.316	0.0164
MCH07g03620.1	Endoplasmic reticulum	Signal peptide|Transmembrane domain	0.1369	0.1355	0.1206	0.0834	0.219	0.6329	0.9254	0.145	0.24	0.0282
MCH05g04130.1	Endoplasmic reticulum	Signal peptide|Transmembrane domain	0.142	0.1648	0.1059	0.079	0.2028	0.0324	0.929	0.0865	0.1193	0.008
MCH01g09620.1	Endoplasmic reticulum	Signal peptide|Transmembrane domain	0.1354	0.1235	0.0853	0.1067	0.1024	0.1226	0.8788	0.1392	0.3311	0.0272
MCH02g04060.1	Endoplasmic reticulum	Signal peptide|Transmembrane domain	0.1253	0.1208	0.1485	0.1831	0.0825	0.1948	0.9341	0.1032	0.1442	0.0449
MCH05g20660.1	Endoplasmic reticulum	Signal peptide|Transmembrane domain	0.2041	0.1739	0.1128	0.1267	0.1186	0.3168	0.9276	0.1456	0.1856	0.009
MCH05g21980.1	Endoplasmic reticulum	Signal peptide|Transmembrane domain	0.1179	0.163	0.1518	0.0912	0.1834	0.1863	0.9654	0.073	0.135	0.0192
MCH01g37060.1	Endoplasmic reticulum	Signal peptide	0.2926	0.1481	0.2335	0.1765	0.1463	0.2204	0.4602	0.1187	0.1295	0.0808
MCH03g25400.1	Endoplasmic reticulum	Signal peptide|Transmembrane domain	0.0956	0.0862	0.15	0.0945	0.1023	0.3177	0.9316	0.0975	0.1073	0.0154
MCH04g07970.1	Endoplasmic reticulum	Signal peptide|Transmembrane domain	0.1196	0.0846	0.1803	0.1153	0.0758	0.2583	0.9508	0.0933	0.1398	0.0125
MCH01g10410.1	Endoplasmic reticulum	Signal peptide|Transmembrane domain	0.1123	0.0889	0.1344	0.1334	0.1019	0.2758	0.9125	0.1125	0.1199	0.0202
MCH09g09950.1	Endoplasmic reticulum	Signal peptide	0.2359	0.3169	0.3686	0.1472	0.1239	0.4618	0.6808	0.1532	0.103	0.3174
MCH02g22520.1	Endoplasmic reticulum	Signal peptide|Transmembrane domain	0.134	0.0957	0.1292	0.1442	0.1276	0.1811	0.8905	0.0893	0.2547	0.0157
MCH02g04740.1	Endoplasmic reticulum	Signal peptide|Transmembrane domain	0.1028	0.1122	0.1527	0.0379	0.1488	0.0623	0.9569	0.0539	0.1475	0.0059
MCH01g09730.1	Endoplasmic reticulum	Signal peptide|Transmembrane domain	0.1109	0.1015	0.157	0.1218	0.1135	0.0679	0.8527	0.1077	0.2632	0.0339
MCH01g09900.1	Endoplasmic reticulum	Signal peptide|Transmembrane domain	0.1145	0.0977	0.1228	0.1221	0.0883	0.0515	0.8453	0.1161	0.2726	0.0283
MCH03g18720.1	Endoplasmic reticulum	Signal peptide|Transmembrane domain	0.1517	0.2548	0.1093	0.112	0.101	0.2233	0.8104	0.1272	0.0869	0.0566
MCH01g09670.1	Endoplasmic reticulum	Signal peptide|Transmembrane domain	0.1161	0.1212	0.1253	0.1232	0.0828	0.0564	0.8726	0.1055	0.2813	0.0191
MCH04g28170.1	Endoplasmic reticulum	Signal peptide|Transmembrane domain	0.1126	0.133	0.1581	0.1266	0.0649	0.304	0.9161	0.0788	0.0938	0.0328
MCH05g07490.1	Endoplasmic reticulum	Signal peptide|Transmembrane domain	0.1044	0.1564	0.1116	0.076	0.1119	0.242	0.9427	0.0644	0.084	0.0125
MCH01g45520.1	Endoplasmic reticulum	Signal peptide|Transmembrane domain	0.1266	0.1804	0.0994	0.0795	0.1221	0.2831	0.9176	0.085	0.0585	0.0112
MCH01g19220.1	Endoplasmic reticulum	Signal peptide|Transmembrane domain	0.1579	0.1059	0.1229	0.1293	0.1534	0.3197	0.9417	0.1576	0.2778	0.0492
MCH05g22020.1	Endoplasmic reticulum	Signal peptide|Transmembrane domain	0.1242	0.1892	0.1267	0.0923	0.1629	0.1451	0.9471	0.0613	0.1353	0.0297
MCH07g04220.1	Endoplasmic reticulum	Signal peptide|Transmembrane domain	0.0576	0.1276	0.1275	0.131	0.0561	0.0865	0.9214	0.0714	0.0882	0.0426
MCH09g11340.1	Endoplasmic reticulum	Signal peptide|Transmembrane domain	0.0995	0.1745	0.1095	0.1966	0.1011	0.2813	0.8778	0.1005	0.0703	0.0313
MCH04g19730.1	Endoplasmic reticulum	Signal peptide	0.1604	0.1064	0.0868	0.1032	0.1053	0.1892	0.8877	0.1398	0.1459	0.0244
MCH01g39210.1	Endoplasmic reticulum	Signal peptide	0.1902	0.1581	0.2026	0.047	0.2549	0.1113	0.5551	0.1295	0.1387	0.099
MCH07g12570.1	Endoplasmic reticulum	Signal peptide	0.1085	0.0933	0.3241	0.0766	0.1565	0.3944	0.9375	0.1073	0.104	0.0199
MCH01g01180.1	Endoplasmic reticulum	Signal peptide|Transmembrane domain	0.1111	0.1116	0.0743	0.0953	0.132	0.2683	0.9602	0.1005	0.0823	0.0469
MCH04g04330.1	Endoplasmic reticulum	Signal peptide|Transmembrane domain	0.1153	0.1358	0.1099	0.127	0.0764	0.6476	0.9179	0.1257	0.1751	0.0357
MCH02g11590.1	Endoplasmic reticulum	Signal peptide|Transmembrane domain	0.1147	0.1123	0.1349	0.1208	0.1453	0.3625	0.9493	0.083	0.0978	0.009
MCH01g44250.1	Endoplasmic reticulum	Signal peptide|Transmembrane domain	0.1169	0.1293	0.258	0.0949	0.101	0.3726	0.9381	0.1198	0.1258	0.0042
MCH05g26210.1	Endoplasmic reticulum	Signal peptide|Transmembrane domain	0.0759	0.1459	0.0845	0.1085	0.0925	0.2633	0.9161	0.0727	0.0699	0.0571
MCH09g16410.1	Endoplasmic reticulum	Signal peptide|Transmembrane domain	0.1087	0.0833	0.0962	0.0876	0.0826	0.2908	0.9479	0.0798	0.2286	0.0127
MCH01g16750.1	Endoplasmic reticulum	Signal peptide|Transmembrane domain	0.1149	0.1051	0.2685	0.0494	0.111	0.0516	0.929	0.0281	0.1714	0.007
MCH09g11400.1	Endoplasmic reticulum	Signal peptide|Transmembrane domain	0.0716	0.1424	0.1253	0.1575	0.0574	0.1101	0.9337	0.0971	0.1051	0.038
MCH03g19710.1	Extracellular	Signal peptide	0.252	0.5019	0.6229	0.058	0.2944	0.0478	0.5316	0.1781	0.2435	0.5175
MCH01g01480.1	Nucleus		0.3645	0.3924	0.0105	0.1009	0.1364	0.0395	0.1448	0.0882	0.0821	0.0475
MCH01g00500.1	Nucleus		0.2245	0.2542	0.0265	0.0672	0.156	0.1842	0.193	0.0943	0.0695	0.0538
MCH03g01970.1	Plastid	Signal peptide	0.1817	0.2032	0.2181	0.0588	0.0721	0.234	0.2323	0.1471	0.0158	0.0359
MCH05g19440.1	Plastid		0.3443	0.1937	0.0896	0.1401	0.1343	0.3722	0.3292	0.0935	0.1211	0.0136
MCH01g07420.1	Plastid	Chloroplast transit peptide	0.0889	0.0619	0.0165	0.1057	0.2495	0.9884	0.0864	0.0348	0.071	0.0206
MCH08g00680.1	Plastid	Chloroplast transit peptide	0.1005	0.0686	0.0192	0.0909	0.2595	0.9949	0.0653	0.0317	0.0569	0.0339
MCH05g13200.1	Plastid		0.2446	0.1874	0.0649	0.0641	0.1658	0.346	0.2022	0.0705	0.0613	0.013
MCH03g18730.1	Plastid	Chloroplast transit peptide	0.1279	0.176	0.0374	0.1436	0.2187	0.8877	0.1045	0.1103	0.0392	0.027
MCH06g18780.1	Plastid	Chloroplast transit peptide	0.1	0.0745	0.0167	0.153	0.3026	0.9856	0.0955	0.0392	0.0546	0.0849
MCH01g34660.1	Plastid|Endoplasmic reticulum	Signal peptide	0.1463	0.0966	0.2892	0.082	0.086	0.7177	0.92	0.0669	0.1119	0.0167
