# Supplementary material for: Chromosome-level genome of Mosla chinensis from alpine ecotype provides insights into terpenoid biosynthesis and germplasm exploration
Source: Front Plant Sci. 2026 Jun 16;17:1819008. doi: 10.3389/fpls.2026.1819008 (PMC13315002; doi:10.3389/fpls.2026.1819008)
Supplement: Supplementary Table 6 — MchSDR protein parameters. [file Table6.xlsx]

## Sheet: MchSDR protein parameters
Sequence ID	Number of Amino Acid	Molecular Weight	Theoretical pI	Instability Index	Aliphatic Index	Grand Average of Hydropathicity
MCH03g04250.1	263	28360.5	7.66	38.69	99.39	0.009
MCH05g15000.1	338	37263.7	9.22	24.96	87.4	-0.235
MCH03g16360.1	251	27164	9.69	27.34	96.77	-0.088
MCH04g26040.1	306	32864.2	6.66	35.25	83.53	-0.076
MCH06g17100.1	223	24216	9.33	20.09	104.17	0.16
MCH09g06710.1	458	50464.4	9.34	31.31	85.41	-0.19
MCH09g04300.1	280	30481	8.29	36.26	97.57	-0.035
MCH06g14060.1	266	28802.9	6.89	33.89	90.15	-0.021
MCH05g08800.1	337	38305.8	5.85	39.51	80.62	-0.241
MCH01g35290.1	334	36264.6	7.71	31.21	99.37	0.014
MCH02g01640.1	322	35606.8	5.3	27.48	102.2	-0.019
MCH04g27940.1	388	43833.3	5.9	46.26	88.45	-0.236
MCH02g20990.1	398	42979.1	9.17	34.44	81.21	-0.18
MCH03g26930.1	478	52782.6	7.05	33.38	84.85	-0.266
MCH09g05040.1	376	42521.2	5.77	42.05	70.32	-0.484
MCH06g20100.1	270	28346.6	5.58	32.31	98.19	0.296
MCH09g01660.1	413	46745.3	8.83	34.23	83.95	-0.395
MCH01g17380.1	579	63804.3	6.33	38.35	94.53	-0.04
MCH01g18640.1	314	34017.7	5.06	33.38	102.48	-0.023
MCH04g25640.1	374	42283.6	6.22	40.52	93.1	-0.1
MCH06g06890.1	348	38023.4	6.46	30.5	86.84	-0.187
MCH02g12900.1	310	34248.2	5.58	31.4	95.32	-0.167
MCH04g23350.1	330	36285.9	5.31	39.87	98	0.117
MCH04g22260.1	307	34160.1	6.33	37.66	90.88	-0.285
MCH01g33050.1	329	36135.7	6.51	27.08	92.43	-0.056
MCH02g04440.1	379	42179.2	8.55	33.15	86.7	-0.241
MCH01g36220.1	349	38802.4	7.11	20.52	87.16	-0.302
MCH04g14560.1	315	32603.7	8.74	32.39	103.81	0.288
MCH01g25430.1	630	69208.1	9.01	42.76	83.14	-0.284
MCH01g29730.1	611	67588.4	8.24	44.03	83.4	-0.234
MCH03g01570.1	313	34986.7	8.82	33.46	85.08	-0.342
MCH08g08840.1	264	26995.6	5.88	22.9	97.31	0.27
MCH07g13520.1	187	19319.5	6.4	24.75	108.88	0.511
MCH03g04240.1	287	30752.1	7.64	33.62	96.9	0.023
MCH01g07280.1	626	68081.8	8.96	32.74	93.02	-0.162
MCH01g23170.1	492	55856.6	8.27	26.84	91.12	-0.081
MCH05g12990.1	340	37349.7	8.23	35.98	80.09	-0.172
MCH01g21300.1	284	29765.1	6.5	34.95	97.29	0.085
MCH04g00210.1	260	26684.6	5.94	28.2	99.58	0.335
MCH04g18640.1	321	34959.2	5.32	29.55	104.21	0.107
MCH04g02640.1	393	41378.2	8.88	33.29	87.28	0.03
MCH05g07310.1	280	30520.9	8.64	40.95	96.14	-0.111
MCH01g39700.1	320	35413.3	9.59	27.6	101.16	0.059
MCH02g02040.1	276	28673.7	6.65	12.21	93.59	0.147
MCH08g07170.1	315	34432.5	7.19	27.41	93.21	-0.027
MCH01g29030.1	293	31796.5	7.68	39.7	95.29	-0.05
MCH02g01580.1	1008	114308	5.56	42.13	81.75	-0.284
MCH02g27940.1	202	22692.4	9.56	24.86	107.57	0.065
MCH02g26790.1	380	42068.7	8.7	47.41	99.03	0.182
MCH01g19480.1	307	34310.3	6.02	36.15	91.79	-0.131
MCH09g11930.1	365	39904	9.44	38.61	93.62	-0.044
MCH06g09420.1	344	38933.8	8.29	28.93	85.52	-0.389
MCH06g07470.1	325	35891.8	9.48	33.85	105.35	0.161
MCH05g05250.1	406	43806.9	6.77	39.81	87.19	-0.099
MCH05g01240.1	439	48678.2	9.93	34.02	84.67	-0.176
MCH07g17550.1	228	25347	9.56	45.77	88.38	-0.196
MCH09g02650.1	417	45484.6	6.91	29.72	92.81	0.011
MCH04g04180.1	326	35536.7	6.26	42.37	87.94	-0.01
MCH04g30370.1	256	26959	8.79	49.43	99.1	0.072
MCH02g01630.1	301	33477.3	5.19	34.8	101	-0.039
MCH04g02270.1	275	29993.2	5.87	39.72	85.82	-0.263
MCH09g09870.1	599	68509.3	7.87	38.33	93.61	-0.218
MCH09g18200.1	309	34519.4	9.84	32.86	109.09	0.194
MCH05g22830.1	271	28555.4	5.81	13.14	88.19	0.065
MCH07g04760.1	281	30925.7	9.17	32.99	96.41	0.031
MCH04g14010.1	400	44175.2	9.11	38.03	88.97	-0.115
MCH06g20080.1	265	27383.4	5.62	19.75	101.55	0.301
MCH04g04190.1	314	35068.1	5.83	35.62	86.53	-0.109
MCH07g17560.1	225	25227.7	6	22.06	76.22	-0.527
MCH01g40310.1	360	39652.7	6.29	34.53	94.78	-0.03
MCH08g18340.1	480	53968.1	8.93	47.54	100.94	0.127
MCH08g18730.1	576	65519.1	6.02	36.23	84.15	-0.33
MCH02g01620.1	605	67335	5.54	36.25	96.63	-0.118
MCH05g09270.1	319	34892.1	6.83	21.77	100.28	0.009
MCH01g18650.1	315	33951.6	5.62	30.35	93.9	-0.023
MCH06g20090.1	280	29552.5	6.16	19.38	88.07	0.104
MCH08g12730.1	416	45915	8.89	33.16	93.32	-0.049
MCH01g31480.1	326	34763.2	6.26	50.82	105.58	0.102
MCH03g06880.1	127	14259	6.43	32.82	76.77	-0.666
MCH06g08250.1	312	33712.9	5.93	19.39	97.79	-0.091
MCH03g00150.1	259	26675.4	8.32	24.23	95.06	0.247
MCH02g09610.1	330	37062.8	6.04	21.56	101.55	-0.166
MCH01g19470.1	149	16781.9	5.1	53.4	81.81	-0.283
MCH08g12060.1	297	31579.2	9.14	39.1	93.37	-0.078
MCH02g18950.1	301	31999.7	8.99	31.1	89.83	-0.081
MCH07g00230.1	306	32084.6	5.32	34.87	94.38	0.113
MCH02g22380.1	674	75998.8	6.5	32.34	82	-0.349
MCH01g23520.1	387	43451.7	5.97	38.8	90.23	-0.279
MCH01g13580.1	316	35594.8	6.03	33.07	80.6	-0.322
MCH03g02970.1	393	41777.7	8.52	40.83	90.43	0.001
MCH07g02100.1	320	35021.2	9.25	32.12	100.09	-0.033
MCH03g05440.1	424	47299.1	9.78	38.77	74.76	-0.292
MCH05g01630.1	499	56151.7	5.33	47.3	82.71	-0.31
MCH09g08870.1	588	65313.4	6.82	30.29	99.1	0.149
MCH02g13900.1	94	10081.1	9.95	27.86	111.06	0.55
MCH02g16300.1	401	44237	9.28	37.36	91.95	-0.126
MCH01g18670.1	305	33142.8	5.89	35.11	93.74	-0.065
MCH04g28310.1	493	55500.9	8.37	22.09	101.83	0.006
MCH07g17970.1	316	32903.1	9.04	33.4	96.68	0.178
MCH09g09600.1	301	33274.5	9.27	36	96.25	-0.012
MCH07g01790.1	313	33753.6	8.92	31.27	85.11	-0.186
MCH06g20070.1	328	35804	8.44	20.91	89.88	-0.045
MCH04g07930.1	314	34603.1	8.91	42.99	96.21	-0.055
MCH09g08400.1	281	29683.9	6.05	19.34	94.66	0.168
MCH01g23150.1	493	56144.1	6.59	32.5	99.43	-0.092
MCH03g23860.1	415	45630.6	9.3	45.14	89.9	-0.155
MCH07g09760.1	190	21299.7	7.02	42.29	100.11	-0.213
MCH03g21740.1	308	34690	6.33	47.24	94.29	-0.223
MCH01g05350.1	259	26594.1	5.76	26.5	89.85	0.193
MCH07g10750.1	350	39449.6	6.04	39.51	93.31	0.109
MCH06g15530.1	293	31400.3	6.32	25.39	75.56	-0.326
MCH08g02980.1	278	28581.5	5.99	33.26	91.65	0.136
MCH07g18540.1	353	39791.8	8.96	32.55	89.94	-0.365
MCH06g20880.1	282	30619.9	6.97	31.89	86.45	-0.323
MCH08g07150.1	315	34419.4	7.77	30.07	93.56	-0.122
MCH02g28700.1	368	41597.6	6.27	35.34	83.42	-0.082
MCH09g09940.1	554	63272.1	7.9	41.71	95.16	-0.206
MCH03g01020.1	332	36687.1	6.04	32.58	95.72	-0.198
MCH03g04270.1	294	31469.1	8.33	32.35	97.28	0.038
MCH04g15270.1	308	34604.1	5.04	33.56	84.51	-0.19
MCH06g00140.1	386	42571.7	5.57	51.41	90.44	-0.167
MCH03g25280.1	332	36241.5	9.38	40.67	81.08	-0.267
MCH05g19260.1	254	27730.8	7.68	27.94	99.06	-0.072
MCH07g10990.1	349	40064.7	6.02	43.49	79.89	-0.393
MCH06g21150.1	269	29151.3	7.59	50.42	90.41	-0.023
MCH04g17930.1	271	28657.2	7.07	20.67	97.86	0.253
MCH04g18670.1	227	25036	5.83	28.64	102.6	-0.006
MCH04g04600.1	319	34976	6.07	42.77	94.73	-0.038
MCH05g09230.1	431	48100.9	9.6	34.47	74.2	-0.276
MCH07g10630.1	349	39005.2	6.91	40.87	96.36	0.184
MCH05g08020.1	266	29106.4	7.65	28.15	94.32	-0.074
MCH08g00800.1	170	18180.8	7.69	27.42	91.88	0.168
MCH02g06900.1	314	35746.1	6.21	27.97	92.13	-0.368
MCH04g22940.1	338	36749.9	6.66	43.69	95.15	-0.152
MCH07g01850.1	265	27416.6	6.21	20.2	101.96	0.307
MCH08g14280.1	176	19493.5	8.35	40.59	99.09	0.035
MCH02g01610.1	311	34093.8	5.29	30.74	94.24	-0.081
MCH03g09670.1	366	41066.4	6.9	50.45	80.25	-0.37
MCH01g46220.1	287	32107.8	5.35	40.1	72.4	-0.598
MCH03g18620.1	560	61354.3	9	27.58	103.93	0.129
MCH04g28300.1	493	56087.2	8.05	40.11	95.7	-0.13
MCH09g03820.1	323	35184.9	7.71	33.51	102.14	0.171
MCH05g04000.1	478	51775	8.75	36.16	98.56	0.136
MCH01g18660.1	310	33648.2	5.06	36.88	97.84	-0.07
MCH02g24440.1	352	38148.8	9.45	35.05	85.45	-0.156
MCH05g18190.1	313	35467.2	5.89	30.92	85.34	-0.419
MCH01g16360.1	308	34182.8	5.56	33.53	91.43	-0.161
MCH09g20860.1	307	34270.3	5.75	38.65	94.01	-0.138
MCH02g01600.1	298	32768.3	5.41	31.5	89.9	-0.082
MCH01g23950.1	389	43920	5.24	30.41	79.69	-0.278
MCH03g21730.1	312	35371.8	6.68	47.55	90.58	-0.219
MCH01g17390.1	341	37927.6	5.96	38.42	93.52	-0.111
MCH07g06360.1	279	30624.5	9.01	31.48	100.65	0.161
MCH01g38320.1	392	42897.8	9.32	37.4	98.29	0.053
MCH07g14840.1	353	38793.6	6.01	40.19	91.08	-0.022
MCH03g00170.1	589	64959.9	8.77	39.23	88.54	-0.138
MCH03g04260.1	285	30763.3	6.59	35.91	103.75	0.101
MCH09g04310.1	280	30563.3	8.59	42.07	99.25	0.024
MCH06g20050.1	275	29309.5	6.66	21.19	91.89	0.034
MCH01g08350.1	735	82483.7	7.28	32.15	79.16	-0.39
MCH05g15160.1	305	33239.4	9.43	29.01	97.74	-0.104
MCH06g24870.1	260	28686.6	9.35	28.09	110.27	0.174
MCH03g22100.1	345	37757.3	7.08	28.58	91.28	-0.15
MCH03g26220.1	422	46520.3	9.8	42.47	83.67	-0.166
MCH08g16100.1	360	39773.8	6.15	39.47	91.31	-0.052
MCH09g14940.1	297	32172.6	9.25	31.67	85.42	-0.182
MCH07g21910.1	348	36815.8	9.03	17.72	109.51	0.237
MCH06g20110.1	270	28379.4	5.67	26.78	91.04	0.183
MCH05g14070.1	345	37776.2	6.01	22.42	88.99	-0.034
MCH01g09380.1	384	43364.3	6.28	28.03	79.97	-0.331
MCH02g18310.1	258	27538	9.12	29.38	100.19	0.043
MCH05g02530.1	300	33699.5	5.92	26.81	87.73	-0.274
MCH06g20060.1	276	29123.1	6.21	26.59	91.96	0.008
MCH03g22490.1	319	35004.3	7.77	27.33	102.41	0.045
MCH01g16860.1	557	59707.9	7	52.01	79.5	-0.312
MCH04g27960.1	274	29281.2	6.45	17.15	89.38	-0.026
MCH05g24400.1	313	34051.8	5.88	30.78	96.93	-0.071
MCH04g04110.1	436	48203.4	9.91	47.49	81.42	-0.236
MCH09g19320.1	334	37481.9	5.78	34.98	84.58	-0.16
MCH04g06980.1	323	35329.9	5.83	29.82	96.9	0.05
MCH08g04020.1	301	32889.5	6.45	32.54	87.18	-0.146
MCH02g01590.1	161	17826.5	4.88	27.83	98.63	0.184
MCH01g19550.1	432	47834.8	9.83	40.75	84.24	-0.238
MCH05g03360.1	334	35749	6.14	28.85	90.24	0.036
MCH01g36520.1	302	33722.7	5.82	31.04	91.29	-0.151
MCH03g21720.1	312	34763.2	6.32	39.23	102.44	-0.007
MCH04g17300.1	433	48372.5	9.25	31.31	86.61	-0.276
MCH01g19500.1	330	36493	5.59	37.47	93.7	-0.124
MCH05g00160.1	361	39629.5	6.33	52.21	98.01	-0.09

## Sheet: expression FPKM analysis
gene_id	IL1_fpkm	IL2_fpkm	IL3_fpkm	mean	sd	CL1_fpkm	CL2_fpkm	CL3_fpkm	mean	sd	OF1_fpkm	OF2_fpkm	OF3_fpkm	mean	sd	S1_fpkm	S2_fpkm	S3_fpkm	mean	sd	R1_fpkm	R2_fpkm	R3_fpkm	mean	sd
MCH01g16360	32	51	35	230	222	190	267	111	198	176	233	220	230	125	146	1.50661212125732	2.22505546724741	1.55675553925322	8.06880469118385	8.00253495801564	7.53919487271053	9.17923993831701	4.65910184085821	6.86401358457951	5.75651492290913	7.17713375565568	7.64548974670288	9.97095699592138	5.00389893187767	6.04000075344234	42.4347603902652	192.76203579771	-2.1795	2.91870206043192e-18	3.13515071897906e-17	186.040249047365	213.707212485527	-0.197656	0.515809710690183	0.700959193681971	196.676815378304	224.897196890049	-0.194201	0.348882214522273	0.445121323981498	177.12300251698	199.267341970478	-0.171548	0.581618270750287
MCH01g18640	1	0	2	0	5	1	0	0	0	10	47	18	1184	1316	1376	0.075779002527526	0	0.14317914891635	0	0.290096183591729	0.0638658613277233	0	0	0	0.526434535698941	2.3301848935693	1.0068216367736	82.6148493190842	84.7914009939292	91.6220440449116	1.10615412868376	1.79912244826626	-0.711196	0.718458862353697	0.776233365372463	0	1.99081087296116	-3.44628	0.338921424308534	1	22.9677564946041	2.09620487379634	3.45216496536737	0.00204065333234052	0.00484626343643693	1353.59923046192	1.86942353432446	9.50306870267835	1.23822287986246e-52
MCH01g18650	33	49	40	9	14	11	14	16	14	104	311	93	2071	2519	2382	2.18811869798231	3.0107327327248	2.50563510603613	0.444661302003284	0.710735649799737	0.614708915279337	0.677842749502436	0.945811664991036	0.683512463851646	4.79055427486036	13.4915226417563	4.55167281624731	126.442933971576	142.014321212572	138.78142827079	43.9397819275699	10.2635246325957	2.10249876871675	1.52608269949502e-06	5.26111745780276e-06	14.7170117257418	11.3662561687728	0.368899224180299	0.575346027483144	0.746079255320577	155.043831440499	11.9759751888725	3.69737424451818	4.19027871050946e-11	2.88672546729743e-10	2432.05330862028	10.6204248030736	7.84473901500548	9.63309855375201e-144
MCH01g18660	77	73	86	597	632	570	583	556	653	948	1273	1181	60	60	66	4.16784513901393	3.66153251959867	4.39764528814504	24.078258258137	26.191541147139	26.0025292548588	23.0427010472257	26.8301676395416	26.0252850667711	35.6471385601854	45.0809326673818	47.1847759138738	2.99040236434909	2.76133524730555	3.13904428310017	85.6503929356069	541.635887284573	-2.66221	5.37243155363927e-47	2.89652121712449e-45	593.195016849376	600.225048118826	-0.0174374	0.914474362635089	0.955896703650865	1063.34601431832	632.016589517092	0.750631628554669	2.08426245380713e-05	7.06548163272441e-05	65.0574150301264	560.030851616461	-3.10619	4.06733031608161e-49
MCH01g18670	915	779	843	510	441	457	496	342	523	503	831	543	659	945	844	44.9720034389077	35.4795240807366	39.1425948170819	18.6776058219636	16.5952140056191	18.9302884024003	17.8010983455959	14.985629571941	18.9271095245595	17.1745202488988	26.7218058966326	19.6993601992611	29.8238759342748	39.4911687590375	36.4498920055848	922.528465043292	423.835312659443	1.12186243555103	3.79029486048799e-11	2.14865692922564e-10	445.179893182998	469.772403095172	-0.0764089	0.685064091087777	0.819805227340607	582.265671150703	494.603441314644	0.235912820719626	0.291909717708701	0.384949562619239	851.832734090434	438.046892441286	0.959887765104498	4.44420541061272e-07
MCH01g21300	0	1	2	2	2	3	4	30	3	0	1	5	1	3	1	0	0.0776128738833461	0.158250638275966	0.124817207579869	0.128253049587922	0.21176575071824	0.244634977264037	2.2400802591893	0.185010892471122	0	0.0547971811477664	0.309111906026982	0.0771209030805818	0.213640148081009	0.0735948181205303	1.06859398353734	2.13237346794251	-0.979505	0.531360851870047	0.616399108748335	13.4658534920632	2.35951884569001	2.50710049576369	0.0513100772931871	1	1.95942938867318	2.49019398861798	-0.357417	0.827548414046998	0.867337040836076	1.72201664441041	2.20465297406957	-0.342825	0.813055383984196
MCH02g02040	0	0	0	5	7	12	5	15	13	22	58	28	208	375	314	0	0	0	0.264679346430526	0.380751240964145	0.718490939936887	0.259378603125932	0.950034038495461	0.680025155362607	1.08577122987907	2.69582560825172	1.46828155362817	13.6063307577884	22.6515782005534	19.6011912904948	0	7.37579451424528	-5.20085	0.00107682339617477	0.00249521608341279	11.249796379873	8.15049203202455	0.462541442119018	0.601629416895653	1	33.2713396476298	8.61740143483191	1.96231338076397	0.00313070618316318	0.00716511258126665	311.104671399646	7.62989961167865	5.37084073943079	1.77904017544876e-35
MCH02g12900	2219	2426	1902	7449	6477	6868	7292	9008	8791	4975	4927	4330	1446	2026	2424	131.218132324615	132.937201812595	106.254653373558	328.219524884142	293.246997053977	342.284100033748	314.867032896161	474.89	382.768592385125	204.373754357689	190.617492440432	188.997298579322	78.7340099963796	101.864539969823	125.951059001785	2370.33971337659	6263.47594361851	-1.40186	2.1087664119824e-20	2.65246231840179e-19	8387.35266432988	6941.7035888655	0.272849564008168	0.174279363104354	0.370041266305474	4441.16727956053	7309.58512959208	-0.718805	1.52506216663704e-08	7.82257329769222e-08	2050.78927571432	6473.6059320826	-1.65828	1.58390578539689e-14
MCH02g18310	522	652	546	1055	1111	900	1084	1076	1438	1063	1274	1241	1027	1388	1350	32.9638660994738	38.1535032407497	32.5732563784697	49.6420818638587	53.7161433284019	47.8993959957925	49.9851388068463	60.5769852101402	66.863328096508	46.6333259539979	52.6357367802712	57.8456320016684	59.7166738814045	74.5253701745021	74.9090113012541	621.282620010176	920.757792636419	-0.567366	6.66548066152079e-05	0.00018637345750387	1188.73666039396	1020.7016720376	0.21967102672574	0.228760391297627	0.43576803899926	1119.35002575405	1074.22128158223	0.0590868353512831	0.703374913696594	0.766067223662037	1311.02720705303	952.010451299553	0.461754735038825	0.00882578300906801
MCH02g27940	1449	1307	1151	1559	794	2069	2565	758	1345	101	3	9	2	0	0	26.0453230562134	21.7698851334164	19.5450858911357	20.880330416359	10.9271018792361	31.3430851900781	33.6660926683815	12.1467	17.801029205947	1.26118333985405	0.0352798116576357	0.119408439602291	0.0331015924366955	0	0	1419.50716988765	1349.26397336374	0.0733355240492709	0.833904880119747	0.871880327152922	1497.19815197342	1493.29705439775	0.00405138710623834	0.99274158435797	0.996728888918969	35.2671982658073	1576.24659505785	-5.48194	3.07591811701822e-05	0.000101422056254826	0.73618885398113	1393.56300000796	-10.9561	1.24642554978392e-23
MCH03g01570	58	77	65	242	213	166	209	217	284	120	237	219	291	235	338	3.29638660994738	4.05527266040483	3.48999175483604	10.2484	9.26857306575575	7.95129973530155	8.67362048853117	10.9950606055208	11.8847473306449	4.73791082129047	8.81256095387115	9.1872474355591	15.2286240404477	11.3559912045441	16.8794972132159	72.1684830506592	185.782155371398	-1.36373	3.30407007924441e-09	1.5464347289834e-08	234.892904090951	206.085113187462	0.187503181892499	0.444659631476422	0.644325825392598	180.122032803934	216.712391907801	-0.26759	0.392870274114145	0.491472703905205	302.889274006695	192.008360133441	0.656391155572577	0.00785425426552895
MCH03g21720	114	169	162	42	53	29	20	7	10	308	201	91	240	276	343	6.78609471512085	9.32225454012809	9.11026430074981	1.86292016799381	2.41553904491966	1.4548993596727	0.869338759604122	0.371484631511442	0.438305106851786	12.7368275943918	7.82807112730623	3.99841260988019	13.1547874581342	13.9691887348729	17.9408016094076	160.327329347607	37.0372611115183	2.11136416744532	8.07517323128938e-13	5.384586970716e-12	11.9321316811893	41.0798224644277	-1.77447	0.00222399240788242	0.0324004238640894	185.313572649225	43.1900343861549	2.1001381574386	5.95356774064403e-06	2.19332357561763e-05	299.625671059409	38.3099517889131	2.96447414491717	9.10155950423392e-24
MCH03g21730	163	220	144	6	21	29	16	17	6	178	259	88	58	41	56	12.4309037852263	15.5473712219994	10.3747702793061	0.340954352973764	1.22618929997399	1.86394454705672	0.891002792591062	1.15582415929416	0.336920794595973	9.43041035675387	12.9228559949597	4.95369112022793	4.07287069623648	2.65855711429881	3.75263034250372	190.04716454185	17.2892686526269	3.46980065091138	8.95037185167163e-14	6.53270993813649e-13	13.2130534614982	19.0854524892355	-0.533116	0.527622007281598	0.710008968154537	161.031338374555	20.2002665223803	3.00334587474118	3.12947549381914e-07	1.36886058670851e-06	54.4795278159265	17.9047812244928	1.61276662630662	0.00572935028827121
MCH03g21740	2	5	2	3	7	8	9	3	6	82	83	43	57	98	82	0.154500878939616	0.357923447520285	0.145959326565211	0.172684000777974	0.414020766873633	0.520847801119297	0.507676955244543	0.206609344294158	0.341282228830226	4.40058383725037	4.19491042087513	2.45188764295189	4.05446301146942	6.43686012502974	5.56605469086341	3.20775467386159	5.51055865704452	-0.764222	0.438553373528476	0.528442154769366	5.78134030319004	6.09034173160167	-0.0608807	0.951659446284622	1	64.2865153709716	6.43524834225057	3.33633432072163	5.23416446790109e-09	2.84936028588244e-08	82.2545019424362	5.70504120551327	3.86778521999666	1.41328957693669e-13
MCH04g02270	61	74	86	135	105	74	55	86	90	0	0	0	170	179	190	3.71768561761637	4.17920555795686	4.95156146060927	6.1306494403857	4.89953937308755	3.80096994267888	2.44765102251944	4.67271209810465	4.03874841862492	0	0	0	9.5400197980958	9.27561885476822	10.1748750669618	79.8893296131856	93.5457296471056	-0.22948	0.429156181925123	0.519625163507591	77.4577659465979	103.839024003541	-0.427052	0.262998564423228	0.474554980065787	0	109.09727280927	-9.30639	6.38801145860807e-14	5.77462498199119e-13	188.391109237618	96.6497355340103	0.960229545602774	0.000312789528961388
MCH04g14560	73	171	47	149	85	227	311	112	185	75	118	29	89	155	140	4.20226245125513	9.12169632324326	2.55598950929248	6.39111260435588	3.74629838376297	11.0130106452705	13.072681597547	5.74785867148894	7.84139815557871	2.99928036315615	4.44412186977343	1.23222342603521	4.71745588417755	7.58645783077054	7.08143065034363	103.707333909971	141.101581243627	-0.442143	0.392144003934462	0.483228047825471	195.94147394311	156.087760261326	0.330160169961914	0.477099769893937	0.670340056431964	67.7786867268267	164.863879175843	-1.27941	0.0184103182316796	0.0352189499485127	133.232804376884	145.766589605228	-0.12773	0.758373884198996
MCH04g17930	242	272	148	203	137	162	155	136	140	346	329	331	243	201	305	14.0893496650569	14.6745121547244	8.14025844204908	8.80646285918699	6.10687844043955	7.94896317939932	6.58948178087734	7.05898462164042	6.00157285333153	13.9941707428848	12.5318480251715	14.224425197588	13.0268491288919	9.94989909172405	15.6029989393344	239.528472576167	150.894833568034	0.666627880512284	0.0212775039858714	0.0382419354664354	142.765553163375	167.315041138368	-0.229962	0.376567480495486	0.585917733049679	314.780860532956	176.094765356893	0.837682700474638	0.000119012585203648	0.000356190389393758	262.390312691627	155.875066525515	0.750906202354961	0.00580889474706271
MCH04g22260	184	170	170	340	340	323	383	240	439	389	329	399	856	965	851	14.2602304756344	12.2089082456108	12.4468237410236	19.6343951533918	20.1748709497885	21.097506690874	21.6746192721234	16.5824123082844	25.0515560730784	20.9437194259317	16.682005488053	22.825104151856	61.0857646608401	63.5891577120989	57.9523351066975	190.27936657569	302.06089960622	-0.667557	0.00011384050752072	0.000309495063652927	345.666010097864	334.739107101199	0.0480042664763244	0.832795024101954	0.909899920262345	350.77848856707	352.481208778547	-0.00758046	0.968738579318612	0.976833348352579	933.48865320097	312.282936899409	1.5801437902657	2.50534106876915e-22
MCH04g26040	27	37	37	55	36	26	33	27	50	13	18	19	38	43	95	1.99948422904842	2.53907266318475	2.58855167624622	3.03491684924682	2.04117314700944	1.62273444966097	1.78448187267446	1.78256645237452	2.72637561294053	0.668795064225594	0.87210818807045	1.03857764496553	2.5911666402152	2.70750777118176	6.18173640314382	36.435418981299	34.7697842626053	0.0646685689154795	0.868389063520205	0.89947425495656	35.9644287588285	38.6148506060485	-0.102756	0.829247286529638	0.907426376216342	15.6757019707026	40.5474393676428	-1.37621	0.00481307681564518	0.0106073584732075	61.2646749729747	35.908237088617	0.768592772097118	0.113918815735349
MCH04g27960	6	3	11	10	12	20	15	14	12	30	17	13	188	352	455	0.520808417370997	0.241305480619131	0.902028638173006	0.64678007564114	0.797500781073991	1.46310882314421	0.950740479821599	1.08338427080791	0.766954245153016	1.80902049540182	0.965426700585194	0.832916081330887	15.025956316573	25.9786420066506	34.7033019628355	7.30665134701889	12.8683393871604	-0.81549	0.269777451848201	0.353961035049337	13.6483142381658	14.2267733619343	-0.0581142	0.93160863854883	0.965551920013321	18.6662165671094	15.0323296397633	0.320121297493278	0.616518401449114	0.69621252811624	344.728031785586	13.3086659203617	4.70689177965782	6.19056155500446e-27
MCH05g08020	802	906	435	194	279	269	173	75	112	443	422	585	44	78	31	51.6941028133094	54.1145459012209	26.4884647348284	9.31747534710751	13.7687325445324	14.6129804489774	8.14248034698696	4.30978537715313	5.31552447135754	19.8365366203714	17.7960134382769	27.8325918266509	2.6114206785702	4.27472591524826	1.75574316317251	775.284463867937	224.81963417236	1.78656565391111	1.3807553221419e-08	6.06215734962317e-08	116.614996154361	248.873344048859	-1.09048	0.00123186951647366	0.0236952716241303	456.91517521681	262.407727546344	0.800419549073476	0.00400677260578143	0.00898424714530702	53.1256655994461	232.595096434551	-2.12825	1.74893152060747e-08
MCH05g14070	486	693	522	844	1014	789	880	839	1260	1570	2024	1815	1243	1754	1716	33.5289234015577	44.303267792862	34.0216003703981	43.3866056521123	53.5604751451065	45.8754388586292	44.3312516602749	51.6027737163823	64.0052133780154	75.2451444017085	91.3560866279699	92.4253532890793	78.9608830081257	102.886872470342	104.023935693718	612.955441449212	795.865117186656	-0.376296	0.0393881472221572	0.066260890167454	980.954763546259	882.015654132032	0.153416793658233	0.467979359070093	0.662835503116601	1689.27659901827	928.521844384973	0.863351119754828	5.33646248098518e-07	2.26545901755474e-06	1640.01773196474	823.11313649805	0.994699343638241	5.43837128288363e-07
MCH05g18190	9	10	10	1	0	1	1	46	0	0	0	0	0	0	0	0.684183032374319	0.704448059132281	0.718175667335196	0.0566447518475521	0	0.0640692557905504	0.0555103252549766	3.11756392759784	0	0	0	0	0	0	0	10.4971054907444	0.609395522482698	4.12214364304533	0.00106521849667034	0.00247104836885042	17.6265844867654	0.675106718841911	4.70922896060939	0.0222347293656747	1	0	0.712190079517889	-2.04303	0.612754096990092	0.692861290302045	0	0.62816145606441	-1.70071	0.673543572530773
MCH05g22830	4887	5345	4560	996	1552	1169	1798	1001	1293	33	0	0	0	2	7	344.791848431191	349.447185541916	303.93477266519	52.3605111482093	83.8357963946747	69.5102821064459	92.6292867483329	62.961704112593	67.1698905714984	1.61742472864744	0	0	0	0.119975255572586	0.43395565167623	5355.49225530399	1120.99478973404	2.25633802779967	1.01126430578033e-27	2.12635174695411e-26	1335.65503666908	1241.58132446352	0.10565869512895	0.677955920916639	0.814447698883073	10.2548757528316	1307.94431149162	-6.99457	0.00169043809524499	0.00409003637760687	3.09082347961045	1159.98948685415	-8.53058	1.05681243104922e-51
MCH05g24400	23	35	52	555	500	540	799	715	960	35	2	1	0	0	0	1.6858307266487	2.37724181265008	3.60072844306522	30.3116097373784	28.0594568571325	33.3579826361691	42.7638591461209	46.7218377498771	51.8106245446254	1.7821721871282	0.0959090888052002	0.0541024932759611	0	0	0	39.6555423771727	480.95618310099	-3.59767	4.64646219095665e-38	1.67007883194043e-36	815.594818273018	532.943946645881	0.614160374664287	0.000422968451409466	0.0132164745685842	11.7994049814254	561.314037833192	-5.57136	2.07770299825169e-05	7.04455179584034e-05	0	497.131170641092	-11.331	3.61589656819566e-21
MCH06g14060	41	52	53	110	109	56	96	108	64	79	101	67	251	348	391	2.78563325704838	3.27387891162578	3.40186322271129	5.56881326987035	5.67008679143569	3.20662370157791	4.76272270726569	6.54171445710119	3.20170652625547	3.72874480669872	4.48957360343014	3.36005228401436	15.7025914664215	20.1032541619302	23.3426144893585	52.7341542817576	81.7541184615808	-0.634323	0.0549289025726776	0.0891697915276203	90.2797492089009	90.7548090053533	-0.0119289	0.97681928436046	0.989075365086975	76.6545103540134	95.318580814351	-0.315618	0.348322326900307	0.444586913297199	344.461002137319	84.5136979913729	2.02472068491985	2.40692783491319e-11
MCH06g20050	0	0	0	1	3	1	1	0	0	0	0	0	6	15	18	0	0	0	0.0644436669569977	0.198652821372597	0.0728903852109885	0.0631530511958792	0	0	0	0	0	0.477814290825344	1.10303337324434	1.3679036846316	0	1.49493554777184	-2.90402	0.246655544522096	0.328057954921008	0.308722800219028	1.65661218379689	-2.22045	0.379594485245055	1	0	1.74258112373202	-3.3383	0.221963215327448	0.305691817494325	13.4697638623001	1.54925492844812	3.11967171826536	0.00253136265981206
MCH06g20060	2	1	2	131	115	121	78	71	75	119	98	122	1954	2143	2137	0.153342949440069	0.0710481875484592	0.144865412982817	7.48402105727155	6.75079288047777	7.81878149198985	4.36689149725338	4.85310749943206	4.23405548883323	6.33835071863217	4.91590557641472	6.90438178108662	137.94815754779	139.702129166185	143.969665960016	1.83172774050732	110.544290353474	-5.93087	2.77275150873001e-17	2.76093394113163e-16	74.2277381931735	122.513672011203	-0.724476	0.00665771253307327	0.0587613175614866	106.507330383396	129.006359110657	-0.277752	0.2702438912261	0.360835469353246	2177.94904914167	114.255056382297	4.25341353459933	4.17071601732391e-137
MCH06g20070	73	240	593	2551	1813	1568	1980	2123	1463	20	6	6	133	159	133	4.44525041612363	13.542654524543	34.1137106145786	115.74805932759	84.5267754940402	80.4709852729313	88.0405087181736	115.252700784335	65.5962726788238	0.84605550380187	0.239038723884389	0.269684366992928	7.45731589609554	8.23223070602968	7.11635607361914	325.256117814597	1772.00170792275	-2.44564	0.00124357484100622	0.00283680321745492	1867.32775263222	1966.41974105059	-0.0749512	0.7804500989646	0.877931408658565	9.98275342551285	2067.05115039923	-7.69315	6.67246405953159e-85	2.47479729478597e-82	148.35496685612	1830.50216757856	-3.62503	1.67096329045904e-59
MCH06g20080	53	77	39	9	16	17	26	8	25	0	0	0	0	0	0	3.69201492372679	4.97047038143005	2.56656981192222	0.467153897046251	0.853356866907967	0.998059399056298	1.32252809936273	0.496827139197626	1.28229825764275	0	0	0	0	0	0	60.8410144056502	12.7932190861612	2.25823197948888	7.26103968300052e-07	2.59064696382168e-06	18.8444670841906	14.1504037336267	0.423858097213501	0.543259290052192	0.720386493651571	0	14.9362213523187	-6.43425	1.57293959303524e-05	5.43291008983044e-05	0	13.2400936001057	-6.09827	4.16355613776072e-05
MCH06g20090	300	571	421	41	49	61	79	19	11	67	9	3	2	0	2	18.7463762797152	33.063693799493	24.8530141800285	1.90901710807693	2.34431130562217	3.21251970003194	3.60468358187159	1.05846724288918	0.506116184901369	2.90848190469271	0.367944423151887	0.138372083587995	0.115075693078355	0	0.10981425740498	463.423524448661	45.9134849572003	3.34020398269366	1.28204574588601e-28	2.8375945842277e-27	34.9767148326183	50.810000027507	-0.53482	0.453172662569879	0.6509553775303	24.4747963537775	53.6072	-1.12973	0.219154482157648	0.302756099312959	1.4272021175592	47.4845013546069	-5.07905	6.14699403404048e-09
MCH06g20100	38	75	57	82	154	70	98	55	78	224	173	118	203	434	531	2.3704041644281	4.33530099108847	3.35903521619303	3.81138258859958	7.35499958155129	3.6800755460182	4.46384249672336	3.05864617271709	3.58257	9.7069392436195	7.06038767375598	5.43315334478436	11.6598340968477	23.0184232718989	29.1048914641214	60.9507830134872	91.5494852683451	-0.585513	0.135566259091305	0.19700557791809	75.3152948021947	101.483076969625	-0.429021	0.287374356836579	0.498741844293265	159.935652714122	106.746355855519	0.582924401556324	0.128863577710129	0.192745124743634	404.071311546986	94.7808246820927	2.09179521573326	3.34638805934208e-07
MCH06g20110	61	72	42	39	105	34	62	54	60	65	167	106	54	142	165	5.37303886924875	5.87681244312274	3.49494490805039	2.55967391559086	7.08113009025568	2.52399769306242	3.98773067182245	4.24044713270889	3.89137301507527	3.97739746067742	9.62388131633927	6.89171267976025	4.37967047383821	10.6347070022613	12.7704661332765	63.2603966421355	53.1442142313569	0.250388663459083	0.604440289321904	0.68168048005052	58.2045707230962	58.9070111514112	-0.0187669	0.970726953099494	0.9860238396746	104.760894822349	61.9446673148285	0.75741665417343	0.154630689932584	0.225078815189572	124.617364355873	55.0652295848504	1.17837681552567	0.0278324605308774
MCH06g21150	5	1	3	4	13	7	4	4	8	0	5	0	1815	1937	2122	0.356274414868219	0.066028862855981	0.201946710038733	0.212375547225449	0.709220221975004	0.42037081858994	0.2081222940903	0.254098656266249	0.419726203815083	0	0.233092486971842	0	119.082731764203	117.352214475005	132.85951687986	3.33872200106167	7.24458941787014	-1.13101	0.251144660367484	0.333064336717773	5.23867133583449	8.01852251761449	-0.610744	0.531445991206669	1	1.47537702632051	8.45044757665116	-2.49035	0.0976877714037668	0.152386397982088	2052.35678743317	7.50685411230855	8.10194551120222	1.06187401489825e-112
MCH07g00230	0	3	2	16	1	8	26	22	10	1	0	0	6	15	6	0	0.212689125545708	0.144555871502084	0.912125747699044	0.0585771139944838	0.515839649185457	1.45252017750522	1.50056658388001	0.563334448229379	0.0531496406234508	0	0	0.422681872653189	0.975760291716145	0.40335621469906	1.75660745021448	7.45972911921141	-2.06989	0.118217181983413	0.174832961611736	19.4315972933338	8.28912853883267	1.22579068609453	0.201866652817536	0.404387982462741	0.310753810691867	8.70741321950866	-4.69698	0.0091061628523866	0.0187559439199708	9.32368428083166	7.68347247834558	0.27924509908539	0.777796284949628
MCH07g01850	0	0	0	0	0	1	0	0	0	0	0	0	0	0	0	0	0	0	0	0	0.0756306252565144	0	0	0	0	0	0	0	0	0	NA	NA	NA	NA	NA	NA	NA	NA	NA	NA	NA	NA	NA	NA	NA	NA	NA	NA	NA
MCH07g13520	0	0	0	0	0	0	0	0	0	0	0	0	0	0	0	0	0	0	0	0	0	0	0	0	0	0	0	0	0	0	NA	NA	NA	NA	NA	NA	NA	NA	NA	NA	NA	NA	NA	NA	NA	NA	NA	NA	NA
MCH08g02980	0	9	2	4	3	1	1	0	4	11	0	1	19	16	15	0	0.62276440514322	0.141088942362827	0.222562486925523	0.171516721685621	0.0629335129871726	0.0545263048907069	0	0.219929528067862	0.570624295994838	0	0.055117972816073	1.30639110588535	1.01584887930073	0.984205987899688	3.82064785024589	2.35345489686688	0.702903191793257	0.61835535688972	0.693344992447292	1.5576623595875	2.61702704621404	-0.730325	0.680646002246783	1	3.75116271429236	2.74249196196734	0.445481822944848	0.788528623774126	0.835854260505494	17.5546100463539	2.43093605558652	2.83163795975316	0.000599775245848391
MCH08g04020	11	6	2	0	0	0	0	0	0	0	3	0	39	40	41	0.869451138271118	0.439463623644112	0.149342489763743	0	0	0	0	0	0	0	0.155137714838875	0	2.83840674748565	2.68818729373454	2.84753460178277	6.98586331356506	0	5.39065189693908	0.0015530885128839	0.00348240730090523	NA	NA	NA	NA	NA	0.885226215792306	0	2.19865485518563	0.582482832820509	0.667563547613128	41.9669956977266	0	7.9324288728731	5.38334502575488e-10
MCH08g08840	0	0	0	0	1	0	0	0	0	0	1	11	114	119	165	0	0	0	0	0.0689662625142602	0	0	0	0	0	0.0589328174608054	0.731370434260068	9.4553137399551	9.11396933605963	13.0596087627092	NA	NA	NA	NA	NA	NA	NA	NA	NA	NA	3.95665416876407	0.343463681404712	3.38400843833163	0.176034919909924	0.25134605497329	138.971843818804	0.307031157461236	8.69837020261833	1.31357352649542e-12
MCH09g03820	379	498	383	424	491	364	498	412	455	843	1154	797	358	633	685	18.9927422325025	23.1258121559062	18.1321012117002	15.832307239977	18.838793380776	15.3733932676769	18.2230802955309	18.4065937042692	16.7888645774617	29.3475280858311	37.8353636970376	29.4807098227427	16.5192002966657	26.9711342998981	30.1628027310998	454.687658561483	383.923741304593	0.244212905514107	0.176153299895738	0.246818084349693	450.918634058047	425.586870671097	0.0828546729620534	0.652080255757646	0.797613411736394	867.780505043424	447.876073278931	0.954272161783502	7.3998563559514e-07	3.08533273521988e-06	581.225536206212	397.03669086368	0.550113079401835	0.0419040628199643
MCH09g08400	390	442	392	521	521	418	592	548	649	932	1219	1081	571	808	844	13.9641756907599	14.6653405846277	13.2598209811432	13.9001123006227	14.282740551047	12.613826941532	15.4780550114956	17.4927867440092	17.1102698629606	23.1825976485743	28.5560440326769	28.5698224704969	18.8254052442277	24.5985266500473	26.5537463260685	442.881159783752	437.991943775246	0.0156089134475962	0.915164817258877	0.935671569718222	591.712780459535	485.623634499423	0.284307656081227	0.0908805810050976	0.25010217856999	1009.1528017948	510.970303363078	0.981438289653543	4.76250331152101e-09	2.60271063965052e-08	773.38944610479	452.805773703979	0.772364531065253	0.000153588584133668
MCH09g09600	0	6	1	5	8	0	16	2	2	0	0	1	5	5	10	0	0.439463623644112	0.0746712448818714	0.294477683445883	0.4841340282458	0	0.923456536692061	0.140932201737075	0.116397581356004	0	0	0.0583423133891987	0.363898300959699	0.336023411716818	0.694520634581163	2.4263340251308	3.79230564926279	-0.636713	0.700940323099944	0.763517796255301	6.3169850912994	4.21803934390852	0.583361300811636	0.698135255986845	1	0.332870796681815	4.41422751496322	-3.72038	0.097814530790689	0.152574697326487	6.97623109556119	3.92571780492056	0.81955887402165	0.476213497336389
[truncated: 10 more columns]

## Sheet: genes for phylogenetic tree
MchSDRs		arabidopsis SDR
MCH03g04250	1	AT5G18660
MCH05g15000	1	AT1G47290
MCH03g16360	1	AT1G52340
MCH04g26040	1	AT4G27760
MCH06g17100	1	AT1G67730
MCH09g06710	1	AT1G09340
MCH09g04300	1	AT3G01980
MCH06g14060	1	AT5G42800
MCH05g08800	1	AT2G05990
MCH01g35290	1	AT4G33360
MCH02g01640	1	AT1G24360
MCH04g27940	1	AT5G22500
MCH02g20990	1	AT1G17890
MCH03g26930	1	AT5G28840
MCH09g05040	1	AT5G66280
MCH06g20100	1	GRMZM2G086773
MCH09g01660	1	AT5G50600
MCH01g17380	1	AT1G78570
MCH01g18640	1	AT5G04900
MCH04g25640	1	AT1G32100
MCH06g06890	1	AT4G23420
MCH02g12900	1	AT5G54190
MCH04g23350	1	AT1G10310
MCH04g22260	1	AT3G61220
MCH01g33050	1	AT4G05530
MCH02g04440	1	AT3G55290
MCH01g36220	1	AT5G06060
MCH04g14560	1	AT1G08200
MCH01g25430	1	AT4G10960
MCH01g29730	1	AT4G30440
MCH03g01570	1	AT4G33030
MCH08g08840	1	AT2G28760
MCH07g13520	1	AT4G24220
MCH03g04240	1	AT3G12800
MCH01g07280	1	AT3G03330
MCH01g23170	1	AT3G06060
MCH05g12990	1	AT4G09750
MCH01g21300	1	AT1G54870
MCH04g00210	1	AT3G03980
MCH04g18640	1	AT3G50560
MCH04g02640	1	AT5G02240
MCH05g07310	1	AT2G20360
MCH01g39700	1	AT2G33630
MCH02g02040	1	AT4G35250
MCH08g07170	1	AT5G10050
MCH01g29030	1	AT1G49670
MCH02g01580	1	AT4G00560
MCH02g27940	1	AT4G20760
MCH02g26790	1	AT5G15940
MCH01g19480	1	TvSDR1	access No.QEU48915.1
MCH09g11930	1
MCH06g09420	1
MCH06g07470	1
MCH05g05250	1
MCH05g01240	1
MCH07g17550	1
MCH09g02650	1
MCH04g04180	1
MCH04g30370	1
MCH02g01630	1
MCH04g02270	1
MCH09g09870	1
MCH09g18200	1
MCH05g22830	1
MCH07g04760	1
MCH04g14010	1
MCH06g20080	1
MCH04g04190	1
MCH07g17560	1
MCH01g40310	1
MCH08g18340	1
MCH08g18730	1
MCH02g01620	1
MCH05g09270	1
MCH01g18650	1
MCH06g20090	1
MCH08g12730	1
MCH01g31480	1
MCH03g06880	1
MCH06g08250	1
MCH03g00150	1
MCH02g09610	1
MCH01g19470	1
MCH08g12060	1
MCH02g18950	1
MCH07g00230	1
MCH02g22380	1
MCH01g23520	1
MCH01g13580	1
MCH03g02970	1
MCH07g02100	1
MCH03g05440	1
MCH05g01630	1
MCH09g08870	1
MCH02g13900	1
MCH02g16300	1
MCH01g18670	1
MCH04g28310	1
MCH07g17970	1
MCH09g09600	1
MCH07g01790	1
MCH06g20070	1
MCH04g07930	1
MCH09g08400	1
MCH01g23150	1
MCH03g23860	1
MCH07g09760	1
MCH03g21740	1
MCH01g05350	1
MCH07g10750	1
MCH06g15530	1
MCH08g02980	1
MCH07g18540	1
MCH06g20880	1
MCH08g07150	1
MCH02g28700	1
MCH09g09940	1
MCH03g01020	1
MCH03g04270	1
MCH04g15270	1
MCH06g00140	1
MCH03g25280	1
MCH05g19260	1
MCH07g10990	1
MCH06g21150	1
MCH04g17930	1
MCH04g18670	1
MCH04g04600	1
MCH05g09230	1
MCH07g10630	1
MCH05g08020	1
MCH08g00800	1
MCH02g06900	1
MCH04g22940	1
MCH07g01850	1
MCH08g14280	1
MCH02g01610	1
MCH03g09670	1
MCH01g46220	1
MCH03g18620	1
MCH04g28300	1
MCH09g03820	1
MCH05g04000	1
MCH01g18660	1
MCH02g24440	1
MCH05g18190	1
MCH01g16360	1
MCH09g20860	1
MCH02g01600	1
MCH01g23950	1
MCH03g21730	1
MCH01g17390	1
MCH07g06360	1
MCH01g38320	1
MCH07g14840	1
MCH03g00170	1
MCH03g04260	1
MCH09g04310	1
MCH06g20050	1
MCH01g08350	1
MCH05g15160	1
MCH06g24870	1
MCH03g22100	1
MCH03g26220	1
MCH08g16100	1
MCH09g14940	1
MCH07g21910	1
MCH06g20110	1
MCH05g14070	1
MCH01g09380	1
MCH02g18310	1
MCH05g02530	1
MCH06g20060	1
MCH03g22490	1
MCH01g16860	1
MCH04g27960	1
MCH05g24400	1
MCH04g04110	1
MCH09g19320	1
MCH04g06980	1
MCH08g04020	1
MCH02g01590	1
MCH01g19550	1
MCH05g03360	1
MCH01g36520	1
MCH03g21720	1
MCH04g17300	1
MCH01g19500	1
MCH05g00160	1

## Sheet: subcellular localization
Protein_ID	Localizations	Signals	Cytoplasm	Nucleus	Extracellular	Cell membrane	Mitochondrion	Plastid	Endoplasmic reticulum	Lysosome/Vacuole	Golgi apparatus	Peroxisome
QEU48915.1_TvSDR1	Cytoplasm		0.7634	0.2153	0.1917	0.076	0.1733	0.0431	0.324	0.2291	0.1249	0.0403
A0A3Q8GL18_NrNEPS1	Cytoplasm		0.7413	0.2869	0.0814	0.1836	0.1531	0.0376	0.2344	0.3287	0.1029	0.0681
Q9S9W2_AtSDRA	Peroxisome	Peroxisomal targeting signal	0.2578	0.3297	0.0362	0.2895	0.296	0.0917	0.0281	0.1463	0.015	0.72
A0A3Q8GLE8_NrNEPS3	Cytoplasm	Peroxisomal targeting signal	0.5866	0.3331	0.2084	0.1976	0.1545	0.0589	0.2495	0.1972	0.0282	0.1358
O80713_AtSDR3A	Cytoplasm	Peroxisomal targeting signal	0.7449	0.225	0.1252	0.1665	0.2234	0.0144	0.0808	0.0429	0.0258	0.1935
Q9M2E2_AtSDR1	Cytoplasm		0.5951	0.23	0.155	0.3201	0.3304	0.1423	0.4709	0.2448	0.1594	0.0638
Q9ZUH5_AtSDR2B	Cytoplasm		0.6433	0.2918	0.0864	0.3066	0.3359	0.091	0.4591	0.2482	0.1536	0.0265
Q9M1K9_AtATA1	Cytoplasm		0.7414	0.4768	0.312	0.141	0.1929	0.113	0.1664	0.1652	0.0483	0.0904
A0A3Q8GYY4_NrNEPS2	Cytoplasm	Peroxisomal targeting signal	0.7311	0.3506	0.063	0.1488	0.2034	0.0165	0.2318	0.227	0.0296	0.1094
F4J2Z7_AtSDR4	Cytoplasm		0.5889	0.3757	0.3416	0.1187	0.2506	0.2088	0.2841	0.1576	0.1371	0.0584
F4J300_AtSDR5	Cytoplasm		0.8068	0.2218	0.2097	0.1639	0.1133	0.0154	0.1923	0.1936	0.0375	0.0435
O80714_AtSDR3C	Cytoplasm		0.8331	0.164	0.2395	0.2888	0.2188	0.0067	0.2065	0.1427	0.0459	0.0951
Q94K41_AtSDR3B	Cytoplasm		0.7307	0.2409	0.2523	0.0873	0.2591	0.0147	0.1078	0.1126	0.0131	0.3446
Q9SCU0_AtSDR2A	Cytoplasm	Peroxisomal targeting signal	0.6006	0.2903	0.4976	0.1009	0.1974	0.0429	0.2703	0.1979	0.1406	0.1602
MCH06g20090.1	Cytoplasm	Peroxisomal targeting signal	0.566	0.4376	0.0755	0.0852	0.1918	0.314	0.315	0.3037	0.0545	0.1942
MCH08g02980.1	Cytoplasm	Peroxisomal targeting signal	0.4681	0.2666	0.2456	0.0892	0.1595	0.1585	0.1997	0.1409	0.0619	0.2851
MCH07g00230.1	Cytoplasm	Peroxisomal targeting signal	0.6079	0.2879	0.411	0.1405	0.2014	0.0448	0.3796	0.2301	0.1142	0.1926
MCH04g17930.1	Nucleus	Peroxisomal targeting signal	0.4221	0.542	0.057	0.2074	0.1413	0.0584	0.2988	0.3578	0.0299	0.2809
MCH09g08400.1	Cytoplasm	Peroxisomal targeting signal	0.61	0.4115	0.2445	0.1502	0.3918	0.1136	0.1045	0.0847	0.0244	0.4056
MCH02g02040.1	Nucleus	Peroxisomal targeting signal	0.3648	0.4468	0.1555	0.0909	0.2564	0.3663	0.0725	0.1114	0.0346	0.2436
MCH01g05350.1	Cytoplasm		0.5827	0.3029	0.1718	0.0717	0.2561	0.3031	0.1261	0.1359	0.0614	0.0531
MCH03g00150.1	Cytoplasm		0.5396	0.2115	0.267	0.0799	0.3448	0.2883	0.1183	0.1432	0.0745	0.0565
MCH07g17970.1	Plastid	Chloroplast transit peptide	0.0968	0.0629	0.03	0.0648	0.1056	0.9962	0.0162	0.0504	0.0371	0.0613
MCH09g04300.1	Peroxisome	Peroxisomal targeting signal	0.1823	0.1907	0.0217	0.1212	0.4524	0.0988	0.3521	0.1738	0.0591	0.9826
MCH03g04260.1	Peroxisome	Peroxisomal targeting signal	0.223	0.224	0.0131	0.1373	0.4438	0.151	0.3523	0.2662	0.0511	0.9792
MCH09g04310.1	Peroxisome	Peroxisomal targeting signal	0.1875	0.2019	0.0179	0.1091	0.5428	0.1389	0.3906	0.1877	0.06	0.9837
MCH03g04240.1	Peroxisome	Peroxisomal targeting signal	0.3045	0.2994	0.0134	0.1313	0.4762	0.1443	0.2641	0.1684	0.0401	0.9692
MCH04g26040.1	Plastid	Chloroplast transit peptide	0.1727	0.1058	0.0346	0.1352	0.1362	0.9757	0.0671	0.0753	0.0548	0.1188
MCH05g08020.1	Cytoplasm		0.6062	0.3166	0.2233	0.2457	0.3126	0.0851	0.1531	0.2384	0.0419	0.0955
MCH08g12060.1	Peroxisome	Peroxisomal targeting signal	0.0816	0.1257	0.1622	0.0624	0.1236	0.0563	0.3498	0.0647	0.2343	0.9954
MCH05g07310.1	Peroxisome	Peroxisomal targeting signal	0.2343	0.2572	0.0182	0.1603	0.4399	0.1822	0.3463	0.2126	0.0403	0.9838
MCH02g18310.1	Peroxisome	Peroxisomal targeting signal	0.2596	0.3394	0.0542	0.3497	0.4322	0.0861	0.0311	0.1083	0.0158	0.6124
MCH07g10750.1	Endoplasmic reticulum		0.2268	0.2234	0.0695	0.124	0.3151	0.0945	0.8354	0.3631	0.4215	0.0863
MCH02g18950.1	Peroxisome	Peroxisomal targeting signal	0.0654	0.1002	0.1046	0.0689	0.1609	0.067	0.335	0.0725	0.248	0.9977
MCH07g04760.1	Mitochondrion|Endoplasmic reticulum	Peroxisomal targeting signal	0.1694	0.341	0.0275	0.0618	0.7638	0.0362	0.6468	0.2438	0.1585	0.4446
MCH03g25280.1	Plastid	Chloroplast transit peptide	0.0865	0.1043	0.0293	0.0637	0.1854	0.9862	0.0442	0.0578	0.0441	0.0282
MCH07g13520.1	Cytoplasm	Peroxisomal targeting signal	0.7545	0.2682	0.0996	0.1494	0.4307	0.1354	0.0254	0.0834	0.0368	0.5806
MCH08g08840.1	Cytoplasm	Peroxisomal targeting signal	0.7326	0.4461	0.1833	0.1552	0.1601	0.0826	0.3211	0.1669	0.0311	0.5085
MCH05g22830.1	Mitochondrion		0.4621	0.1319	0.1621	0.1118	0.5236	0.2308	0.0727	0.0624	0.0572	0.1651
MCH04g27960.1	Cytoplasm	Peroxisomal targeting signal	0.4604	0.2532	0.278	0.1631	0.1983	0.2787	0.1814	0.1752	0.0486	0.1028
MCH06g20070.1	Mitochondrion	Mitochondrial transit peptide	0.3381	0.1987	0.2355	0.1168	0.746	0.1593	0.1357	0.0953	0.1256	0.1352
MCH06g20060.1	Mitochondrion	Peroxisomal targeting signal	0.3769	0.1881	0.0485	0.1294	0.6046	0.1544	0.1429	0.1329	0.0379	0.3182
MCH06g20050.1	Mitochondrion	Peroxisomal targeting signal	0.2995	0.2108	0.0777	0.0893	0.4759	0.3056	0.123	0.086	0.0445	0.239
MCH06g20110.1	Cytoplasm|Nucleus	Peroxisomal targeting signal	0.7006	0.5637	0.3822	0.0484	0.1127	0.1529	0.2411	0.1028	0.0272	0.1001
MCH06g20100.1	Nucleus	Peroxisomal targeting signal	0.4609	0.4808	0.1114	0.0531	0.1485	0.1526	0.4483	0.2727	0.1053	0.3496
MCH07g01850.1	Cytoplasm|Nucleus	Peroxisomal targeting signal	0.5337	0.5639	0.1307	0.1627	0.1339	0.0807	0.2351	0.2421	0.0536	0.1059
MCH04g14560.1	Mitochondrion	Mitochondrial transit peptide	0.219	0.171	0.0994	0.0744	0.7612	0.1333	0.0688	0.0639	0.0661	0.1428
MCH06g20080.1	Cytoplasm|Nucleus	Peroxisomal targeting signal	0.54	0.5523	0.1096	0.1695	0.1299	0.068	0.3	0.2577	0.0526	0.1256
MCH01g21300.1	Nucleus	Peroxisomal targeting signal	0.449	0.476	0.1274	0.2303	0.1642	0.1893	0.0944	0.2629	0.0493	0.1592
MCH06g15530.1	Cytoplasm	Chloroplast transit peptide	0.6547	0.1753	0.2524	0.1576	0.409	0.645	0.0767	0.2518	0.1061	0.2012
MCH06g21150.1	Cytoplasm		0.6588	0.3851	0.1652	0.2296	0.2098	0.0439	0.1641	0.2272	0.0536	0.1438
MCH03g04270.1	Peroxisome	Peroxisomal targeting signal	0.2625	0.2067	0.0128	0.1475	0.4175	0.1485	0.307	0.2196	0.0735	0.9634
MCH06g14060.1	Cytoplasm|Nucleus	Nuclear localization signal	0.5906	0.6413	0.0494	0.3201	0.109	0.0321	0.3077	0.2613	0.0995	0.0903
MCH05g04000.1	Nucleus		0.4182	0.5042	0.4246	0.0232	0.1552	0.327	0.0815	0.1048	0.1046	0.2
MCH05g18190.1	Cytoplasm		0.8036	0.3301	0.1722	0.1379	0.1917	0.0363	0.2715	0.1774	0.1763	0.0295
MCH04g00210.1	Cytoplasm		0.5902	0.3094	0.1606	0.0487	0.2355	0.491	0.1274	0.1801	0.0958	0.0286
MCH09g09600.1	Cytoplasm		0.6556	0.3433	0.0504	0.1522	0.3312	0.0582	0.2252	0.1507	0.2501	0.1318
MCH07g06360.1	Endoplasmic reticulum	Peroxisomal targeting signal	0.285	0.1845	0.0587	0.0598	0.6218	0.0322	0.7748	0.1712	0.2782	0.2238
MCH09g03820.1	Endoplasmic reticulum	Signal peptide|Transmembrane domain	0.1865	0.1837	0.0738	0.0857	0.1862	0.0439	0.9455	0.2114	0.4302	0.0226
MCH02g28700.1	Endoplasmic reticulum		0.2396	0.2294	0.1051	0.1746	0.3301	0.1298	0.7644	0.3431	0.4706	0.0142
MCH07g10630.1	Endoplasmic reticulum		0.2089	0.1666	0.0726	0.1409	0.3462	0.3649	0.8016	0.2709	0.4699	0.0851
MCH03g23860.1	Plastid		0.0822	0.1257	0.0229	0.0957	0.2704	0.9523	0.1733	0.0686	0.0926	0.0424
MCH03g04250.1	Peroxisome	Peroxisomal targeting signal	0.2141	0.3197	0.0145	0.2057	0.3859	0.1486	0.2782	0.2371	0.0446	0.9427
MCH04g30370.1	Cytoplasm		0.6388	0.2161	0.2682	0.0875	0.4105	0.3515	0.0912	0.2515	0.1914	0.081
MCH04g02270.1	Cytoplasm		0.7384	0.2737	0.1558	0.3504	0.3363	0.108	0.2553	0.3363	0.1126	0.0415
MCH01g18650.1	Cytoplasm		0.6451	0.4172	0.1159	0.1778	0.1413	0.1941	0.3558	0.1663	0.1281	0.0544
MCH05g19260.1	Cytoplasm|Nucleus	Peroxisomal targeting signal	0.6455	0.7315	0.1208	0.0577	0.2014	0.1278	0.1395	0.0629	0.0672	0.1055
MCH09g18200.1	Endoplasmic reticulum		0.1859	0.2441	0.0889	0.0306	0.4094	0.0519	0.743	0.1126	0.3393	0.0513
MCH02g20990.1	Plastid	Chloroplast transit peptide	0.1048	0.0649	0.0441	0.0533	0.1214	0.9961	0.0249	0.0521	0.0782	0.0534
MCH08g04020.1	Cytoplasm		0.6908	0.3176	0.2052	0.1597	0.2003	0.0558	0.3555	0.3147	0.2656	0.1554
MCH01g18670.1	Cytoplasm		0.6816	0.4433	0.0716	0.2266	0.1206	0.0727	0.3707	0.2143	0.1959	0.036
MCH01g18640.1	Cytoplasm		0.678	0.3561	0.1593	0.1808	0.1713	0.2224	0.3252	0.1829	0.0968	0.0759
MCH02g24440.1	Plastid	Chloroplast transit peptide	0.1125	0.0788	0.0264	0.0558	0.1393	0.9964	0.0283	0.0497	0.0665	0.0492
MCH05g12990.1	Endoplasmic reticulum		0.4163	0.4082	0.2137	0.034	0.4579	0.1293	0.4775	0.0958	0.3173	0.0571
MCH09g11930.1	Endoplasmic reticulum	Mitochondrial transit peptide	0.3722	0.2745	0.2075	0.1883	0.5628	0.0835	0.6527	0.1947	0.4339	0.0319
MCH03g01570.1	Cytoplasm	Nuclear localization signal	0.8061	0.3471	0.2569	0.1309	0.2031	0.0297	0.2126	0.1406	0.1335	0.0716
MCH06g07470.1	Endoplasmic reticulum		0.2057	0.2227	0.0662	0.0671	0.3648	0.016	0.6724	0.1332	0.2389	0.0308
MCH06g24870.1	Endoplasmic reticulum		0.2427	0.1638	0.0667	0.1172	0.4037	0.0775	0.8668	0.1069	0.2911	0.0991
MCH05g24400.1	Cytoplasm		0.7086	0.3755	0.1243	0.2495	0.2618	0.1297	0.4146	0.3078	0.1271	0.0991
MCH01g18660.1	Cytoplasm		0.6809	0.3345	0.1172	0.2185	0.2022	0.2171	0.4049	0.2619	0.145	0.071
MCH04g22260.1	Cytoplasm		0.6436	0.3874	0.2097	0.2772	0.2539	0.0524	0.1498	0.2239	0.1397	0.0318
MCH07g02100.1	Endoplasmic reticulum		0.3666	0.1837	0.1809	0.4003	0.4311	0.3305	0.4397	0.1968	0.3357	0.0497
MCH03g22490.1	Plastid		0.4162	0.189	0.1378	0.2739	0.3761	0.4954	0.3963	0.1496	0.2967	0.0317
MCH08g07170.1	Plastid		0.3632	0.1894	0.1484	0.3971	0.3875	0.583	0.4395	0.2303	0.3858	0.0509
MCH08g07150.1	Plastid		0.388	0.1908	0.1513	0.4225	0.3195	0.5611	0.4152	0.2088	0.3368	0.0428
MCH05g15160.1	Mitochondrion	Mitochondrial transit peptide	0.1879	0.1183	0.0805	0.0611	0.8749	0.2962	0.0871	0.072	0.0884	0.2481
MCH03g16360.1	Plastid		0.3024	0.2034	0.2108	0.3231	0.4277	0.5526	0.3943	0.2928	0.4227	0.1907
MCH06g00140.1	Endoplasmic reticulum		0.3594	0.3028	0.0726	0.1062	0.2257	0.1218	0.7209	0.3466	0.562	0.0072
