# Supplementary material for: Chromosome-level genome of Mosla chinensis from alpine ecotype provides insights into terpenoid biosynthesis and germplasm exploration
Source: Front Plant Sci. 2026 Jun 16;17:1819008. doi: 10.3389/fpls.2026.1819008 (PMC13315002; doi:10.3389/fpls.2026.1819008)
Supplement: Supplementary Table 7 — Data for synteny analysis intra and inter genomes. [file Table7.xlsx]

## Sheet: geneLinkedRegion within MCH
chr01	21858806	21861034	chr01	41795100	41797131	200200200	MCH01g08590.1.match.MCH01g28810.1
chr01	22253149	22254998	chr01	41901917	41903707	200200200	MCH01g08800.1.match.MCH01g28870.1
chr01	22439245	22441508	chr01	42070693	42071175	200200200	MCH01g08980.1.match.MCH01g29130.1
chr01	22793384	22795148	chr01	42109187	42111103	200200200	MCH01g09220.1.match.MCH01g29210.1
chr01	22819383	22821400	chr01	42180335	42181982	200200200	MCH01g09270.1.match.MCH01g29280.1
chr01	22858217	22865403	chr01	42185260	42195330	200200200	MCH01g09310.1.match.MCH01g29300.1
chr01	22963374	22964417	chr01	42379525	42382573	200200200	MCH01g09400.1.match.MCH01g29530.1
chr01	23021905	23027351	chr01	42386716	42390684	200200200	MCH01g09460.1.match.MCH01g29540.1
chr01	23075522	23082967	chr01	42409468	42417753	200200200	MCH01g09540.1.match.MCH01g29590.1
chr01	23123939	23126159	chr01	42463789	42466217	200200200	MCH01g09590.1.match.MCH01g29640.1
chr01	23364775	23365175	chr01	42534000	42536605	200200200	MCH01g09830.1.match.MCH01g29740.1
chr01	23368311	23371319	chr01	42540578	42542084	200200200	MCH01g09840.1.match.MCH01g29750.1
chr01	23401198	23402358	chr01	42567721	42568281	200200200	MCH01g09850.1.match.MCH01g29780.1
chr01	23653046	23654213	chr01	42677250	42680860	200200200	MCH01g10110.1.match.MCH01g29920.1
chr01	23661097	23670525	chr01	42697342	42707930	200200200	MCH01g10120.1.match.MCH01g29940.1
chr01	23748198	23748716	chr01	42729024	42733824	200200200	MCH01g10140.1.match.MCH01g29970.1
chr01	23905782	23918282	chr01	42822802	42825606	200200200	MCH01g10270.1.match.MCH01g30090.1
chr01	23986121	23987774	chr01	42976488	42977073	200200200	MCH01g10320.1.match.MCH01g30230.1
chr01	29525195	29531200	chr01	56800603	56806329	200200200	MCH01g15810.1.match.MCH01g45630.1
chr01	29543735	29547224	chr01	56819598	56823817	200200200	MCH01g15820.1.match.MCH01g45640.1
chr01	29547682	29549347	chr01	56831201	56834157	200200200	MCH01g15830.1.match.MCH01g45660.1
chr01	29587465	29599072	chr01	56848601	56853147	200200200	MCH01g15890.1.match.MCH01g45680.1
chr01	29668774	29669855	chr01	56882992	56886031	200200200	MCH01g15970.1.match.MCH01g45730.1
chr01	29752785	29754464	chr01	56969248	56972757	200200200	MCH01g16060.1.match.MCH01g45830.1
chr01	29945178	29945633	chr01	57102847	57103777	200200200	MCH01g16230.1.match.MCH01g46040.1
chr01	29973611	29976210	chr01	57110448	57120118	200200200	MCH01g16260.1.match.MCH01g46060.1
chr01	29989765	29991126	chr01	57173506	57174503	200200200	MCH01g16290.1.match.MCH01g46140.1
chr01	24055531	24058157	chr01	43150262	43153720	200200200	MCH01g10400.1.match.MCH01g30500.1
chr01	24122233	24122586	chr01	43203754	43204456	200200200	MCH01g10460.1.match.MCH01g30540.1
chr01	24153752	24157574	chr01	43253119	43256997	200200200	MCH01g10490.1.match.MCH01g30590.1
chr01	24172332	24172994	chr01	43276959	43277621	200200200	MCH01g10500.1.match.MCH01g30610.1
chr01	24184976	24197612	chr01	43298855	43307545	200200200	MCH01g10510.1.match.MCH01g30630.1
chr01	24277473	24279857	chr01	43348659	43350491	200200200	MCH01g10560.1.match.MCH01g30680.1
chr01	24340760	24341440	chr01	43385283	43386213	200200200	MCH01g10630.1.match.MCH01g30720.1
chr01	24393737	24395966	chr01	43471045	43471975	200200200	MCH01g10690.1.match.MCH01g30810.1
chr01	40081236	40081995	chr01	49683904	49685142	200200200	MCH01g26930.1.match.MCH01g36980.1
chr01	40219349	40222290	chr01	49691457	49693805	200200200	MCH01g27090.1.match.MCH01g37000.1
chr01	40329589	40331454	chr01	49777177	49778306	200200200	MCH01g27210.1.match.MCH01g37100.1
chr01	40405217	40406302	chr01	49794353	49796147	200200200	MCH01g27290.1.match.MCH01g37130.1
chr01	40522796	40525438	chr01	49823423	49824253	200200200	MCH01g27410.1.match.MCH01g37170.1
chr01	40559008	40561618	chr01	49888075	49890311	200200200	MCH01g27480.1.match.MCH01g37250.1
chr01	40563717	40564282	chr01	49891886	49892811	200200200	MCH01g27490.1.match.MCH01g37260.1
chr01	40670396	40672731	chr01	49975757	49977952	200200200	MCH01g27570.1.match.MCH01g37370.1
chr01	1109986	1114801	chr01	29434727	29436110	200200200	MCH01g00680.1.match.MCH01g15670.1
chr01	1322465	1325224	chr01	29543735	29547224	200200200	MCH01g00800.1.match.MCH01g15820.1
chr01	1390079	1391721	chr01	29752785	29754464	200200200	MCH01g00830.1.match.MCH01g16060.1
chr01	1405073	1407930	chr01	29775542	29777502	200200200	MCH01g00840.1.match.MCH01g16080.1
chr01	1657123	1658685	chr01	29853683	29857494	200200200	MCH01g01030.1.match.MCH01g16140.1
chr01	1697583	1698760	chr01	29945178	29945633	200200200	MCH01g01060.1.match.MCH01g16230.1
chr01	1959164	1960806	chr01	30112279	30113236	200200200	MCH01g01240.1.match.MCH01g16400.1
chr01	2044739	2046346	chr01	30124098	30125873	200200200	MCH01g01310.1.match.MCH01g16410.1
chr01	309409	311319	chr01	2287739	2288392	200200200	MCH01g00260.1.match.MCH01g01390.1
chr01	460238	461579	chr01	2288569	2289021	200200200	MCH01g00380.1.match.MCH01g01400.1
chr01	676998	680444	chr01	2345671	2350999	200200200	MCH01g00440.1.match.MCH01g01420.1
chr01	692203	698332	chr01	2388864	2390292	200200200	MCH01g00460.1.match.MCH01g01440.1
chr01	758583	759657	chr01	2430990	2432037	200200200	MCH01g00490.1.match.MCH01g01470.1
chr01	762991	765245	chr01	2443407	2445248	200200200	MCH01g00500.1.match.MCH01g01480.1
chr01	24885952	24888543	chr01	44178329	44182925	200200200	MCH01g11120.1.match.MCH01g31650.1
chr01	25058467	25059868	chr01	44234965	44236448	200200200	MCH01g11320.1.match.MCH01g31740.1
chr01	25155842	25157663	chr01	44272291	44273963	200200200	MCH01g11360.1.match.MCH01g31780.1
chr01	25246016	25247628	chr01	44302626	44305855	200200200	MCH01g11410.1.match.MCH01g31810.1
chr01	25265600	25266781	chr01	44310427	44311612	200200200	MCH01g11430.1.match.MCH01g31820.1
chr01	25271843	25272665	chr01	44397352	44397681	200200200	MCH01g11440.1.match.MCH01g31860.1
chr01	30256143	30259407	chr01	54745129	54746931	200200200	MCH01g16540.1.match.MCH01g43390.1
chr01	30276431	30279405	chr01	54772827	54777859	200200200	MCH01g16580.1.match.MCH01g43430.1
chr01	30463455	30465629	chr01	54867867	54869938	200200200	MCH01g16780.1.match.MCH01g43510.1
chr01	30485261	30487117	chr01	54909669	54911408	200200200	MCH01g16810.1.match.MCH01g43550.1
chr01	30549733	30552198	chr01	55104507	55109488	200200200	MCH01g16900.1.match.MCH01g43730.1
chr01	30591274	30593049	chr01	55156779	55157564	200200200	MCH01g16960.1.match.MCH01g43770.1
chr01	20891375	20892001	chr01	43117724	43119287	200200200	MCH01g07720.1.match.MCH01g30450.1
chr01	20953329	20957264	chr01	42993562	42996089	200200200	MCH01g07790.1.match.MCH01g30270.1
chr01	20973832	20976778	chr01	42976488	42977073	200200200	MCH01g07830.1.match.MCH01g30230.1
chr01	21173529	21174705	chr01	42729024	42733824	200200200	MCH01g08010.1.match.MCH01g29970.1
chr01	21336218	21337573	chr01	42498683	42500607	200200200	MCH01g08130.1.match.MCH01g29710.1
chr01	21342319	21346160	chr01	42491771	42495354	200200200	MCH01g08140.1.match.MCH01g29700.1
chr01	21352824	21353565	chr01	42481870	42484763	200200200	MCH01g08160.1.match.MCH01g29680.1
chr01	21371739	21374922	chr01	42447388	42451164	200200200	MCH01g08190.1.match.MCH01g29630.1
chr01	21377734	21387702	chr01	42409468	42417753	200200200	MCH01g08210.1.match.MCH01g29590.1
chr01	21530895	21540777	chr01	42314346	42322651	200200200	MCH01g08340.1.match.MCH01g29470.1
chr01	20932798	20935749	chr01	24018097	24021140	200200200	MCH01g07770.1.match.MCH01g10360.1
chr01	20973832	20976778	chr01	23986121	23987774	200200200	MCH01g07830.1.match.MCH01g10320.1
chr01	21022954	21028965	chr01	23923900	23930390	200200200	MCH01g07850.1.match.MCH01g10290.1
chr01	21125621	21128705	chr01	23848442	23851208	200200200	MCH01g07960.1.match.MCH01g10220.1
chr01	21150055	21155107	chr01	23786915	23793327	200200200	MCH01g08000.1.match.MCH01g10160.1
chr01	21173529	21174705	chr01	23748198	23748716	200200200	MCH01g08010.1.match.MCH01g10140.1
chr01	44160986	44161706	chr02	39123336	39124157	200200200	MCH01g31610.1.match.MCH02g17280.1
chr01	44178329	44182925	chr02	39126589	39131912	200200200	MCH01g31650.1.match.MCH02g17290.1
chr01	44191616	44196557	chr02	39150778	39153489	200200200	MCH01g31660.1.match.MCH02g17330.1
chr01	44198838	44201007	chr02	39197220	39198947	200200200	MCH01g31670.1.match.MCH02g17360.1
chr01	44217995	44221616	chr02	39247981	39251102	200200200	MCH01g31710.1.match.MCH02g17390.1
chr01	44234965	44236448	chr02	39303149	39305010	200200200	MCH01g31740.1.match.MCH02g17400.1
chr01	44253500	44258085	chr02	39324288	39328608	200200200	MCH01g31760.1.match.MCH02g17410.1
chr01	44382289	44384948	chr02	39515485	39518893	200200200	MCH01g31840.1.match.MCH02g17490.1
chr01	44403864	44406843	chr02	39699497	39704777	200200200	MCH01g31870.1.match.MCH02g17560.1
chr01	44426227	44429927	chr02	39754400	39755896	200200200	MCH01g31900.1.match.MCH02g17620.1
chr01	44449964	44451777	chr02	39810749	39813126	200200200	MCH01g31920.1.match.MCH02g17650.1
chr01	44454006	44456625	chr02	39861931	39865030	200200200	MCH01g31930.1.match.MCH02g17670.1
chr01	44498321	44499991	chr02	39913991	39914604	200200200	MCH01g31980.1.match.MCH02g17680.1
chr01	44557076	44559971	chr02	40001402	40005916	200200200	MCH01g32110.1.match.MCH02g17730.1
chr01	44595662	44596413	chr02	40091897	40092774	200200200	MCH01g32160.1.match.MCH02g17760.1
chr01	44603683	44607348	chr02	40156515	40158977	200200200	MCH01g32170.1.match.MCH02g17790.1
chr01	44609250	44611159	chr02	40191566	40194734	200200200	MCH01g32180.1.match.MCH02g17820.1
chr01	44644758	44646479	chr02	40237007	40239451	200200200	MCH01g32230.1.match.MCH02g17840.1
chr01	44651209	44652216	chr02	40268824	40269861	200200200	MCH01g32250.1.match.MCH02g17850.1
chr01	44673235	44676313	chr02	40285489	40287287	200200200	MCH01g32260.1.match.MCH02g17860.1
chr01	44702764	44707972	chr02	40333148	40336233	200200200	MCH01g32290.1.match.MCH02g17870.1
chr01	44730301	44730930	chr02	40362318	40363468	200200200	MCH01g32310.1.match.MCH02g17880.1
chr01	44768738	44770265	chr02	40432925	40435843	200200200	MCH01g32360.1.match.MCH02g17910.1
chr01	44775772	44776947	chr02	40436700	40438117	200200200	MCH01g32380.1.match.MCH02g17920.1
chr01	44779840	44786335	chr02	40441855	40446603	200200200	MCH01g32390.1.match.MCH02g17930.1
chr01	44872113	44873306	chr02	40500278	40501320	200200200	MCH01g32520.1.match.MCH02g17980.1
chr01	19547654	19549098	chr02	36846572	36848129	200200200	MCH01g06640.1.match.MCH02g15570.1
chr01	19553388	19555316	chr02	37008878	37010048	200200200	MCH01g06660.1.match.MCH02g15710.1
chr01	19559399	19564302	chr02	37352896	37358329	200200200	MCH01g06670.1.match.MCH02g15950.1
chr01	19662774	19668045	chr02	37366316	37368503	200200200	MCH01g06730.1.match.MCH02g15960.1
chr01	19722635	19731690	chr02	37412862	37419400	200200200	MCH01g06780.1.match.MCH02g16010.1
chr01	19799435	19802271	chr02	37420700	37424132	200200200	MCH01g06820.1.match.MCH02g16020.1
chr01	19837433	19840222	chr02	37483861	37489757	200200200	MCH01g06850.1.match.MCH02g16050.1
chr01	19885717	19886172	chr02	37491754	37492209	200200200	MCH01g06900.1.match.MCH02g16060.1
chr01	19886624	19886944	chr02	37492645	37493010	200200200	MCH01g06910.1.match.MCH02g16070.1
chr01	19888647	19891109	chr02	37493703	37495376	200200200	MCH01g06920.1.match.MCH02g16080.1
chr01	20018110	20020741	chr02	37504346	37507994	200200200	MCH01g07020.1.match.MCH02g16110.1
chr01	20034852	20038421	chr02	37537409	37541581	200200200	MCH01g07030.1.match.MCH02g16120.1
chr01	20082358	20083984	chr02	37646380	37647540	200200200	MCH01g07080.1.match.MCH02g16190.1
chr01	20104905	20108894	chr02	37657671	37662045	200200200	MCH01g07090.1.match.MCH02g16200.1
chr01	20146053	20147040	chr02	37662205	37663857	200200200	MCH01g07110.1.match.MCH02g16210.1
chr01	20151014	20153781	chr02	37679316	37681641	200200200	MCH01g07130.1.match.MCH02g16220.1
chr01	20355283	20362364	chr02	37709697	37715955	200200200	MCH01g07220.1.match.MCH02g16270.1
chr01	20389982	20394189	chr02	37716915	37721169	200200200	MCH01g07260.1.match.MCH02g16280.1
chr01	20403240	20410674	chr02	37762773	37766341	200200200	MCH01g07280.1.match.MCH02g16300.1
chr01	20412531	20417959	chr02	37773308	37778557	200200200	MCH01g07290.1.match.MCH02g16310.1
chr01	20539973	20545378	chr02	37825019	37829107	200200200	MCH01g07410.1.match.MCH02g16330.1
chr01	20564812	20565782	chr02	37860811	37861334	200200200	MCH01g07430.1.match.MCH02g16350.1
chr01	20578778	20582022	chr02	37865107	37868683	200200200	MCH01g07440.1.match.MCH02g16360.1
chr01	20639574	20641004	chr02	37868922	37877219	200200200	MCH01g07470.1.match.MCH02g16370.1
chr01	20760760	20774029	chr02	37968482	37978894	200200200	MCH01g07580.1.match.MCH02g16420.1
chr01	21336218	21337573	chr02	47205506	47209400	200200200	MCH01g08130.1.match.MCH02g22230.1
chr01	21371739	21374922	chr02	47276373	47278629	200200200	MCH01g08190.1.match.MCH02g22290.1
chr01	21491006	21492660	chr02	47307700	47307984	200200200	MCH01g08290.1.match.MCH02g22310.1
chr01	21503282	21506535	chr02	47313135	47315362	200200200	MCH01g08300.1.match.MCH02g22330.1
chr01	21507229	21509594	chr02	47316470	47324000	200200200	MCH01g08310.1.match.MCH02g22340.1
chr01	21510177	21517823	chr02	47351734	47354041	200200200	MCH01g08320.1.match.MCH02g22350.1
chr01	21518421	21521502	chr02	47354209	47357277	200200200	MCH01g08330.1.match.MCH02g22360.1
chr01	21530895	21540777	chr02	47413641	47415930	200200200	MCH01g08340.1.match.MCH02g22370.1
chr01	21545165	21552173	chr02	47417390	47420611	200200200	MCH01g08350.1.match.MCH02g22380.1
chr01	21594496	21599412	chr02	47461950	47462360	200200200	MCH01g08390.1.match.MCH02g22440.1
chr01	21650204	21652100	chr02	47519414	47520727	200200200	MCH01g08450.1.match.MCH02g22490.1
chr01	21674618	21679103	chr02	47520784	47521403	200200200	MCH01g08470.1.match.MCH02g22500.1
chr01	21722709	21729803	chr02	47580137	47587771	200200200	MCH01g08490.1.match.MCH02g22560.1
chr01	21746906	21750744	chr02	47616293	47617662	200200200	MCH01g08520.1.match.MCH02g22580.1
chr01	21836690	21846497	chr02	47732326	47735049	200200200	MCH01g08580.1.match.MCH02g22660.1
chr01	21858806	21861034	chr02	47751075	47753368	200200200	MCH01g08590.1.match.MCH02g22670.1
chr01	21889355	21893335	chr02	47814751	47820399	200200200	MCH01g08610.1.match.MCH02g22680.1
chr01	21917312	21917960	chr02	47829929	47830219	200200200	MCH01g08630.1.match.MCH02g22690.1
chr01	21970525	21972309	chr02	47873804	47876096	200200200	MCH01g08660.1.match.MCH02g22720.1
chr01	22214646	22216868	chr02	47926223	47927417	200200200	MCH01g08750.1.match.MCH02g22760.1
chr01	22253149	22254998	chr02	47943922	47946188	200200200	MCH01g08800.1.match.MCH02g22780.1
chr01	22291878	22293135	chr02	47992309	47993414	200200200	MCH01g08820.1.match.MCH02g22790.1
chr01	22321371	22323217	chr02	48052021	48054252	200200200	MCH01g08850.1.match.MCH02g22840.1
chr01	22388903	22401070	chr02	48184875	48204291	200200200	MCH01g08940.1.match.MCH02g22950.1
chr01	22473196	22474738	chr02	47513421	47517518	200200200	MCH01g09000.1.match.MCH02g22480.1
chr01	22495473	22497492	chr02	47873804	47876096	200200200	MCH01g09010.1.match.MCH02g22720.1
chr01	22682306	22683568	chr02	48168854	48170797	200200200	MCH01g09140.1.match.MCH02g22920.1
chr01	22684597	22686422	chr02	48174327	48176583	200200200	MCH01g09150.1.match.MCH02g22940.1
chr01	22730288	22749162	chr02	48184875	48204291	200200200	MCH01g09180.1.match.MCH02g22950.1
chr01	22782664	22785215	chr02	48223176	48225481	200200200	MCH01g09210.1.match.MCH02g22960.1
chr01	22793384	22795148	chr02	48234292	48236307	200200200	MCH01g09220.1.match.MCH02g22970.1
chr01	22811792	22813346	chr02	48245079	48246577	200200200	MCH01g09250.1.match.MCH02g22980.1
chr01	22819383	22821400	chr02	48254590	48255488	200200200	MCH01g09270.1.match.MCH02g23000.1
chr01	22858217	22865403	chr02	48255716	48264035	200200200	MCH01g09310.1.match.MCH02g23010.1
chr01	22896654	22901932	chr02	48292597	48297591	200200200	MCH01g09320.1.match.MCH02g23030.1
chr01	22908606	22909745	chr02	48309319	48310352	200200200	MCH01g09330.1.match.MCH02g23050.1
chr01	22920827	22924562	chr02	48331003	48334993	200200200	MCH01g09350.1.match.MCH02g23090.1
chr01	22932539	22933716	chr02	48348463	48349654	200200200	MCH01g09370.1.match.MCH02g23110.1
chr01	22963374	22964417	chr02	48417140	48422076	200200200	MCH01g09400.1.match.MCH02g23130.1
chr01	23056313	23060330	chr02	48465147	48469349	200200200	MCH01g09500.1.match.MCH02g23180.1
chr01	23074550	23075058	chr02	48500970	48508020	200200200	MCH01g09530.1.match.MCH02g23210.1
chr01	23131378	23143264	chr02	48544208	48550129	200200200	MCH01g09600.1.match.MCH02g23250.1
chr01	26643282	26644670	chr02	15359194	15360576	200200200	MCH01g12850.1.match.MCH02g10520.1
chr01	26680284	26681900	chr02	15678414	15680762	200200200	MCH01g12880.1.match.MCH02g10660.1
chr01	26687984	26691675	chr02	15692236	15697110	200200200	MCH01g12890.1.match.MCH02g10670.1
chr01	26737384	26745918	chr02	16022651	16032199	200200200	MCH01g12940.1.match.MCH02g10850.1
chr01	26772278	26773879	chr02	16141067	16142598	200200200	MCH01g12950.1.match.MCH02g10860.1
chr01	26797590	26800548	chr02	16611595	16619321	200200200	MCH01g12970.1.match.MCH02g10910.1
chr01	26908025	26911887	chr02	17167412	17170097	200200200	MCH01g13060.1.match.MCH02g11060.1
chr01	26922784	26923745	chr02	17209547	17210589	200200200	MCH01g13070.1.match.MCH02g11080.1
chr01	26926272	26931278	chr02	17213196	17217506	200200200	MCH01g13080.1.match.MCH02g11090.1
chr01	26932254	26936037	chr02	17240879	17244469	200200200	MCH01g13090.1.match.MCH02g11110.1
chr01	26948588	26950678	chr02	17563916	17565541	200200200	MCH01g13120.1.match.MCH02g11210.1
chr01	26953121	26957829	chr02	17607616	17612883	200200200	MCH01g13130.1.match.MCH02g11230.1
chr01	26959566	26962757	chr02	17658394	17660539	200200200	MCH01g13140.1.match.MCH02g11240.1
chr01	26966476	26971958	chr02	17745615	17750713	200200200	MCH01g13160.1.match.MCH02g11260.1
chr01	27026281	27031447	chr02	18709141	18710195	200200200	MCH01g13210.1.match.MCH02g11430.1
chr01	42534000	42536605	chr02	51085269	51086936	200200200	MCH01g29740.1.match.MCH02g25810.1
chr01	42635689	42639018	chr02	51222736	51227821	200200200	MCH01g29870.1.match.MCH02g25920.1
chr01	42642584	42643303	chr02	51251762	51252487	200200200	MCH01g29890.1.match.MCH02g25950.1
chr01	42645502	42650259	chr02	51253113	51257644	200200200	MCH01g29900.1.match.MCH02g25960.1
chr01	42691961	42692557	chr02	51262126	51262620	200200200	MCH01g29930.1.match.MCH02g25980.1
chr01	42714467	42714973	chr02	51281122	51282481	200200200	MCH01g29960.1.match.MCH02g25990.1
chr01	42729024	42733824	chr02	51312239	51312830	200200200	MCH01g29970.1.match.MCH02g26020.1
chr01	42764979	42770826	chr02	51373858	51380356	200200200	MCH01g29990.1.match.MCH02g26070.1
chr01	42799569	42802629	chr02	51437337	51440189	200200200	MCH01g30050.1.match.MCH02g26130.1
chr01	42822802	42825606	chr02	51496727	51500019	200200200	MCH01g30090.1.match.MCH02g26220.1
chr01	42828315	42832215	chr02	51501106	51505258	200200200	MCH01g30110.1.match.MCH02g26230.1
chr01	28661092	28661947	chr02	19002988	19003340	200200200	MCH01g14980.1.match.MCH02g11450.1
chr01	28765996	28769269	chr02	19450420	19452290	200200200	MCH01g15060.1.match.MCH02g11610.1
chr01	28776993	28779457	chr02	19531935	19536081	200200200	MCH01g15080.1.match.MCH02g11630.1
chr01	28781621	28784544	chr02	19655343	19658379	200200200	MCH01g15090.1.match.MCH02g11660.1
chr01	28811663	28815676	chr02	19779566	19782791	200200200	MCH01g15120.1.match.MCH02g11690.1
chr01	28827227	28830073	chr02	19854529	19858132	200200200	MCH01g15130.1.match.MCH02g11710.1
chr01	28895489	28896186	chr02	20016541	20017136	200200200	MCH01g15150.1.match.MCH02g11730.1
chr01	28929752	28935022	chr02	20154360	20159578	200200200	MCH01g15160.1.match.MCH02g11740.1
chr01	28971766	28972212	chr02	20281732	20282542	200200200	MCH01g15170.1.match.MCH02g11770.1
chr01	29027165	29032901	chr02	20490393	20498230	200200200	MCH01g15220.1.match.MCH02g11810.1
chr01	11371803	11380761	chr02	34181755	34186679	200200200	MCH01g04680.1.match.MCH02g14400.1
chr01	12462145	12463427	chr02	34639930	34641208	200200200	MCH01g04870.1.match.MCH02g14520.1
chr01	12820461	12821794	chr02	34708778	34710627	200200200	MCH01g04940.1.match.MCH02g14550.1
chr01	15111083	15116645	chr02	35059121	35064116	200200200	MCH01g05060.1.match.MCH02g14660.1
chr01	15376585	15377965	chr02	35104509	35105856	200200200	MCH01g05120.1.match.MCH02g14680.1
chr01	15560929	15561968	chr02	35138982	35140129	200200200	MCH01g05150.1.match.MCH02g14690.1
chr01	15694030	15695946	chr02	35175925	35178366	200200200	MCH01g05190.1.match.MCH02g14710.1
chr01	15835503	15837838	chr02	35215053	35216581	200200200	MCH01g05250.1.match.MCH02g14730.1
chr01	15928398	15930543	chr02	35316129	35319304	200200200	MCH01g05290.1.match.MCH02g14790.1
chr01	15981469	15985009	chr02	35493098	35495444	200200200	MCH01g05310.1.match.MCH02g14820.1
chr01	20830539	20832989	chr02	46254256	46256138	200200200	MCH01g07640.1.match.MCH02g21530.1
chr01	20838525	20841162	chr02	46264855	46266824	200200200	MCH01g07660.1.match.MCH02g21540.1
chr01	20850280	20852082	chr02	46288287	46289197	200200200	MCH01g07670.1.match.MCH02g21580.1
chr01	20884261	20890399	chr02	46312768	46315193	200200200	MCH01g07710.1.match.MCH02g21590.1
chr01	20891375	20892001	chr02	46319742	46321406	200200200	MCH01g07720.1.match.MCH02g21600.1
chr01	20953329	20957264	chr02	46362597	46367563	200200200	MCH01g07790.1.match.MCH02g21640.1
chr01	20957544	20958245	chr02	46378226	46380012	200200200	MCH01g07800.1.match.MCH02g21660.1
chr01	20958751	20961210	chr02	46384237	46386607	200200200	MCH01g07810.1.match.MCH02g21670.1
chr01	20973832	20976778	chr02	46396377	46399224	200200200	MCH01g07830.1.match.MCH02g21690.1
chr01	26395285	26397733	chr02	53106289	53108702	200200200	MCH01g12560.1.match.MCH02g27620.1
chr01	26398487	26401416	chr02	53117313	53120989	200200200	MCH01g12570.1.match.MCH02g27650.1
chr01	26493561	26496958	chr02	53121129	53124962	200200200	MCH01g12660.1.match.MCH02g27660.1
chr01	26522880	26523733	chr02	53141340	53142807	200200200	MCH01g12690.1.match.MCH02g27680.1
chr01	26536810	26542492	chr02	53164716	53171956	200200200	MCH01g12710.1.match.MCH02g27700.1
chr01	26553733	26556695	chr02	53200770	53204122	200200200	MCH01g12730.1.match.MCH02g27750.1
chr01	26571985	26574160	chr02	53208393	53211352	200200200	MCH01g12740.1.match.MCH02g27770.1
chr01	26588860	26593220	chr02	53321781	53327407	200200200	MCH01g12770.1.match.MCH02g27880.1
chr01	26593853	26594689	chr02	53330008	53330724	200200200	MCH01g12780.1.match.MCH02g27890.1
chr01	23338351	23340402	chr02	48907900	48912822	200200200	MCH01g09820.1.match.MCH02g23560.1
chr01	23401198	23402358	chr02	48919154	48919774	200200200	MCH01g09850.1.match.MCH02g23570.1
chr01	23653046	23654213	chr02	48977178	48981570	200200200	MCH01g10110.1.match.MCH02g23660.1
chr01	23661097	23670525	chr02	49012200	49025408	200200200	MCH01g10120.1.match.MCH02g23670.1
chr01	23748198	23748716	chr02	49046784	49053477	200200200	MCH01g10140.1.match.MCH02g23680.1
chr01	23786915	23793327	chr02	49121828	49127737	200200200	MCH01g10160.1.match.MCH02g23700.1
chr01	23891545	23893281	chr02	49176593	49181417	200200200	MCH01g10260.1.match.MCH02g23750.1
chr01	24115324	24116054	chr02	49299109	49299790	200200200	MCH01g10450.1.match.MCH02g23850.1
chr01	44397352	44397681	chr02	46447573	46452997	200200200	MCH01g31860.1.match.MCH02g21710.1
chr01	44449964	44451777	chr02	46466397	46469358	200200200	MCH01g31920.1.match.MCH02g21720.1
chr01	44454006	44456625	chr02	46472272	46474868	200200200	MCH01g31930.1.match.MCH02g21730.1
chr01	44498321	44499991	chr02	46698142	46699703	200200200	MCH01g31980.1.match.MCH02g21750.1
chr01	44530081	44531668	chr02	46868945	46870743	200200200	MCH01g32040.1.match.MCH02g21880.1
chr01	44630432	44633566	chr02	47081224	47083461	200200200	MCH01g32210.1.match.MCH02g22050.1
chr01	44727113	44729581	chr02	47107559	47111237	200200200	MCH01g32300.1.match.MCH02g22100.1
chr01	24885952	24888543	chr02	50093328	50096493	200200200	MCH01g11120.1.match.MCH02g24800.1
chr01	24929257	24930173	chr02	50145225	50146110	200200200	MCH01g11190.1.match.MCH02g24860.1
chr01	24947126	24951544	chr02	50155398	50157933	200200200	MCH01g11210.1.match.MCH02g24870.1
chr01	24951772	24956550	chr02	50158344	50160909	200200200	MCH01g11220.1.match.MCH02g24880.1
chr01	24990297	24991652	chr02	50197768	50199538	200200200	MCH01g11250.1.match.MCH02g24900.1
chr01	25001151	25002524	chr02	50206506	50207855	200200200	MCH01g11270.1.match.MCH02g24910.1
chr01	41135968	41137046	chr02	14958072	14958754	200200200	MCH01g28090.1.match.MCH02g10280.1
chr01	41146796	41147570	chr02	15050738	15051276	200200200	MCH01g28100.1.match.MCH02g10300.1
chr01	41159671	41162637	chr02	15057127	15058214	200200200	MCH01g28120.1.match.MCH02g10310.1
chr01	41169737	41175136	chr02	15146045	15150278	200200200	MCH01g28150.1.match.MCH02g10410.1
chr01	41196529	41197356	chr02	15237058	15237750	200200200	MCH01g28190.1.match.MCH02g10450.1
chr01	41204310	41207634	chr02	15250020	15253646	200200200	MCH01g28200.1.match.MCH02g10460.1
chr01	42567721	42568281	chr02	48919154	48919774	200200200	MCH01g29780.1.match.MCH02g23570.1
chr01	42593884	42594572	chr02	48926389	48927379	200200200	MCH01g29820.1.match.MCH02g23580.1
chr01	42677250	42680860	chr02	48977178	48981570	200200200	MCH01g29920.1.match.MCH02g23660.1
chr01	42697342	42707930	chr02	49012200	49025408	200200200	MCH01g29940.1.match.MCH02g23670.1
chr01	42729024	42733824	chr02	49046784	49053477	200200200	MCH01g29970.1.match.MCH02g23680.1
chr01	42770106	42770748	chr02	49135909	49137747	200200200	MCH01g30000.1.match.MCH02g23710.1
chr01	42109187	42111103	chr02	48234292	48236307	200200200	MCH01g29210.1.match.MCH02g22970.1
chr01	42146009	42149573	chr02	48248106	48252006	200200200	MCH01g29250.1.match.MCH02g22990.1
chr01	42180335	42181982	chr02	48254590	48255488	200200200	MCH01g29280.1.match.MCH02g23000.1
chr01	42185260	42195330	chr02	48255716	48264035	200200200	MCH01g29300.1.match.MCH02g23010.1
chr01	42379525	42382573	chr02	48417140	48422076	200200200	MCH01g29530.1.match.MCH02g23130.1
chr01	42409468	42417753	chr02	48500970	48508020	200200200	MCH01g29590.1.match.MCH02g23210.1
chr01	41255961	41265219	chr02	52730990	52737930	200200200	MCH01g28260.1.match.MCH02g27390.1
chr01	41375612	41376552	chr02	52643346	52650910	200200200	MCH01g28370.1.match.MCH02g27320.1
chr01	41408131	41408685	chr02	52625788	52627873	200200200	MCH01g28400.1.match.MCH02g27310.1
chr01	41444062	41445557	chr02	52591875	52594088	200200200	MCH01g28430.1.match.MCH02g27270.1
chr01	41468239	41469053	chr02	52571956	52573565	200200200	MCH01g28450.1.match.MCH02g27250.1
chr01	41499155	41500998	chr02	52513339	52515013	200200200	MCH01g28470.1.match.MCH02g27220.1
chr01	41537629	41540808	chr02	52492124	52498238	200200200	MCH01g28520.1.match.MCH02g27210.1
chr01	41573353	41577068	chr02	52490010	52491808	200200200	MCH01g28550.1.match.MCH02g27200.1
chr01	41617031	41619304	chr02	52471299	52473839	200200200	MCH01g28590.1.match.MCH02g27190.1
chr01	41702453	41707527	chr02	52399635	52400840	200200200	MCH01g28700.1.match.MCH02g27130.1
chr01	41707968	41710639	chr02	52389667	52392507	200200200	MCH01g28710.1.match.MCH02g27120.1
chr01	41731092	41731891	chr02	52379724	52380885	200200200	MCH01g28760.1.match.MCH02g27110.1
chr01	41744237	41745118	chr02	52374435	52376501	200200200	MCH01g28790.1.match.MCH02g27100.1
chr01	41818011	41819901	chr02	52365297	52367977	200200200	MCH01g28820.1.match.MCH02g27090.1
chr01	41901917	41903707	chr02	52325604	52327606	200200200	MCH01g28870.1.match.MCH02g27050.1
chr01	41931998	41934437	chr02	52314848	52319027	200200200	MCH01g28880.1.match.MCH02g27040.1
chr01	41956947	41960287	chr02	52305068	52308574	200200200	MCH01g28930.1.match.MCH02g27030.1
chr01	42000435	42006429	chr02	52255012	52257118	200200200	MCH01g29000.1.match.MCH02g27000.1
chr01	42026666	42030641	chr02	52219222	52222819	200200200	MCH01g29040.1.match.MCH02g26960.1
chr01	42059421	42065348	chr02	52175903	52181335	200200200	MCH01g29100.1.match.MCH02g26920.1
chr01	42070693	42071175	chr02	52143879	52144805	200200200	MCH01g29130.1.match.MCH02g26880.1
chr01	42088740	42090054	chr02	52139176	52140688	200200200	MCH01g29180.1.match.MCH02g26870.1
chr01	42100343	42104764	chr02	52132050	52136521	200200200	MCH01g29200.1.match.MCH02g26860.1
chr01	42109187	42111103	chr02	52123985	52126437	200200200	MCH01g29210.1.match.MCH02g26850.1
chr01	42120452	42123923	chr02	52107719	52110635	200200200	MCH01g29220.1.match.MCH02g26840.1
chr01	42150440	42158027	chr02	52088266	52093540	200200200	MCH01g29260.1.match.MCH02g26800.1
chr01	42180335	42181982	chr02	52079075	52080989	200200200	MCH01g29280.1.match.MCH02g26780.1
chr01	42218087	42218821	chr02	52045984	52048272	200200200	MCH01g29320.1.match.MCH02g26720.1
chr01	42219728	42221196	chr02	52042690	52044395	200200200	MCH01g29330.1.match.MCH02g26710.1
chr01	42246552	42247777	chr02	52013044	52017526	200200200	MCH01g29360.1.match.MCH02g26680.1
chr01	42260150	42262357	chr02	52007842	52010343	200200200	MCH01g29380.1.match.MCH02g26670.1
chr01	42283838	42284763	chr02	51991420	51991928	200200200	MCH01g29420.1.match.MCH02g26650.1
chr01	42329070	42330601	chr02	51959175	51962325	200200200	MCH01g29490.1.match.MCH02g26610.1
chr01	42379525	42382573	chr02	51954442	51957501	200200200	MCH01g29530.1.match.MCH02g26600.1
chr01	42386716	42390684	chr02	51934986	51939174	200200200	MCH01g29540.1.match.MCH02g26590.1
chr01	42398274	42399278	chr02	51926193	51928538	200200200	MCH01g29560.1.match.MCH02g26580.1
chr01	42409468	42417753	chr02	51916591	51923367	200200200	MCH01g29590.1.match.MCH02g26570.1
chr01	42466253	42467293	chr02	51904391	51905470	200200200	MCH01g29650.1.match.MCH02g26540.1
chr01	42468269	42470419	chr02	51895930	51898089	200200200	MCH01g29660.1.match.MCH02g26520.1
chr01	42475109	42478972	chr02	51882487	51889338	200200200	MCH01g29670.1.match.MCH02g26510.1
chr01	42481870	42484763	chr02	51871931	51873255	200200200	MCH01g29680.1.match.MCH02g26500.1
chr01	42498683	42500607	chr02	51854109	51855832	200200200	MCH01g29710.1.match.MCH02g26490.1
chr01	42515697	42516333	chr02	51834883	51835510	200200200	MCH01g29720.1.match.MCH02g26480.1
chr01	42540578	42542084	chr02	51776404	51777691	200200200	MCH01g29750.1.match.MCH02g26440.1
chr01	42549258	42550016	chr02	51768758	51769930	200200200	MCH01g29760.1.match.MCH02g26430.1
chr01	42593884	42594572	chr02	51740144	51742560	200200200	MCH01g29820.1.match.MCH02g26420.1
chr01	42809061	42813791	chr02	51604259	51605394	200200200	MCH01g30070.1.match.MCH02g26280.1
chr01	42809061	42813791	chr02	51380632	51381758	200200200	MCH01g30070.1.match.MCH02g26080.1
chr01	42976488	42977073	chr02	51167476	51168887	200200200	MCH01g30230.1.match.MCH02g25880.1
chr01	42980773	42982840	chr02	51156618	51160613	200200200	MCH01g30240.1.match.MCH02g25870.1
chr01	42993562	42996089	chr02	51153948	51159086	200200200	MCH01g30270.1.match.MCH02g25860.1
chr01	43065246	43066430	chr02	51127603	51131517	200200200	MCH01g30370.1.match.MCH02g25840.1
chr01	43097579	43099235	chr02	51113531	51115279	200200200	MCH01g30430.1.match.MCH02g25830.1
chr01	43112176	43113800	chr02	51102930	51104330	200200200	MCH01g30440.1.match.MCH02g25820.1
chr01	43117724	43119287	chr02	51085269	51086936	200200200	MCH01g30450.1.match.MCH02g25810.1
chr01	43123695	43127927	chr02	51076760	51080405	200200200	MCH01g30470.1.match.MCH02g25790.1
chr01	43139946	43144371	chr02	51068775	51072879	200200200	MCH01g30490.1.match.MCH02g25770.1
chr01	43154163	43155757	chr02	51053353	51054550	200200200	MCH01g30510.1.match.MCH02g25750.1
chr01	43203754	43204456	chr02	50990033	50990458	200200200	MCH01g30540.1.match.MCH02g25700.1
chr01	43239555	43241688	chr02	50981586	50983925	200200200	MCH01g30570.1.match.MCH02g25690.1
chr01	43253119	43256997	chr02	50962769	50966576	200200200	MCH01g30590.1.match.MCH02g25680.1
chr01	43348659	43350491	chr02	50845326	50846660	200200200	MCH01g30680.1.match.MCH02g25600.1
chr01	43446335	43447012	chr02	50819973	50821197	200200200	MCH01g30770.1.match.MCH02g25590.1
chr01	43447681	43452041	chr02	50796083	50800400	200200200	MCH01g30780.1.match.MCH02g25580.1
chr01	43484628	43486575	chr02	50782794	50783642	200200200	MCH01g30820.1.match.MCH02g25560.1
chr01	43540448	43541563	chr02	50766765	50771052	200200200	MCH01g30870.1.match.MCH02g25540.1
chr01	43597172	43599661	chr02	50729931	50732185	200200200	MCH01g30920.1.match.MCH02g25500.1
chr01	43686462	43691359	chr02	50641227	50643245	200200200	MCH01g31020.1.match.MCH02g25400.1
chr01	43691764	43693128	chr02	50634405	50636384	200200200	MCH01g31030.1.match.MCH02g25390.1
chr01	43711569	43715599	chr02	50606666	50613061	200200200	MCH01g31060.1.match.MCH02g25370.1
chr01	43716975	43722867	chr02	50597106	50603201	200200200	MCH01g31070.1.match.MCH02g25360.1
chr01	43761544	43762423	chr02	50480132	50481528	200200200	MCH01g31100.1.match.MCH02g25170.1
chr01	43764067	43765567	chr02	50473469	50475819	200200200	MCH01g31110.1.match.MCH02g25160.1
chr01	43785985	43786827	chr02	50449064	50449623	200200200	MCH01g31130.1.match.MCH02g25150.1
chr01	43787026	43790313	chr02	50443590	50446531	200200200	MCH01g31140.1.match.MCH02g25140.1
chr01	43792287	43800802	chr02	50425655	50434000	200200200	MCH01g31150.1.match.MCH02g25130.1
chr01	43849910	43850637	chr02	50418504	50419442	200200200	MCH01g31210.1.match.MCH02g25120.1
chr01	43914496	43915317	chr02	50378911	50379959	200200200	MCH01g31270.1.match.MCH02g25090.1
chr01	43935328	43936659	chr02	50369679	50371418	200200200	MCH01g31300.1.match.MCH02g25080.1
chr01	43937821	43940474	chr02	50364749	50365114	200200200	MCH01g31310.1.match.MCH02g25060.1
chr01	43956893	43964364	chr02	50344528	50351768	200200200	MCH01g31360.1.match.MCH02g25050.1
chr01	43973040	43981221	chr02	50329830	50337652	200200200	MCH01g31370.1.match.MCH02g25040.1
chr01	43981901	43984617	chr02	50323809	50327172	200200200	MCH01g31380.1.match.MCH02g25020.1
chr01	43985332	43987653	chr02	50319542	50323502	200200200	MCH01g31390.1.match.MCH02g25010.1
chr01	44004414	44005612	chr02	50305986	50307679	200200200	MCH01g31410.1.match.MCH02g24990.1
chr01	44033204	44036401	chr02	50280286	50283352	200200200	MCH01g31440.1.match.MCH02g24970.1
chr01	44097931	44099253	chr02	50263560	50265990	200200200	MCH01g31520.1.match.MCH02g24960.1
chr01	44134850	44137218	chr02	50243722	50247588	200200200	MCH01g31570.1.match.MCH02g24930.1
chr01	44178329	44182925	chr02	50093328	50096493	200200200	MCH01g31650.1.match.MCH02g24800.1
chr01	25894811	25898001	chr02	54309947	54311780	200200200	MCH01g11930.1.match.MCH02g29100.1
chr01	26092410	26094506	chr02	54232359	54235101	200200200	MCH01g12150.1.match.MCH02g28940.1
chr01	26095213	26104046	chr02	54217600	54223790	200200200	MCH01g12160.1.match.MCH02g28910.1
chr01	26116796	26117314	chr02	54148847	54149653	200200200	MCH01g12180.1.match.MCH02g28750.1
chr01	26143329	26145807	chr02	54108728	54112430	200200200	MCH01g12220.1.match.MCH02g28690.1
chr01	26146344	26149524	chr02	54105223	54107556	200200200	MCH01g12230.1.match.MCH02g28680.1
chr01	26151430	26163376	chr02	53964097	53972020	200200200	MCH01g12240.1.match.MCH02g28640.1
chr01	26164936	26166184	chr02	53961766	53963165	200200200	MCH01g12250.1.match.MCH02g28630.1
chr01	26166419	26168164	chr02	53941099	53943878	200200200	MCH01g12260.1.match.MCH02g28590.1
chr01	26171805	26175225	chr02	53887210	53890181	200200200	MCH01g12280.1.match.MCH02g28520.1
chr01	26200897	26203498	chr02	53860746	53866810	200200200	MCH01g12310.1.match.MCH02g28490.1
chr01	26205266	26209279	chr02	53839605	53842044	200200200	MCH01g12320.1.match.MCH02g28450.1
chr01	26209532	26211284	chr02	53810705	53812853	200200200	MCH01g12330.1.match.MCH02g28410.1
chr01	26220118	26222684	chr02	53783827	53786711	200200200	MCH01g12350.1.match.MCH02g28380.1
chr01	26236120	26238525	chr02	53705682	53709504	200200200	MCH01g12370.1.match.MCH02g28270.1
chr01	26250393	26255048	chr02	53696759	53700951	200200200	MCH01g12380.1.match.MCH02g28250.1
chr01	26261420	26262703	chr02	53690736	53691919	200200200	MCH01g12400.1.match.MCH02g28230.1
chr01	26280261	26283353	chr02	53677854	53681370	200200200	MCH01g12430.1.match.MCH02g28210.1
chr01	26303439	26304786	chr02	53630215	53631709	200200200	MCH01g12450.1.match.MCH02g28130.1
chr01	26321603	26324362	chr02	53581749	53585101	200200200	MCH01g12460.1.match.MCH02g28100.1
chr01	26341315	26344562	chr02	53553291	53555973	200200200	MCH01g12480.1.match.MCH02g28080.1
chr01	26349972	26351129	chr02	53526583	53528766	200200200	MCH01g12490.1.match.MCH02g28040.1
chr01	26352862	26357323	chr02	53513359	53517981	200200200	MCH01g12500.1.match.MCH02g28030.1
chr01	26386523	26386864	chr02	53451086	53451846	200200200	MCH01g12540.1.match.MCH02g27950.1
chr01	39690643	39693837	chr02	10018278	10019345	200200200	MCH01g26470.1.match.MCH02g07630.1
chr01	39716254	39725299	chr02	9956689	9959064	200200200	MCH01g26520.1.match.MCH02g07590.1
chr01	39839077	39845104	chr02	9920264	9923145	200200200	MCH01g26630.1.match.MCH02g07550.1
chr01	39859071	39865277	chr02	9876346	9888068	200200200	MCH01g26650.1.match.MCH02g07530.1
chr01	39949545	39952774	chr02	9469596	9475703	200200200	MCH01g26770.1.match.MCH02g07340.1
chr01	39971780	39976454	chr02	9306169	9314866	200200200	MCH01g26810.1.match.MCH02g07260.1
chr01	39978205	39981469	chr02	9286088	9287619	200200200	MCH01g26820.1.match.MCH02g07250.1
chr01	40050505	40055251	chr02	9131273	9138219	200200200	MCH01g26900.1.match.MCH02g07150.1
chr01	40108493	40111407	chr02	9097678	9101432	200200200	MCH01g26960.1.match.MCH02g07120.1
chr01	40160823	40162788	chr02	9052260	9054805	200200200	MCH01g27030.1.match.MCH02g07090.1
chr01	40279210	40280755	chr02	8695699	8697167	200200200	MCH01g27150.1.match.MCH02g06890.1
chr01	40287042	40289993	chr02	8671049	8673679	200200200	MCH01g27160.1.match.MCH02g06870.1
chr01	40329589	40331454	chr02	8617683	8619336	200200200	MCH01g27210.1.match.MCH02g06810.1
chr01	40348484	40353163	chr02	8607804	8612859	200200200	MCH01g27230.1.match.MCH02g06800.1
chr01	40517807	40519687	chr02	8475329	8477606	200200200	MCH01g27400.1.match.MCH02g06730.1
chr01	40522796	40525438	chr02	8423503	8424874	200200200	MCH01g27410.1.match.MCH02g06700.1
chr01	40551790	40553928	chr02	8313751	8318127	200200200	MCH01g27460.1.match.MCH02g06640.1
chr01	40554092	40556624	chr02	8311920	8313224	200200200	MCH01g27470.1.match.MCH02g06630.1
chr01	40563717	40564282	chr02	8214742	8216000	200200200	MCH01g27490.1.match.MCH02g06570.1
chr01	40661591	40664474	chr02	8118073	8122212	200200200	MCH01g27560.1.match.MCH02g06520.1
chr01	40777156	40780980	chr02	7678284	7681918	200200200	MCH01g27680.1.match.MCH02g06310.1
chr01	40786705	40792876	chr02	7539804	7544901	200200200	MCH01g27700.1.match.MCH02g06250.1
chr01	40822986	40825807	chr02	7427684	7430392	200200200	MCH01g27740.1.match.MCH02g06230.1
chr01	40924754	40926774	chr02	7160122	7162904	200200200	MCH01g27840.1.match.MCH02g06010.1
chr01	24745651	24746862	chr02	39303149	39305010	200200200	MCH01g10970.1.match.MCH02g17400.1
chr01	24885952	24888543	chr02	39126589	39131912	200200200	MCH01g11120.1.match.MCH02g17290.1
chr01	24990297	24991652	chr02	39072253	39074028	200200200	MCH01g11250.1.match.MCH02g17250.1
chr01	25058467	25059868	chr02	39021023	39022294	200200200	MCH01g11320.1.match.MCH02g17230.1
chr01	25155842	25157663	chr02	38953195	38954491	200200200	MCH01g11360.1.match.MCH02g17190.1
chr01	25265600	25266781	chr02	38905328	38906506	200200200	MCH01g11430.1.match.MCH02g17140.1
chr01	25276536	25281778	chr02	38850692	38854936	200200200	MCH01g11460.1.match.MCH02g17110.1
chr01	25325820	25327743	chr02	38842024	38843652	200200200	MCH01g11490.1.match.MCH02g17100.1
chr01	25346072	25349719	chr02	38819868	38822221	200200200	MCH01g11500.1.match.MCH02g17090.1
chr01	25395539	25397422	chr02	38663276	38668497	200200200	MCH01g11530.1.match.MCH02g16980.1
chr01	25411364	25415472	chr02	38613411	38617642	200200200	MCH01g11560.1.match.MCH02g16940.1
chr01	25555052	25559266	chr02	38455330	38459718	200200200	MCH01g11690.1.match.MCH02g16820.1
chr01	25861761	25864427	chr02	38390090	38392183	200200200	MCH01g11920.1.match.MCH02g16750.1
chr01	25992918	25997242	chr02	38244710	38247399	200200200	MCH01g12060.1.match.MCH02g16600.1
chr01	49062907	49064961	chr02	5190838	5192902	200200200	MCH01g36280.1.match.MCH02g04800.1
chr01	49077449	49080735	chr02	5182246	5185170	200200200	MCH01g36290.1.match.MCH02g04790.1
chr01	49082222	49085158	chr02	5169965	5173549	200200200	MCH01g36300.1.match.MCH02g04780.1
chr01	49095979	49103071	chr02	5115221	5117365	200200200	MCH01g36320.1.match.MCH02g04740.1
chr01	49153360	49160339	chr02	5081380	5086716	200200200	MCH01g36370.1.match.MCH02g04730.1
chr01	49205963	49207439	chr02	5009470	5012062	200200200	MCH01g36390.1.match.MCH02g04690.1
chr01	49216580	49222552	chr02	4995841	4999936	200200200	MCH01g36400.1.match.MCH02g04670.1
chr01	49233844	49235109	chr02	4986520	4987710	200200200	MCH01g36410.1.match.MCH02g04660.1
chr01	49257011	49258004	chr02	4881605	4882426	200200200	MCH01g36430.1.match.MCH02g04620.1
chr01	49286497	49295065	chr02	4869418	4874053	200200200	MCH01g36470.1.match.MCH02g04610.1
chr01	8726224	8750652	chr02	34991043	34997215	200200200	MCH01g03960.1.match.MCH02g14650.1
chr01	8784806	8789193	chr02	34391669	34392474	200200200	MCH01g03990.1.match.MCH02g14470.1
chr01	8898555	8900452	chr02	34132671	34133826	200200200	MCH01g04020.1.match.MCH02g14360.1
chr01	8957348	8959852	chr02	33897390	33900597	200200200	MCH01g04070.1.match.MCH02g14300.1
chr01	9048688	9053253	chr02	33438888	33442838	200200200	MCH01g04090.1.match.MCH02g14210.1
chr01	9119952	9124488	chr02	33264992	33267318	200200200	MCH01g04120.1.match.MCH02g14150.1
chr01	9283728	9289631	chr02	33008412	33012178	200200200	MCH01g04160.1.match.MCH02g14050.1
chr01	9769576	9773185	chr02	32572162	32575495	200200200	MCH01g04240.1.match.MCH02g13880.1
chr01	10018535	10020368	chr02	32199589	32201746	200200200	MCH01g04260.1.match.MCH02g13690.1
chr01	10696035	10706905	chr02	31529620	31533887	200200200	MCH01g04440.1.match.MCH02g13460.1
chr01	11102263	11105313	chr02	30755095	30756682	200200200	MCH01g04560.1.match.MCH02g13270.1
chr01	11158828	11160285	chr02	29730704	29731147	200200200	MCH01g04580.1.match.MCH02g13160.1
chr01	1697583	1698760	chr02	30532375	30533905	200200200	MCH01g01060.1.match.MCH02g13230.1
chr01	1800148	1814860	chr02	30293348	30299290	200200200	MCH01g01110.1.match.MCH02g13200.1
chr01	1830980	1835871	chr02	29706029	29710317	200200200	MCH01g01120.1.match.MCH02g13140.1
chr01	1866060	1867046	chr02	29165060	29166195	200200200	MCH01g01140.1.match.MCH02g13030.1
chr01	1880223	1886996	chr02	28953840	28961611	200200200	MCH01g01150.1.match.MCH02g12980.1
chr01	1910304	1913325	chr02	28884555	28888078	200200200	MCH01g01160.1.match.MCH02g12950.1
chr01	2009531	2010256	chr02	28655788	28657326	200200200	MCH01g01280.1.match.MCH02g12870.1
chr01	2024360	2031418	chr02	28446935	28451703	200200200	MCH01g01290.1.match.MCH02g12840.1
chr01	2044739	2046346	chr02	28295944	28298218	200200200	MCH01g01310.1.match.MCH02g12830.1
chr01	2073504	2073896	chr02	27763388	27763645	200200200	MCH01g01330.1.match.MCH02g12770.1
chr01	29945178	29945633	chr02	30532375	30533905	200200200	MCH01g16230.1.match.MCH02g13230.1
chr01	29962044	29967580	chr02	29675474	29679192	200200200	MCH01g16240.1.match.MCH02g13120.1
chr01	29973611	29976210	chr02	29673865	29675268	200200200	MCH01g16260.1.match.MCH02g13110.1
chr01	30031185	30035749	chr02	29061102	29066032	200200200	MCH01g16320.1.match.MCH02g13020.1
chr01	30057762	30060199	chr02	28740516	28742586	200200200	MCH01g16360.1.match.MCH02g12900.1
chr01	30124098	30125873	chr02	28295944	28298218	200200200	MCH01g16410.1.match.MCH02g12830.1
chr01	30198879	30205036	chr02	27559937	27562978	200200200	MCH01g16450.1.match.MCH02g12740.1
chr01	30238305	30239204	chr02	27324737	27328610	200200200	MCH01g16510.1.match.MCH02g12670.1
chr01	30256143	30259407	chr02	27223214	27225298	200200200	MCH01g16540.1.match.MCH02g12650.1
chr01	30385436	30393411	chr02	24302096	24306673	200200200	MCH01g16740.1.match.MCH02g12450.1
chr01	42976488	42977073	chr02	46396377	46399224	200200200	MCH01g30230.1.match.MCH02g21690.1
chr01	42993562	42996089	chr02	46362597	46367563	200200200	MCH01g30270.1.match.MCH02g21640.1
chr01	43030136	43034737	chr02	46348114	46355418	200200200	MCH01g30310.1.match.MCH02g21620.1
chr01	43117724	43119287	chr02	46319742	46321406	200200200	MCH01g30450.1.match.MCH02g21600.1
chr01	43150262	43153720	chr02	46276607	46277442	200200200	MCH01g30500.1.match.MCH02g21550.1
chr01	43352396	43354159	chr02	46212167	46213981	200200200	MCH01g30690.1.match.MCH02g21490.1
chr01	43540448	43541563	chr02	45861862	45863085	200200200	MCH01g30870.1.match.MCH02g21260.1
chr01	43662375	43663064	chr02	45534971	45537655	200200200	MCH01g30960.1.match.MCH02g21090.1
chr01	43666041	43668286	chr02	45523908	45526158	200200200	MCH01g30980.1.match.MCH02g21080.1
chr01	43841826	43842493	chr02	45192294	45194001	200200200	MCH01g31200.1.match.MCH02g20890.1
chr01	21022954	21028965	chr02	44477750	44482460	200200200	MCH01g07850.1.match.MCH02g20480.1
chr01	21101747	21106057	chr02	44351381	44355561	200200200	MCH01g07930.1.match.MCH02g20350.1
chr01	21125621	21128705	chr02	44346381	44349148	200200200	MCH01g07960.1.match.MCH02g20340.1
chr01	21150055	21155107	chr02	44327076	44331768	200200200	MCH01g08000.1.match.MCH02g20310.1
chr01	21173529	21174705	chr02	44313861	44314604	200200200	MCH01g08010.1.match.MCH02g20300.1
chr01	21182821	21185020	chr02	44296838	44298622	200200200	MCH01g08020.1.match.MCH02g20280.1
chr01	21229061	21232161	chr02	44286404	44288381	200200200	MCH01g08060.1.match.MCH02g20260.1
chr01	21233668	21236754	chr02	44282273	44286339	200200200	MCH01g08070.1.match.MCH02g20250.1
chr01	49763221	49767643	chr02	8662221	8666053	200200200	MCH01g37090.1.match.MCH02g06840.1
chr01	49777177	49778306	chr02	8617683	8619336	200200200	MCH01g37100.1.match.MCH02g06810.1
chr01	49790493	49793698	chr02	8578753	8581317	200200200	MCH01g37120.1.match.MCH02g06790.1
chr01	49817153	49818223	chr02	8556534	8560924	200200200	MCH01g37150.1.match.MCH02g06770.1
chr01	49823423	49824253	chr02	8423503	8424874	200200200	MCH01g37170.1.match.MCH02g06700.1
chr01	49839791	49844453	chr02	8353206	8360819	200200200	MCH01g37210.1.match.MCH02g06670.1
chr01	49848570	49850946	chr02	8338562	8340228	200200200	MCH01g37230.1.match.MCH02g06660.1
chr01	49891886	49892811	chr02	8214742	8216000	200200200	MCH01g37260.1.match.MCH02g06570.1
chr01	22682306	22683568	chr02	52249418	52251597	200200200	MCH01g09140.1.match.MCH02g26990.1
chr01	22775050	22775532	chr02	52143879	52144805	200200200	MCH01g09200.1.match.MCH02g26880.1
chr01	22793384	22795148	chr02	52123985	52126437	200200200	MCH01g09220.1.match.MCH02g26850.1
chr01	22819383	22821400	chr02	52079075	52080989	200200200	MCH01g09270.1.match.MCH02g26780.1
chr01	22952235	22957145	chr02	52032024	52036452	200200200	MCH01g09390.1.match.MCH02g26700.1
chr01	22963374	22964417	chr02	51954442	51957501	200200200	MCH01g09400.1.match.MCH02g26600.1
chr01	23021905	23027351	chr02	51934986	51939174	200200200	MCH01g09460.1.match.MCH02g26590.1
chr01	23074550	23075058	chr02	51916591	51923367	200200200	MCH01g09530.1.match.MCH02g26570.1
chr01	44012067	44013927	chr02	45435111	45436630	200200200	MCH01g31420.1.match.MCH02g21020.1
chr01	44105495	44113175	chr02	44899311	44903236	200200200	MCH01g31540.1.match.MCH02g20780.1
chr01	44143931	44145219	chr02	44873832	44883287	200200200	MCH01g31580.1.match.MCH02g20760.1
chr01	44217995	44221616	chr02	44850420	44853639	200200200	MCH01g31710.1.match.MCH02g20720.1
chr01	44253500	44258085	chr02	44753332	44759928	200200200	MCH01g31760.1.match.MCH02g20660.1
chr01	44382289	44384948	chr02	44516502	44520333	200200200	MCH01g31840.1.match.MCH02g20520.1
chr01	44410449	44413873	chr02	44511107	44514319	200200200	MCH01g31880.1.match.MCH02g20510.1
chr01	44491252	44494151	chr02	44445127	44447309	200200200	MCH01g31950.1.match.MCH02g20430.1
chr01	37181346	37184247	chr02	35449729	35452997	200200200	MCH01g23860.1.match.MCH02g14810.1
chr01	37252350	37255015	chr02	35316129	35319304	200200200	MCH01g23910.1.match.MCH02g14790.1
chr01	37351109	37355880	chr02	35161974	35167035	200200200	MCH01g24040.1.match.MCH02g14700.1
chr01	37442889	37443989	chr02	35138982	35140129	200200200	MCH01g24090.1.match.MCH02g14690.1
chr01	37470785	37472211	chr02	35104509	35105856	200200200	MCH01g24100.1.match.MCH02g14680.1
chr01	37550436	37555486	chr02	34689284	34692432	200200200	MCH01g24190.1.match.MCH02g14530.1
chr01	37611539	37612302	chr02	34639930	34641208	200200200	MCH01g24210.1.match.MCH02g14520.1
chr01	44212999	44215242	chr02	39164888	39171294	200200200	MCH01g31700.1.match.MCH02g17350.1
chr01	44234965	44236448	chr02	39021023	39022294	200200200	MCH01g31740.1.match.MCH02g17230.1
chr01	44272291	44273963	chr02	38953195	38954491	200200200	MCH01g31780.1.match.MCH02g17190.1
chr01	44310427	44311612	chr02	38905328	38906506	200200200	MCH01g31820.1.match.MCH02g17140.1
chr01	44415820	44425312	chr02	38889299	38892783	200200200	MCH01g31890.1.match.MCH02g17120.1
chr01	44538520	44539450	chr02	38749034	38750276	200200200	MCH01g32060.1.match.MCH02g17050.1
chr01	44540971	44542095	chr02	38746527	38747932	200200200	MCH01g32070.1.match.MCH02g17040.1
chr01	43711569	43715599	chr02	49986498	49990898	200200200	MCH01g31060.1.match.MCH02g24650.1
chr01	43749289	43754505	chr02	49978002	49985337	200200200	MCH01g31090.1.match.MCH02g24640.1
chr01	43761544	43762423	chr02	49958759	49960151	200200200	MCH01g31100.1.match.MCH02g24600.1
chr01	43764067	43765567	chr02	49954658	49957989	200200200	MCH01g31110.1.match.MCH02g24590.1
chr01	43776619	43777686	chr02	49948627	49950072	200200200	MCH01g31120.1.match.MCH02g24580.1
chr01	43981901	43984617	chr02	49778439	49779905	200200200	MCH01g31380.1.match.MCH02g24350.1
chr01	23748198	23748716	chr02	51312239	51312830	200200200	MCH01g10140.1.match.MCH02g26020.1
chr01	23765157	23767981	chr02	51292112	51294022	200200200	MCH01g10150.1.match.MCH02g26000.1
chr01	23986121	23987774	chr02	51167476	51168887	200200200	MCH01g10320.1.match.MCH02g25880.1
chr01	24115324	24116054	chr02	50990033	50990458	200200200	MCH01g10450.1.match.MCH02g25700.1
chr01	24153752	24157574	chr02	50962769	50966576	200200200	MCH01g10490.1.match.MCH02g25680.1
chr01	24277473	24279857	chr02	50845326	50846660	200200200	MCH01g10560.1.match.MCH02g25600.1
chr01	57102847	57103777	chr02	30532375	30533905	200200200	MCH01g46040.1.match.MCH02g13230.1
chr01	57110448	57120118	chr02	29673865	29675268	200200200	MCH01g46060.1.match.MCH02g13110.1
chr01	57167136	57170083	chr02	29331653	29337847	200200200	MCH01g46130.1.match.MCH02g13050.1
chr01	57192419	57195605	chr02	29039012	29041016	200200200	MCH01g46170.1.match.MCH02g13010.1
chr01	57216215	57219850	chr02	28823151	28832090	200200200	MCH01g46230.1.match.MCH02g12920.1
chr01	57317787	57319777	chr02	28655788	28657326	200200200	MCH01g46410.1.match.MCH02g12870.1
chr01	50436818	50439379	chr03	36141668	36144043	200200200	MCH01g37950.1.match.MCH03g18980.1
chr01	50527998	50531733	chr03	36483167	36487004	200200200	MCH01g38100.1.match.MCH03g19130.1
chr01	50580069	50583981	chr03	36715128	36721590	200200200	MCH01g38210.1.match.MCH03g19310.1
chr01	50683623	50685457	chr03	36921304	36924142	200200200	MCH01g38340.1.match.MCH03g19450.1
chr01	50713752	50715092	chr03	36995892	36998441	200200200	MCH01g38360.1.match.MCH03g19480.1
chr01	50719867	50721628	chr03	37012633	37013765	200200200	MCH01g38370.1.match.MCH03g19500.1
chr01	50765646	50769946	chr03	37055324	37059143	200200200	MCH01g38390.1.match.MCH03g19530.1
chr01	50780087	50780500	chr03	37129545	37131211	200200200	MCH01g38410.1.match.MCH03g19550.1
chr01	50806846	50810514	chr03	37227535	37231464	200200200	MCH01g38440.1.match.MCH03g19590.1
chr01	50822956	50827609	chr03	37283933	37292598	200200200	MCH01g38460.1.match.MCH03g19650.1
chr01	50838691	50840780	chr03	37363941	37367341	200200200	MCH01g38480.1.match.MCH03g19690.1
chr01	50858177	50861036	chr03	37734684	37740057	200200200	MCH01g38530.1.match.MCH03g19820.1
chr01	50873284	50876937	chr03	37902580	37906098	200200200	MCH01g38560.1.match.MCH03g19950.1
chr01	50886511	50889375	chr03	37909419	37912271	200200200	MCH01g38570.1.match.MCH03g19960.1
chr01	50906129	50908677	chr03	37935672	37939324	200200200	MCH01g38590.1.match.MCH03g19990.1
chr01	50909169	50911063	chr03	37939932	37941757	200200200	MCH01g38600.1.match.MCH03g20000.1
chr01	50915264	50916723	chr03	37996820	37997899	200200200	MCH01g38610.1.match.MCH03g20030.1
chr01	50928528	50929246	chr03	38016646	38017427	200200200	MCH01g38650.1.match.MCH03g20040.1
chr01	50938708	50943019	chr03	38097351	38103857	200200200	MCH01g38680.1.match.MCH03g20110.1
chr01	50952381	50963726	chr03	38204378	38211494	200200200	MCH01g38690.1.match.MCH03g20120.1
chr01	50964707	50968638	chr03	38245476	38246921	200200200	MCH01g38700.1.match.MCH03g20150.1
chr01	50986466	50987882	chr03	38391714	38393323	200200200	MCH01g38720.1.match.MCH03g20200.1
chr01	50994309	50996327	chr03	38416227	38418251	200200200	MCH01g38730.1.match.MCH03g20210.1
chr01	51006213	51007457	chr03	38450481	38452239	200200200	MCH01g38760.1.match.MCH03g20270.1
chr01	51011599	51015818	chr03	38470563	38474000	200200200	MCH01g38770.1.match.MCH03g20320.1
chr01	51016540	51020177	chr03	38489445	38491693	200200200	MCH01g38780.1.match.MCH03g20340.1
chr01	51021669	51027553	chr03	38493289	38498559	200200200	MCH01g38790.1.match.MCH03g20350.1
chr01	51028688	51032249	chr03	38500167	38504113	200200200	MCH01g38800.1.match.MCH03g20370.1
chr01	51033477	51035944	chr03	38535825	38537202	200200200	MCH01g38810.1.match.MCH03g20440.1
chr01	51046247	51048951	chr03	38556141	38558958	200200200	MCH01g38830.1.match.MCH03g20450.1
chr01	51061940	51062914	chr03	38651617	38653878	200200200	MCH01g38850.1.match.MCH03g20480.1
chr01	51084524	51087708	chr03	38711818	38718055	200200200	MCH01g38900.1.match.MCH03g20520.1
chr01	51110232	51112564	chr03	38802634	38805794	200200200	MCH01g38930.1.match.MCH03g20610.1
chr01	51123161	51126622	chr03	38980893	38984491	200200200	MCH01g38950.1.match.MCH03g20750.1
chr01	51175167	51180978	chr03	39076665	39088078	200200200	MCH01g38990.1.match.MCH03g20840.1
chr01	51187006	51190952	chr03	39239604	39242539	200200200	MCH01g39010.1.match.MCH03g20950.1
chr01	51314239	51320059	chr03	39489626	39495391	200200200	MCH01g39170.1.match.MCH03g21140.1
chr01	51344122	51348231	chr03	39570295	39572885	200200200	MCH01g39210.1.match.MCH03g21210.1
chr01	51421262	51421900	chr03	39718833	39722318	200200200	MCH01g39270.1.match.MCH03g21300.1
chr01	51441952	51446179	chr03	39807291	39810624	200200200	MCH01g39290.1.match.MCH03g21320.1
chr01	51452074	51454612	chr03	39815814	39817639	200200200	MCH01g39300.1.match.MCH03g21330.1
chr01	51503967	51507832	chr03	39945367	39949030	200200200	MCH01g39350.1.match.MCH03g21420.1
chr01	50024841	50025954	chr03	32744062	32747163	200200200	MCH01g37450.1.match.MCH03g17360.1
chr01	50039541	50043548	chr03	32782052	32783830	200200200	MCH01g37460.1.match.MCH03g17370.1
chr01	50076883	50081991	chr03	32871857	32876931	200200200	MCH01g37490.1.match.MCH03g17420.1
chr01	50084548	50088097	chr03	32877853	32881219	200200200	MCH01g37500.1.match.MCH03g17430.1
chr01	50099043	50103713	chr03	33026596	33031296	200200200	MCH01g37510.1.match.MCH03g17510.1
chr01	50106186	50107458	chr03	33051030	33056731	200200200	MCH01g37520.1.match.MCH03g17520.1
chr01	50113278	50116116	chr03	33081862	33085163	200200200	MCH01g37550.1.match.MCH03g17530.1
chr01	50125271	50129869	chr03	33120167	33124766	200200200	MCH01g37590.1.match.MCH03g17550.1
chr01	50138731	50143034	chr03	33205421	33208624	200200200	MCH01g37610.1.match.MCH03g17580.1
chr01	50187903	50194071	chr03	33400170	33405884	200200200	MCH01g37660.1.match.MCH03g17720.1
chr01	50229462	50233060	chr03	33619699	33622299	200200200	MCH01g37720.1.match.MCH03g17840.1
chr01	50264633	50271341	chr03	33692127	33695567	200200200	MCH01g37780.1.match.MCH03g17870.1
chr01	50282186	50283760	chr03	33958592	33960518	200200200	MCH01g37790.1.match.MCH03g17980.1
chr01	50323364	50324062	chr03	34194037	34195127	200200200	MCH01g37830.1.match.MCH03g18060.1
chr01	50351721	50354119	chr03	34727558	34728168	200200200	MCH01g37860.1.match.MCH03g18280.1
chr01	50366595	50372801	chr03	34809454	34815592	200200200	MCH01g37880.1.match.MCH03g18320.1
chr01	50383310	50386053	chr03	34874481	34876827	200200200	MCH01g37890.1.match.MCH03g18360.1
chr01	50390761	50395991	chr03	34879876	34886087	200200200	MCH01g37900.1.match.MCH03g18370.1
chr01	50397726	50401696	chr03	34933282	34934652	200200200	MCH01g37910.1.match.MCH03g18410.1
chr01	50414721	50421259	chr03	34977149	34982724	200200200	MCH01g37930.1.match.MCH03g18450.1
chr01	50436818	50439379	chr03	35213278	35217047	200200200	MCH01g37950.1.match.MCH03g18500.1
chr01	50455237	50458278	chr03	35329614	35329925	200200200	MCH01g37970.1.match.MCH03g18560.1
chr01	50586384	50588546	chr03	35735289	35739469	200200200	MCH01g38220.1.match.MCH03g18820.1
chr01	50765646	50769946	chr03	35905813	35909721	200200200	MCH01g38390.1.match.MCH03g18950.1
chr01	50822956	50827609	chr03	35912298	35914712	200200200	MCH01g38460.1.match.MCH03g18960.1
chr01	49522048	49531131	chr03	50400366	50408183	200200200	MCH01g36740.1.match.MCH03g28140.1
chr01	49549526	49554424	chr03	50449173	50452026	200200200	MCH01g36780.1.match.MCH03g28240.1
chr01	49568235	49570095	chr03	50467537	50469007	200200200	MCH01g36790.1.match.MCH03g28270.1
chr01	49572159	49574811	chr03	50484417	50486318	200200200	MCH01g36800.1.match.MCH03g28290.1
chr01	49599221	49602638	chr03	50600221	50602735	200200200	MCH01g36820.1.match.MCH03g28380.1
chr01	49603268	49607032	chr03	50604344	50608315	200200200	MCH01g36830.1.match.MCH03g28400.1
chr01	49624493	49626687	chr03	50641439	50649086	200200200	MCH01g36860.1.match.MCH03g28450.1
chr01	49630542	49631493	chr03	50655620	50657430	200200200	MCH01g36880.1.match.MCH03g28460.1
chr01	49645300	49647880	chr03	50683347	50685354	200200200	MCH01g36900.1.match.MCH03g28490.1
chr01	49651080	49653283	chr03	50686510	50693478	200200200	MCH01g36920.1.match.MCH03g28500.1
chr01	49657991	49660631	chr03	50697295	50699327	200200200	MCH01g36940.1.match.MCH03g28510.1
chr01	49670250	49675585	chr03	50705727	50710018	200200200	MCH01g36970.1.match.MCH03g28530.1
chr01	49683904	49685142	chr03	50718464	50719718	200200200	MCH01g36980.1.match.MCH03g28540.1
chr01	31619893	31626143	chr03	29201937	29205500	200200200	MCH01g18210.1.match.MCH03g16390.1
chr01	31775786	31779742	chr03	29324889	29328097	200200200	MCH01g18360.1.match.MCH03g16440.1
chr01	31891381	31893084	chr03	30102573	30105314	200200200	MCH01g18550.1.match.MCH03g16670.1
chr01	32098667	32103750	chr03	30882432	30887261	200200200	MCH01g18800.1.match.MCH03g16860.1
chr01	32110034	32113390	chr03	30975661	30979009	200200200	MCH01g18810.1.match.MCH03g16890.1
chr01	32120862	32122283	chr03	31150946	31154459	200200200	MCH01g18830.1.match.MCH03g16910.1
chr01	32152313	32156387	chr03	31269005	31271837	200200200	MCH01g18850.1.match.MCH03g16940.1
chr01	32176707	32179002	chr03	31559081	31563395	200200200	MCH01g18890.1.match.MCH03g17000.1
chr01	32199074	32201408	chr03	31566343	31570820	200200200	MCH01g18950.1.match.MCH03g17010.1
chr01	32251530	32255391	chr03	31931166	31936034	200200200	MCH01g19020.1.match.MCH03g17110.1
chr01	32292855	32294521	chr03	32126605	32127639	200200200	MCH01g19060.1.match.MCH03g17230.1
chr01	32347428	32355496	chr03	32243525	32246364	200200200	MCH01g19110.1.match.MCH03g17250.1
chr01	32380191	32381693	chr03	32554668	32555633	200200200	MCH01g19140.1.match.MCH03g17310.1
chr01	30741970	30744675	chr03	21399285	21401178	200200200	MCH01g17100.1.match.MCH03g14970.1
chr01	30753859	30755972	chr03	21552137	21555570	200200200	MCH01g17130.1.match.MCH03g15010.1
chr01	30808673	30811183	chr03	22077872	22083467	200200200	MCH01g17200.1.match.MCH03g15170.1
chr01	30826794	30830592	chr03	22333749	22337966	200200200	MCH01g17240.1.match.MCH03g15280.1
chr01	30942524	30944769	chr03	22484485	22486592	200200200	MCH01g17370.1.match.MCH03g15370.1
chr01	31064284	31065526	chr03	22726104	22727579	200200200	MCH01g17490.1.match.MCH03g15420.1
chr01	31071806	31075518	chr03	22931799	22933742	200200200	MCH01g17500.1.match.MCH03g15470.1
chr01	31237585	31240096	chr03	23441029	23443081	200200200	MCH01g17740.1.match.MCH03g15650.1
chr01	31276476	31278090	chr03	24505940	24507396	200200200	MCH01g17840.1.match.MCH03g15850.1
chr01	31319605	31321975	chr03	24930889	24931412	200200200	MCH01g17870.1.match.MCH03g15960.1
chr01	31342650	31345962	chr03	24960811	24965871	200200200	MCH01g17890.1.match.MCH03g15970.1
chr01	31446805	31448597	chr03	25136158	25138629	200200200	MCH01g18000.1.match.MCH03g16080.1
chr01	31451452	31455851	chr03	25314542	25317211	200200200	MCH01g18010.1.match.MCH03g16110.1
chr01	38245105	38253912	chr03	11868757	11877731	200200200	MCH01g24870.1.match.MCH03g10260.1
chr01	38343760	38348925	chr03	11892091	11895830	200200200	MCH01g25000.1.match.MCH03g10290.1
chr01	38430835	38441968	chr03	12080495	12086275	200200200	MCH01g25090.1.match.MCH03g10430.1
chr01	38689759	38690841	chr03	12660172	12661242	200200200	MCH01g25260.1.match.MCH03g10590.1
chr01	38694654	38696724	chr03	12695243	12697789	200200200	MCH01g25270.1.match.MCH03g10600.1
chr01	38720479	38724210	chr03	12710359	12714375	200200200	MCH01g25300.1.match.MCH03g10620.1
chr01	38827109	38828877	chr03	12986695	12988575	200200200	MCH01g25410.1.match.MCH03g10760.1
chr01	38869961	38872038	chr03	13056422	13058713	200200200	MCH01g25480.1.match.MCH03g10810.1
chr01	38895941	38898961	chr03	13102345	13106611	200200200	MCH01g25520.1.match.MCH03g10850.1
chr01	47620593	47621242	chr03	20440057	20441357	200200200	MCH01g35070.1.match.MCH03g14460.1
chr01	47684326	47687883	chr03	20499766	20504696	200200200	MCH01g35130.1.match.MCH03g14510.1
chr01	47698130	47702126	chr03	20558034	20560816	200200200	MCH01g35150.1.match.MCH03g14540.1
chr01	47777387	47784458	chr03	20784715	20787136	200200200	MCH01g35220.1.match.MCH03g14630.1
chr01	47852597	47854455	chr03	20832590	20834478	200200200	MCH01g35250.1.match.MCH03g14680.1
chr01	47869924	47873904	chr03	20977906	20983088	200200200	MCH01g35260.1.match.MCH03g14710.1
chr01	48039123	48041776	chr03	21131604	21135491	200200200	MCH01g35380.1.match.MCH03g14850.1
chr01	48059028	48065074	chr03	21267046	21272969	200200200	MCH01g35400.1.match.MCH03g14910.1
chr01	49077449	49080735	chr03	30955955	30958355	200200200	MCH01g36290.1.match.MCH03g16870.1
chr01	49082222	49085158	chr03	30961054	30964390	200200200	MCH01g36300.1.match.MCH03g16880.1
chr01	49205963	49207439	chr03	31150946	31154459	200200200	MCH01g36390.1.match.MCH03g16910.1
chr01	49257011	49258004	chr03	31646466	31647029	200200200	MCH01g36430.1.match.MCH03g17030.1
chr01	49280318	49281282	chr03	31827133	31828049	200200200	MCH01g36460.1.match.MCH03g17050.1
chr01	49321464	49327303	chr03	32023091	32025466	200200200	MCH01g36500.1.match.MCH03g17140.1
chr01	49399109	49410969	chr03	32243525	32246364	200200200	MCH01g36560.1.match.MCH03g17250.1
chr01	34974211	34976167	chr03	3099994	3103352	200200200	MCH01g21790.1.match.MCH03g02950.1
chr01	34981274	34988098	chr03	3125017	3128903	200200200	MCH01g21810.1.match.MCH03g03010.1
chr01	34995721	34997276	chr03	3148048	3149791	200200200	MCH01g21820.1.match.MCH03g03030.1
chr01	35063180	35065535	chr03	3195378	3199895	200200200	MCH01g21880.1.match.MCH03g03100.1
chr01	35112121	35112489	chr03	3239419	3239869	200200200	MCH01g21960.1.match.MCH03g03170.1
chr01	35216208	35217580	chr03	3284031	3286836	200200200	MCH01g22040.1.match.MCH03g03240.1
chr01	30794290	30796268	chr03	44199809	44203808	200200200	MCH01g17170.1.match.MCH03g23750.1
chr01	30822641	30826837	chr03	44080259	44087388	200200200	MCH01g17230.1.match.MCH03g23700.1
chr01	30882463	30884533	chr03	43808013	43810251	200200200	MCH01g17280.1.match.MCH03g23650.1
chr01	30942524	30944769	chr03	43718705	43720867	200200200	MCH01g17370.1.match.MCH03g23590.1
chr01	30972278	30974313	chr03	43663503	43666410	200200200	MCH01g17400.1.match.MCH03g23490.1
chr01	30984859	30988565	chr03	43652624	43657688	200200200	MCH01g17410.1.match.MCH03g23480.1
chr01	31034589	31036987	chr03	43620315	43623877	200200200	MCH01g17450.1.match.MCH03g23430.1
chr01	31064284	31065526	chr03	43547557	43549288	200200200	MCH01g17490.1.match.MCH03g23410.1
chr01	31082807	31086614	chr03	43479323	43481256	200200200	MCH01g17520.1.match.MCH03g23390.1
chr01	31125964	31129242	chr03	43358069	43362093	200200200	MCH01g17600.1.match.MCH03g23330.1
chr01	31237585	31240096	chr03	42960442	42963263	200200200	MCH01g17740.1.match.MCH03g23080.1
chr01	31247689	31248795	chr03	42753128	42754099	200200200	MCH01g17770.1.match.MCH03g22960.1
chr01	31276476	31278090	chr03	42491306	42493133	200200200	MCH01g17840.1.match.MCH03g22860.1
chr01	31313169	31317159	chr03	42432396	42435461	200200200	MCH01g17860.1.match.MCH03g22840.1
chr01	31319605	31321975	chr03	42404700	42406199	200200200	MCH01g17870.1.match.MCH03g22830.1
chr01	31431813	31435028	chr03	42233969	42236986	200200200	MCH01g17970.1.match.MCH03g22730.1
chr01	31490265	31493025	chr03	41897162	41898070	200200200	MCH01g18050.1.match.MCH03g22610.1
chr01	31572773	31575659	chr03	41665838	41667555	200200200	MCH01g18150.1.match.MCH03g22510.1
chr01	31583538	31586215	chr03	41607361	41608401	200200200	MCH01g18170.1.match.MCH03g22460.1
chr01	50465848	50469926	chr03	36834602	36838052	200200200	MCH01g37990.1.match.MCH03g19410.1
chr01	50477859	50479133	chr03	36591779	36593815	200200200	MCH01g38030.1.match.MCH03g19200.1
chr01	50480708	50484248	chr03	36571734	36574842	200200200	MCH01g38040.1.match.MCH03g19190.1
chr01	50485376	50489211	chr03	36567411	36571436	200200200	MCH01g38050.1.match.MCH03g19180.1
chr01	50511512	50516763	chr03	36512747	36519531	200200200	MCH01g38080.1.match.MCH03g19150.1
chr01	50519840	50523509	chr03	36496921	36500728	200200200	MCH01g38090.1.match.MCH03g19140.1
chr01	50546399	50548148	chr03	36141668	36144043	200200200	MCH01g38140.1.match.MCH03g18980.1
chr01	50558526	50560814	chr03	35833626	35835949	200200200	MCH01g38180.1.match.MCH03g18870.1
chr01	50574955	50579442	chr03	35744663	35749301	200200200	MCH01g38200.1.match.MCH03g18840.1
chr01	50580069	50583981	chr03	35741390	35744415	200200200	MCH01g38210.1.match.MCH03g18830.1
chr01	50612251	50614388	chr03	35688718	35691258	200200200	MCH01g38250.1.match.MCH03g18800.1
chr01	50616430	50619232	chr03	35682747	35687324	200200200	MCH01g38260.1.match.MCH03g18790.1
chr01	50646216	50647680	chr03	35479576	35481015	200200200	MCH01g38300.1.match.MCH03g18660.1
chr01	50666732	50670026	chr03	35428790	35436681	200200200	MCH01g38320.1.match.MCH03g18620.1
chr01	50677034	50677636	chr03	35399716	35400781	200200200	MCH01g38330.1.match.MCH03g18600.1
chr01	50833593	50836006	chr03	35348723	35349418	200200200	MCH01g38470.1.match.MCH03g18580.1
chr01	49691457	49693805	chr03	50347406	50351802	200200200	MCH01g37000.1.match.MCH03g28080.1
chr01	49696472	49698063	chr03	50320086	50322391	200200200	MCH01g37010.1.match.MCH03g28040.1
chr01	49703951	49711528	chr03	50207845	50215304	200200200	MCH01g37020.1.match.MCH03g28010.1
chr01	49727359	49732756	chr03	50141740	50148278	200200200	MCH01g37040.1.match.MCH03g27940.1
chr01	49739400	49743124	chr03	50070299	50074478	200200200	MCH01g37050.1.match.MCH03g27910.1
chr01	49758470	49763037	chr03	49997287	50001807	200200200	MCH01g37070.1.match.MCH03g27850.1
chr01	49763221	49767643	chr03	49990861	49995855	200200200	MCH01g37090.1.match.MCH03g27840.1
chr01	49777177	49778306	chr03	49969186	49970695	200200200	MCH01g37100.1.match.MCH03g27810.1
chr01	49794353	49796147	chr03	49940813	49942005	200200200	MCH01g37130.1.match.MCH03g27770.1
chr01	49888075	49890311	chr03	48970951	48980019	200200200	MCH01g37250.1.match.MCH03g27070.1
chr01	49891886	49892811	chr03	48960215	48964314	200200200	MCH01g37260.1.match.MCH03g27060.1
chr01	49902545	49906030	chr03	48952841	48956054	200200200	MCH01g37290.1.match.MCH03g27040.1
chr01	49924527	49925351	chr03	48924403	48925200	200200200	MCH01g37330.1.match.MCH03g26990.1
chr01	49962488	49963339	chr03	48903865	48904281	200200200	MCH01g37350.1.match.MCH03g26980.1
chr01	49981052	49986852	chr03	48762814	48768233	200200200	MCH01g37380.1.match.MCH03g26860.1
chr01	49988001	49993575	chr03	48743951	48750582	200200200	MCH01g37390.1.match.MCH03g26850.1
chr01	50006162	50009343	chr03	48739106	48743165	200200200	MCH01g37430.1.match.MCH03g26840.1
chr01	40512470	40517398	chr03	49580340	49587528	200200200	MCH01g27390.1.match.MCH03g27430.1
chr01	40522796	40525438	chr03	49575724	49579803	200200200	MCH01g27410.1.match.MCH03g27420.1
chr01	40530185	40536641	chr03	49374255	49379139	200200200	MCH01g27430.1.match.MCH03g27260.1
chr01	40559008	40561618	chr03	48970951	48980019	200200200	MCH01g27480.1.match.MCH03g27070.1
chr01	40563717	40564282	chr03	48960215	48964314	200200200	MCH01g27490.1.match.MCH03g27060.1
chr01	40689517	40692613	chr03	48878635	48881452	200200200	MCH01g27590.1.match.MCH03g26970.1
chr01	40729072	40730345	chr03	48815115	48816617	200200200	MCH01g27640.1.match.MCH03g26890.1
chr01	49815666	49816839	chr03	49605603	49607571	200200200	MCH01g37140.1.match.MCH03g27470.1
chr01	49823423	49824253	chr03	49575724	49579803	200200200	MCH01g37170.1.match.MCH03g27420.1
chr01	49829209	49831321	chr03	49569607	49571863	200200200	MCH01g37190.1.match.MCH03g27410.1
chr01	49836735	49839273	chr03	49565982	49568458	200200200	MCH01g37200.1.match.MCH03g27400.1
chr01	49839791	49844453	chr03	49558774	49564405	200200200	MCH01g37210.1.match.MCH03g27390.1
chr01	49848570	49850946	chr03	49550943	49552770	200200200	MCH01g37230.1.match.MCH03g27380.1
chr01	49353900	49360272	chr03	50869083	50873334	200200200	MCH01g36540.1.match.MCH03g28790.1
chr01	49459360	49463511	chr03	50857602	50860774	200200200	MCH01g36660.1.match.MCH03g28770.1
chr01	49485636	49488048	chr03	50830034	50833085	200200200	MCH01g36680.1.match.MCH03g28730.1
chr01	49488327	49490960	chr03	50792744	50794078	200200200	MCH01g36690.1.match.MCH03g28670.1
chr01	49496879	49501701	chr03	50755611	50761304	200200200	MCH01g36710.1.match.MCH03g28600.1
chr01	49503043	49507437	chr03	50740197	50744223	200200200	MCH01g36720.1.match.MCH03g28570.1
chr01	36848613	36852084	chr03	15242163	15245469	200200200	MCH01g23560.1.match.MCH03g11920.1
chr01	36899509	36902156	chr03	15062903	15064342	200200200	MCH01g23640.1.match.MCH03g11880.1
chr01	37139488	37140005	chr03	14781759	14784347	200200200	MCH01g23820.1.match.MCH03g11750.1
chr01	37221976	37229850	chr03	14681064	14683069	200200200	MCH01g23900.1.match.MCH03g11720.1
chr01	37312822	37315961	chr03	14550182	14554064	200200200	MCH01g23980.1.match.MCH03g11650.1
chr01	37367130	37371413	chr03	14192537	14196531	200200200	MCH01g24060.1.match.MCH03g11540.1
chr01	29508190	29511570	chr04	10162076	10165258	200200200	MCH01g15760.1.match.MCH04g07850.1
chr01	29520077	29522917	chr04	10294177	10295063	200200200	MCH01g15800.1.match.MCH04g07940.1
chr01	29525195	29531200	chr04	10303622	10310606	200200200	MCH01g15810.1.match.MCH04g07950.1
chr01	29618561	29620159	chr04	10351456	10352881	200200200	MCH01g15910.1.match.MCH04g07980.1
chr01	29633642	29637729	chr04	10357708	10361364	200200200	MCH01g15930.1.match.MCH04g07990.1
chr01	29638125	29642810	chr04	10361622	10368379	200200200	MCH01g15940.1.match.MCH04g08000.1
chr01	29693667	29703799	chr04	10448175	10456754	200200200	MCH01g16000.1.match.MCH04g08020.1
chr01	29709521	29713412	chr04	10474288	10477748	200200200	MCH01g16010.1.match.MCH04g08030.1
chr01	29752785	29754464	chr04	10506549	10508235	200200200	MCH01g16060.1.match.MCH04g08060.1
chr01	29775542	29777502	chr04	10534475	10535919	200200200	MCH01g16080.1.match.MCH04g08080.1
chr01	29832964	29834850	chr04	10557201	10560892	200200200	MCH01g16130.1.match.MCH04g08100.1
chr01	29878386	29882055	chr04	10591942	10595895	200200200	MCH01g16170.1.match.MCH04g08140.1
chr01	29895323	29899926	chr04	10604943	10608819	200200200	MCH01g16200.1.match.MCH04g08160.1
chr01	29962044	29967580	chr04	10655604	10661232	200200200	MCH01g16240.1.match.MCH04g08170.1
chr01	29989765	29991126	chr04	10687289	10688302	200200200	MCH01g16290.1.match.MCH04g08200.1
chr01	30012342	30013318	chr04	10698523	10700315	200200200	MCH01g16300.1.match.MCH04g08210.1
chr01	30036366	30037037	chr04	10700904	10705495	200200200	MCH01g16330.1.match.MCH04g08220.1
chr01	30054516	30057475	chr04	10722264	10724286	200200200	MCH01g16350.1.match.MCH04g08230.1
chr01	30060589	30066945	chr04	10732024	10734267	200200200	MCH01g16370.1.match.MCH04g08270.1
chr01	30112279	30113236	chr04	10744266	10746353	200200200	MCH01g16400.1.match.MCH04g08280.1
chr01	30162274	30163046	chr04	10778138	10778920	200200200	MCH01g16440.1.match.MCH04g08300.1
chr01	30198879	30205036	chr04	10805632	10810662	200200200	MCH01g16450.1.match.MCH04g08310.1
chr01	30242575	30247380	chr04	10857806	10861019	200200200	MCH01g16520.1.match.MCH04g08340.1
chr01	30248649	30252693	chr04	10863951	10866207	200200200	MCH01g16530.1.match.MCH04g08350.1
chr01	30276431	30279405	chr04	10917100	10920578	200200200	MCH01g16580.1.match.MCH04g08370.1
chr01	30280688	30284142	chr04	10940894	10944229	200200200	MCH01g16590.1.match.MCH04g08410.1
chr01	30292444	30293514	chr04	11073522	11074430	200200200	MCH01g16620.1.match.MCH04g08450.1
chr01	30298263	30298550	chr04	11130516	11131186	200200200	MCH01g16640.1.match.MCH04g08470.1
chr01	30342238	30370145	chr04	11235577	11239470	200200200	MCH01g16710.1.match.MCH04g08510.1
chr01	30463455	30465629	chr04	11318208	11319896	200200200	MCH01g16780.1.match.MCH04g08560.1
chr01	30541898	30545916	chr04	11378663	11383604	200200200	MCH01g16890.1.match.MCH04g08570.1
chr01	30554364	30559202	chr04	11385404	11389135	200200200	MCH01g16910.1.match.MCH04g08590.1
chr01	30564139	30565387	chr04	11389656	11394865	200200200	MCH01g16930.1.match.MCH04g08600.1
chr01	30618246	30620744	chr04	11589943	11591601	200200200	MCH01g16980.1.match.MCH04g08780.1
chr01	36871907	36873033	chr04	12170525	12173638	200200200	MCH01g23610.1.match.MCH04g09110.1
chr01	37045850	37046536	chr04	12261106	12261804	200200200	MCH01g23710.1.match.MCH04g09140.1
chr01	37086831	37090936	chr04	12375887	12376323	200200200	MCH01g23770.1.match.MCH04g09200.1
chr01	37139488	37140005	chr04	12523596	12525820	200200200	MCH01g23820.1.match.MCH04g09210.1
chr01	37252350	37255015	chr04	12593609	12595786	200200200	MCH01g23910.1.match.MCH04g09240.1
chr01	37281478	37282867	chr04	12607265	12609424	200200200	MCH01g23930.1.match.MCH04g09250.1
chr01	37332738	37334162	chr04	12641835	12643988	200200200	MCH01g24010.1.match.MCH04g09280.1
chr01	37334526	37335545	chr04	12644296	12646509	200200200	MCH01g24020.1.match.MCH04g09290.1
chr01	37351109	37355880	chr04	12670954	12676923	200200200	MCH01g24040.1.match.MCH04g09320.1
chr01	37356166	37366396	chr04	12698194	12708616	200200200	MCH01g24050.1.match.MCH04g09340.1
chr01	37388889	37392082	chr04	12719662	12721352	200200200	MCH01g24070.1.match.MCH04g09350.1
chr01	37412652	37413590	chr04	12739871	12741762	200200200	MCH01g24080.1.match.MCH04g09360.1
chr01	37442889	37443989	chr04	12822967	12823653	200200200	MCH01g24090.1.match.MCH04g09390.1
chr01	37476102	37482122	chr04	12923610	12930173	200200200	MCH01g24110.1.match.MCH04g09450.1
chr01	37493022	37493698	chr04	12973649	12973942	200200200	MCH01g24130.1.match.MCH04g09460.1
chr01	37536589	37540927	chr04	13163602	13167898	200200200	MCH01g24180.1.match.MCH04g09570.1
chr01	37687962	37688849	chr04	13279612	13280210	200200200	MCH01g24300.1.match.MCH04g09630.1
chr01	37812251	37814328	chr04	13352376	13354070	200200200	MCH01g24410.1.match.MCH04g09670.1
chr01	37818425	37822252	chr04	13354289	13357086	200200200	MCH01g24420.1.match.MCH04g09680.1
chr01	37828688	37829223	chr04	13358143	13358637	200200200	MCH01g24440.1.match.MCH04g09690.1
chr01	37892593	37900469	chr04	13405421	13409893	200200200	MCH01g24490.1.match.MCH04g09720.1
chr01	38084834	38086834	chr04	13773670	13775581	200200200	MCH01g24730.1.match.MCH04g09960.1
chr01	38475111	38477066	chr04	13562856	13565255	200200200	MCH01g25100.1.match.MCH04g09820.1
chr01	38707944	38713035	chr04	13888817	13891316	200200200	MCH01g25290.1.match.MCH04g10010.1
chr01	38720479	38724210	chr04	13893079	13894993	200200200	MCH01g25300.1.match.MCH04g10020.1
chr01	38783949	38785124	chr04	13934190	13935693	200200200	MCH01g25390.1.match.MCH04g10060.1
chr01	38827109	38828877	chr04	14013394	14017360	200200200	MCH01g25410.1.match.MCH04g10070.1
chr01	38855936	38857477	chr04	14065336	14066922	200200200	MCH01g25450.1.match.MCH04g10090.1
chr01	38873123	38881369	chr04	14068129	14072112	200200200	MCH01g25490.1.match.MCH04g10100.1
chr01	38956689	38962069	chr04	14200787	14206012	200200200	MCH01g25560.1.match.MCH04g10200.1
chr01	38965133	38971338	chr04	14264551	14270097	200200200	MCH01g25570.1.match.MCH04g10220.1
chr01	39027280	39029503	chr04	14337012	14339008	200200200	MCH01g25630.1.match.MCH04g10290.1
chr01	39063892	39064438	chr04	14339726	14342581	200200200	MCH01g25660.1.match.MCH04g10300.1
chr01	39064783	39066031	chr04	14342851	14343696	200200200	MCH01g25670.1.match.MCH04g10310.1
chr01	39080787	39083403	chr04	14362342	14364283	200200200	MCH01g25690.1.match.MCH04g10320.1
chr01	39109562	39115737	chr04	14440855	14444474	200200200	MCH01g25720.1.match.MCH04g10370.1
chr01	39117473	39122052	chr04	14444997	14449905	200200200	MCH01g25730.1.match.MCH04g10380.1
chr01	36058339	36062438	chr04	46000984	46005219	200200200	MCH01g22790.1.match.MCH04g28440.1
chr01	36063304	36064750	chr04	46007544	46008598	200200200	MCH01g22800.1.match.MCH04g28450.1
chr01	36072192	36072746	chr04	46023223	46023837	200200200	MCH01g22820.1.match.MCH04g28490.1
chr01	36077178	36078825	chr04	46027766	46029196	200200200	MCH01g22840.1.match.MCH04g28500.1
chr01	36178660	36186320	chr04	46048353	46052149	200200200	MCH01g22900.1.match.MCH04g28520.1
chr01	36186570	36195299	chr04	46052589	46057105	200200200	MCH01g22910.1.match.MCH04g28530.1
chr01	36203918	36205480	chr04	46122328	46123323	200200200	MCH01g22920.1.match.MCH04g28610.1
chr01	36224146	36227210	chr04	46135196	46137351	200200200	MCH01g22940.1.match.MCH04g28620.1
chr01	36234269	36238794	chr04	46137549	46140197	200200200	MCH01g22950.1.match.MCH04g28630.1
chr01	34981274	34988098	chr04	7832986	7838232	200200200	MCH01g21810.1.match.MCH04g06430.1
chr01	34995721	34997276	chr04	7848538	7850362	200200200	MCH01g21820.1.match.MCH04g06440.1
chr01	35031880	35035054	chr04	8071215	8073618	200200200	MCH01g21860.1.match.MCH04g06510.1
chr01	35063180	35065535	chr04	8172489	8176229	200200200	MCH01g21880.1.match.MCH04g06570.1
chr01	35084342	35092936	chr04	8177366	8183580	200200200	MCH01g21920.1.match.MCH04g06580.1
chr01	35115464	35117755	chr04	8237457	8240375	200200200	MCH01g21970.1.match.MCH04g06610.1
chr01	35155634	35159396	chr04	8266693	8271514	200200200	MCH01g21980.1.match.MCH04g06620.1
chr01	35216208	35217580	chr04	8468914	8470309	200200200	MCH01g22040.1.match.MCH04g06710.1
chr01	35241942	35244597	chr04	8571394	8580185	200200200	MCH01g22070.1.match.MCH04g06800.1
chr01	35268537	35272336	chr04	41455031	41458164	200200200	MCH01g22120.1.match.MCH04g24140.1
chr01	35321700	35323477	chr04	41470121	41471459	200200200	MCH01g22150.1.match.MCH04g24160.1
chr01	35364715	35367379	chr04	41495626	41498065	200200200	MCH01g22170.1.match.MCH04g24170.1
chr01	35377320	35377772	chr04	41513514	41515399	200200200	MCH01g22180.1.match.MCH04g24200.1
chr01	35421338	35423744	chr04	41521254	41523265	200200200	MCH01g22210.1.match.MCH04g24220.1
chr01	35427658	35430961	chr04	41536705	41538109	200200200	MCH01g22220.1.match.MCH04g24240.1
chr01	35432616	35435776	chr04	41539833	41541840	200200200	MCH01g22230.1.match.MCH04g24250.1
chr01	35446626	35447207	chr04	41543077	41543971	200200200	MCH01g22270.1.match.MCH04g24260.1
chr01	34857902	34858702	chr04	1043560	1044191	200200200	MCH01g21660.1.match.MCH04g00930.1
chr01	34974211	34976167	chr04	1092511	1095325	200200200	MCH01g21790.1.match.MCH04g00980.1
chr01	34995721	34997276	chr04	1128335	1130238	200200200	MCH01g21820.1.match.MCH04g01020.1
chr01	35063180	35065535	chr04	1287898	1290662	200200200	MCH01g21880.1.match.MCH04g01230.1
chr01	35082960	35084027	chr04	1330949	1331938	200200200	MCH01g21910.1.match.MCH04g01260.1
chr01	35084342	35092936	chr04	1380047	1381177	200200200	MCH01g21920.1.match.MCH04g01360.1
chr01	35115464	35117755	chr04	1490401	1493212	200200200	MCH01g21970.1.match.MCH04g01520.1
chr01	56800603	56806329	chr04	10303622	10310606	200200200	MCH01g45630.1.match.MCH04g07950.1
chr01	56887577	56890941	chr04	10330830	10333417	200200200	MCH01g45740.1.match.MCH04g07970.1
chr01	56908905	56910340	chr04	10351456	10352881	200200200	MCH01g45750.1.match.MCH04g07980.1
chr01	56969248	56972757	chr04	10506549	10508235	200200200	MCH01g45830.1.match.MCH04g08060.1
chr01	57010617	57015055	chr04	10563479	10568698	200200200	MCH01g45890.1.match.MCH04g08110.1
chr01	57173506	57174503	chr04	10687289	10688302	200200200	MCH01g46140.1.match.MCH04g08200.1
chr01	30623139	30624744	chr04	6636969	6639072	200200200	MCH01g16990.1.match.MCH04g05600.1
chr01	30624930	30627691	chr04	6633974	6635047	200200200	MCH01g17000.1.match.MCH04g05590.1
chr01	30665674	30669055	chr04	6579475	6582159	200200200	MCH01g17030.1.match.MCH04g05570.1
chr01	30714100	30715617	chr04	6565268	6567096	200200200	MCH01g17080.1.match.MCH04g05560.1
chr01	30741970	30744675	chr04	6553979	6555923	200200200	MCH01g17100.1.match.MCH04g05550.1
chr01	30758297	30763980	chr04	6539215	6545412	200200200	MCH01g17140.1.match.MCH04g05530.1
chr01	30826794	30830592	chr04	6433225	6436855	200200200	MCH01g17240.1.match.MCH04g05460.1
chr01	30865959	30873843	chr04	6411767	6420531	200200200	MCH01g17270.1.match.MCH04g05450.1
chr01	30904377	30907503	chr04	6377040	6380534	200200200	MCH01g17330.1.match.MCH04g05420.1
chr01	30922836	30927620	chr04	6338031	6346017	200200200	MCH01g17350.1.match.MCH04g05390.1
chr01	31000504	31004531	chr04	6302095	6305865	200200200	MCH01g17430.1.match.MCH04g05360.1
chr01	31029705	31034262	chr04	6269177	6273664	200200200	MCH01g17440.1.match.MCH04g05350.1
chr01	31064284	31065526	chr04	6226939	6227805	200200200	MCH01g17490.1.match.MCH04g05310.1
chr01	31071806	31075518	chr04	6221482	6224139	200200200	MCH01g17500.1.match.MCH04g05300.1
chr01	31082807	31086614	chr04	6211698	6215409	200200200	MCH01g17520.1.match.MCH04g05280.1
chr01	31089032	31093733	chr04	6201690	6204654	200200200	MCH01g17530.1.match.MCH04g05270.1
chr01	31108133	31109053	chr04	6196079	6196963	200200200	MCH01g17550.1.match.MCH04g05260.1
chr01	31113122	31114549	chr04	6193635	6194599	200200200	MCH01g17570.1.match.MCH04g05250.1
chr01	31115871	31118601	chr04	6188364	6192122	200200200	MCH01g17580.1.match.MCH04g05240.1
chr01	31139852	31142817	chr04	6179175	6180392	200200200	MCH01g17620.1.match.MCH04g05230.1
chr01	31180732	31187546	chr04	6125695	6132990	200200200	MCH01g17640.1.match.MCH04g05160.1
chr01	31192349	31195764	chr04	6119352	6122895	200200200	MCH01g17660.1.match.MCH04g05150.1
chr01	31203339	31204685	chr04	6103546	6104889	200200200	MCH01g17690.1.match.MCH04g05140.1
chr01	31217362	31218642	chr04	6092671	6093533	200200200	MCH01g17700.1.match.MCH04g05130.1
chr01	31245164	31246271	chr04	6079335	6080043	200200200	MCH01g17760.1.match.MCH04g05110.1
chr01	31247689	31248795	chr04	6038511	6039384	200200200	MCH01g17770.1.match.MCH04g05070.1
chr01	31276476	31278090	chr04	6023294	6023956	200200200	MCH01g17840.1.match.MCH04g05050.1
chr01	31319605	31321975	chr04	5990011	5991980	200200200	MCH01g17870.1.match.MCH04g05040.1
chr01	31329533	31335333	chr04	5963457	5967973	200200200	MCH01g17880.1.match.MCH04g05010.1
chr01	31342650	31345962	chr04	5956366	5960107	200200200	MCH01g17890.1.match.MCH04g05000.1
chr01	31429749	31431393	chr04	5937150	5939117	200200200	MCH01g17960.1.match.MCH04g04980.1
chr01	31431813	31435028	chr04	5933406	5937265	200200200	MCH01g17970.1.match.MCH04g04970.1
chr01	31435608	31437338	chr04	5930129	5932471	200200200	MCH01g17980.1.match.MCH04g04960.1
chr01	31440105	31442924	chr04	5922598	5926529	200200200	MCH01g17990.1.match.MCH04g04950.1
chr01	31451452	31455851	chr04	5878056	5882539	200200200	MCH01g18010.1.match.MCH04g04930.1
chr01	31490265	31493025	chr04	5873715	5876569	200200200	MCH01g18050.1.match.MCH04g04920.1
chr01	31522243	31525149	chr04	5864314	5866597	200200200	MCH01g18090.1.match.MCH04g04910.1
chr01	31575804	31580420	chr04	5856981	5862926	200200200	MCH01g18160.1.match.MCH04g04900.1
chr01	31598871	31602899	chr04	5825762	5830608	200200200	MCH01g18180.1.match.MCH04g04870.1
chr01	31603327	31613720	chr04	5819172	5825182	200200200	MCH01g18190.1.match.MCH04g04860.1
chr01	31616718	31619917	chr04	5802489	5805626	200200200	MCH01g18200.1.match.MCH04g04840.1
chr01	31689530	31691078	chr04	5798798	5801562	200200200	MCH01g18250.1.match.MCH04g04830.1
chr01	31719666	31723263	chr04	5785476	5790547	200200200	MCH01g18310.1.match.MCH04g04810.1
chr01	31823325	31826082	chr04	5703238	5708491	200200200	MCH01g18440.1.match.MCH04g04740.1
chr01	31851872	31856345	chr04	5699565	5702686	200200200	MCH01g18480.1.match.MCH04g04730.1
chr01	31870860	31871819	chr04	5693930	5695521	200200200	MCH01g18500.1.match.MCH04g04720.1
chr01	31872657	31874569	chr04	5685960	5689840	200200200	MCH01g18510.1.match.MCH04g04700.1
chr01	31891065	31895755	chr04	5664505	5666431	200200200	MCH01g18540.1.match.MCH04g04680.1
chr01	31898692	31903956	chr04	5651499	5658964	200200200	MCH01g18560.1.match.MCH04g04670.1
chr01	31917118	31918399	chr04	5618904	5621827	200200200	MCH01g18580.1.match.MCH04g04650.1
chr01	31923093	31924702	chr04	5616487	5616840	200200200	MCH01g18600.1.match.MCH04g04640.1
chr01	31928531	31937450	chr04	5607168	5614603	200200200	MCH01g18610.1.match.MCH04g04630.1
chr01	32027258	32028346	chr04	5578027	5580429	200200200	MCH01g18700.1.match.MCH04g04560.1
chr01	32058387	32061311	chr04	5540875	5544177	200200200	MCH01g18740.1.match.MCH04g04510.1
chr01	32066421	32071266	chr04	5535025	5539159	200200200	MCH01g18760.1.match.MCH04g04500.1
chr01	32098667	32103750	chr04	5489455	5495260	200200200	MCH01g18800.1.match.MCH04g04490.1
chr01	32120862	32122283	chr04	5427912	5429529	200200200	MCH01g18830.1.match.MCH04g04460.1
chr01	32162155	32164542	chr04	5410793	5413654	200200200	MCH01g18870.1.match.MCH04g04450.1
chr01	32176707	32179002	chr04	5407008	5409970	200200200	MCH01g18890.1.match.MCH04g04440.1
chr01	32187634	32189582	chr04	5369944	5372120	200200200	MCH01g18910.1.match.MCH04g04430.1
chr01	32281189	32284200	chr04	5363606	5368817	200200200	MCH01g19040.1.match.MCH04g04420.1
chr01	32347428	32355496	chr04	5350933	5355944	200200200	MCH01g19110.1.match.MCH04g04400.1
chr01	32399409	32405094	chr04	5307008	5310937	200200200	MCH01g19170.1.match.MCH04g04370.1
chr01	32473523	32475620	chr04	5283396	5287523	200200200	MCH01g19220.1.match.MCH04g04330.1
chr01	32582582	32584192	chr04	5270291	5271425	200200200	MCH01g19330.1.match.MCH04g04320.1
chr01	32608087	32616793	chr04	5238410	5248026	200200200	MCH01g19350.1.match.MCH04g04310.1
chr01	32626692	32628852	chr04	5231184	5234853	200200200	MCH01g19360.1.match.MCH04g04300.1
chr01	32659161	32663546	chr04	5168512	5170199	200200200	MCH01g19400.1.match.MCH04g04270.1
chr01	32702663	32704837	chr04	5146754	5150465	200200200	MCH01g19420.1.match.MCH04g04260.1
chr01	32711808	32717249	chr04	5140024	5144490	200200200	MCH01g19440.1.match.MCH04g04250.1
chr01	32724706	32730921	chr04	5094483	5100717	200200200	MCH01g19460.1.match.MCH04g04210.1
chr01	32732185	32733767	chr04	5052660	5053951	200200200	MCH01g19470.1.match.MCH04g04180.1
chr01	32762923	32765141	chr04	5047761	5051275	200200200	MCH01g19520.1.match.MCH04g04160.1
chr01	32765550	32767060	chr04	5028749	5031073	200200200	MCH01g19530.1.match.MCH04g04130.1
chr01	32773026	32775247	chr04	5019157	5020467	200200200	MCH01g19550.1.match.MCH04g04110.1
chr01	32785211	32789454	chr04	5007225	5010773	200200200	MCH01g19570.1.match.MCH04g04100.1
chr01	32817406	32818053	chr04	4976998	4977636	200200200	MCH01g19630.1.match.MCH04g04080.1
chr01	32896735	32901562	chr04	4932390	4936493	200200200	MCH01g19690.1.match.MCH04g04060.1
chr01	32918944	32920691	chr04	4910650	4913021	200200200	MCH01g19700.1.match.MCH04g04050.1
chr01	32947340	32948845	chr04	4898720	4900049	200200200	MCH01g19720.1.match.MCH04g04040.1
chr01	32979270	32983404	chr04	4848239	4852604	200200200	MCH01g19770.1.match.MCH04g04020.1
chr01	33004127	33007544	chr04	4829869	4831998	200200200	MCH01g19780.1.match.MCH04g04010.1
chr01	33035171	33038379	chr04	4812201	4815096	200200200	MCH01g19810.1.match.MCH04g03990.1
chr01	33066115	33067455	chr04	4779226	4780077	200200200	MCH01g19850.1.match.MCH04g03950.1
chr01	33115112	33120640	chr04	4743606	4748761	200200200	MCH01g19890.1.match.MCH04g03940.1
chr01	33138667	33141727	chr04	4729609	4732634	200200200	MCH01g19900.1.match.MCH04g03930.1
chr01	33223776	33224260	chr04	4680300	4681314	200200200	MCH01g19980.1.match.MCH04g03870.1
chr01	33338038	33340495	chr04	4657013	4658507	200200200	MCH01g20040.1.match.MCH04g03840.1
chr01	33456440	33457189	chr04	4633221	4634021	200200200	MCH01g20160.1.match.MCH04g03820.1
chr01	33512290	33513531	chr04	4585641	4588753	200200200	MCH01g20170.1.match.MCH04g03760.1
chr01	33581918	33584890	chr04	4556179	4560171	200200200	MCH01g20270.1.match.MCH04g03720.1
chr01	33593590	33601191	chr04	4515115	4526397	200200200	MCH01g20280.1.match.MCH04g03690.1
chr01	33609358	33613179	chr04	4509353	4511409	200200200	MCH01g20310.1.match.MCH04g03680.1
chr01	33716119	33720893	chr04	4483906	4487748	200200200	MCH01g20410.1.match.MCH04g03650.1
chr01	33731457	33732707	chr04	4459156	4464324	200200200	MCH01g20420.1.match.MCH04g03620.1
chr01	33762439	33764343	chr04	4429346	4430623	200200200	MCH01g20440.1.match.MCH04g03610.1
chr01	33860143	33863294	chr04	4387760	4391618	200200200	MCH01g20480.1.match.MCH04g03590.1
chr01	33911276	33916299	chr04	4354796	4359004	200200200	MCH01g20540.1.match.MCH04g03580.1
chr01	33917466	33918437	chr04	4352550	4354403	200200200	MCH01g20550.1.match.MCH04g03570.1
chr01	33952357	33955512	chr04	4300165	4304854	200200200	MCH01g20580.1.match.MCH04g03560.1
chr01	33987692	33989153	chr04	4280474	4281656	200200200	MCH01g20630.1.match.MCH04g03550.1
chr01	34006381	34007411	chr04	4249434	4252088	200200200	MCH01g20650.1.match.MCH04g03510.1
chr01	34029015	34032589	chr04	4197614	4201938	200200200	MCH01g20680.1.match.MCH04g03430.1
chr01	34051438	34053039	chr04	4195634	4197646	200200200	MCH01g20700.1.match.MCH04g03420.1
chr01	34066648	34076362	chr04	4167836	4176247	200200200	MCH01g20720.1.match.MCH04g03390.1
chr01	34097389	34099456	chr04	4140770	4142814	200200200	MCH01g20740.1.match.MCH04g03380.1
chr01	34106044	34106466	chr04	4135357	4136250	200200200	MCH01g20760.1.match.MCH04g03370.1
chr01	34132074	34133165	chr04	4096659	4097625	200200200	MCH01g20800.1.match.MCH04g03340.1
chr01	34141183	34143309	chr04	4089691	4091903	200200200	MCH01g20820.1.match.MCH04g03330.1
chr01	34148489	34149376	chr04	4081475	4082044	200200200	MCH01g20840.1.match.MCH04g03310.1
chr01	34149506	34151215	chr04	4077865	4082251	200200200	MCH01g20850.1.match.MCH04g03300.1
chr01	34157558	34161164	chr04	4071095	4073958	200200200	MCH01g20870.1.match.MCH04g03290.1
chr01	34215492	34217195	chr04	4054342	4055648	200200200	MCH01g20920.1.match.MCH04g03280.1
chr01	34234079	34238470	chr04	4021366	4025878	200200200	MCH01g20940.1.match.MCH04g03260.1
chr01	34241475	34243563	chr04	4019305	4021122	200200200	MCH01g20960.1.match.MCH04g03250.1
chr01	34259354	34263399	chr04	3925752	3928659	200200200	MCH01g20970.1.match.MCH04g03200.1
chr01	34266511	34266937	chr04	3922471	3923224	200200200	MCH01g20990.1.match.MCH04g03190.1
chr01	34267037	34269861	chr04	3910922	3916175	200200200	MCH01g21000.1.match.MCH04g03180.1
chr01	34417106	34422548	chr04	3829762	3835092	200200200	MCH01g21130.1.match.MCH04g03110.1
chr01	34449173	34452397	chr04	3805544	3809752	200200200	MCH01g21140.1.match.MCH04g03090.1
chr01	34497743	34498567	chr04	3748556	3749510	200200200	MCH01g21170.1.match.MCH04g03020.1
chr01	35480313	35488829	chr04	46570786	46573461	200200200	MCH01g22310.1.match.MCH04g29130.1
chr01	35532000	35536233	chr04	46487946	46492722	200200200	MCH01g22360.1.match.MCH04g29050.1
chr01	35581802	35587376	chr04	46472281	46476773	200200200	MCH01g22410.1.match.MCH04g29030.1
chr01	35663948	35674518	chr04	46453886	46462419	200200200	MCH01g22450.1.match.MCH04g29010.1
chr01	35697043	35698729	chr04	46429707	46430780	200200200	MCH01g22480.1.match.MCH04g28970.1
chr01	35718354	35719565	chr04	46396804	46397985	200200200	MCH01g22510.1.match.MCH04g28920.1
chr01	35806214	35811948	chr04	46322231	46328382	200200200	MCH01g22540.1.match.MCH04g28880.1
chr01	35827306	35829167	chr04	46302712	46305263	200200200	MCH01g22550.1.match.MCH04g28860.1
chr01	35869572	35874179	chr04	46268183	46274594	200200200	MCH01g22570.1.match.MCH04g28830.1
chr01	35957280	35961117	chr04	46237846	46243442	200200200	MCH01g22670.1.match.MCH04g28780.1
chr01	35980211	35981295	chr04	46236419	46236901	200200200	MCH01g22690.1.match.MCH04g28770.1
chr01	35994052	35995630	chr04	46232518	46233336	200200200	MCH01g22700.1.match.MCH04g28760.1
chr01	36001363	36004550	chr04	46208320	46211433	200200200	MCH01g22710.1.match.MCH04g28740.1
chr01	36005932	36006950	chr04	46205351	46206286	200200200	MCH01g22720.1.match.MCH04g28730.1
chr01	36014998	36017295	chr04	46175077	46178412	200200200	MCH01g22730.1.match.MCH04g28680.1
chr01	36077178	36078825	chr04	46078975	46081506	200200200	MCH01g22840.1.match.MCH04g28560.1
chr01	36178660	36186320	chr04	46048353	46052149	200200200	MCH01g22900.1.match.MCH04g28520.1
chr01	36252626	36255593	chr04	45977232	45980492	200200200	MCH01g22990.1.match.MCH04g28410.1
chr01	36263512	36263967	chr04	45972054	45972509	200200200	MCH01g23000.1.match.MCH04g28400.1
chr01	36266595	36269397	chr04	45958966	45961419	200200200	MCH01g23010.1.match.MCH04g28380.1
chr01	36326094	36328043	chr04	45946178	45948676	200200200	MCH01g23080.1.match.MCH04g28370.1
chr01	36400463	36405356	chr04	45816921	45824493	200200200	MCH01g23150.1.match.MCH04g28300.1
chr01	36450568	36451936	chr04	45785205	45786798	200200200	MCH01g23210.1.match.MCH04g28280.1
chr01	36452794	36457338	chr04	45745984	45751542	200200200	MCH01g23220.1.match.MCH04g28240.1
chr01	36480764	36481955	chr04	45744215	45745667	200200200	MCH01g23240.1.match.MCH04g28230.1
chr01	36495122	36501802	chr04	45671793	45676837	200200200	MCH01g23250.1.match.MCH04g28150.1
chr01	36622948	36624763	chr04	45611591	45613473	200200200	MCH01g23350.1.match.MCH04g28090.1
chr01	36726207	36731521	chr04	45519570	45522889	200200200	MCH01g23440.1.match.MCH04g28030.1
chr01	36776448	36784648	chr04	45472932	45479859	200200200	MCH01g23480.1.match.MCH04g27980.1
chr01	36810437	36813722	chr04	45445394	45448471	200200200	MCH01g23520.1.match.MCH04g27940.1
chr01	36841481	36845552	chr04	45417288	45420673	200200200	MCH01g23550.1.match.MCH04g27880.1
chr01	37939804	37941350	chr04	13810425	13811083	200200200	MCH01g24570.1.match.MCH04g09970.1
chr01	38111767	38114791	chr04	13736792	13738831	200200200	MCH01g24750.1.match.MCH04g09950.1
chr01	38128541	38131567	chr04	13732733	13736102	200200200	MCH01g24770.1.match.MCH04g09940.1
chr01	38134767	38139600	chr04	13729516	13731466	200200200	MCH01g24780.1.match.MCH04g09930.1
chr01	38182285	38188116	chr04	13718106	13724997	200200200	MCH01g24820.1.match.MCH04g09920.1
chr01	38234552	38235501	chr04	13696791	13697770	200200200	MCH01g24860.1.match.MCH04g09900.1
chr01	38320380	38332169	chr04	13666125	13677153	200200200	MCH01g24950.1.match.MCH04g09890.1
chr01	38337303	38340928	chr04	13661360	13665002	200200200	MCH01g24980.1.match.MCH04g09880.1
chr01	38384121	38386899	chr04	13630583	13632971	200200200	MCH01g25060.1.match.MCH04g09840.1
chr01	38538611	38543445	chr04	13507814	13509490	200200200	MCH01g25150.1.match.MCH04g09780.1
chr01	38549231	38552619	chr04	13497768	13501419	200200200	MCH01g25160.1.match.MCH04g09770.1
chr01	38562875	38565847	chr04	13474139	13476931	200200200	MCH01g25180.1.match.MCH04g09760.1
chr01	38573959	38577190	chr04	13444621	13448854	200200200	MCH01g25190.1.match.MCH04g09740.1
chr01	38751657	38755564	chr04	13018255	13021416	200200200	MCH01g25350.1.match.MCH04g09510.1
chr01	34616126	34617095	chr04	7693296	7694570	200200200	MCH01g21350.1.match.MCH04g06320.1
chr01	34623843	34625102	chr04	7677776	7682351	200200200	MCH01g21360.1.match.MCH04g06310.1
chr01	34654926	34658054	chr04	7589724	7593031	200200200	MCH01g21430.1.match.MCH04g06260.1
chr01	34752913	34754760	chr04	7499537	7502891	200200200	MCH01g21540.1.match.MCH04g06200.1
chr01	34775180	34780191	chr04	7402816	7409580	200200200	MCH01g21570.1.match.MCH04g06140.1
chr01	34827094	34830135	chr04	7379197	7381097	200200200	MCH01g21620.1.match.MCH04g06120.1
chr01	34834212	34834937	chr04	7352847	7353269	200200200	MCH01g21630.1.match.MCH04g06100.1
chr01	34844596	34844937	chr04	7345002	7345232	200200200	MCH01g21650.1.match.MCH04g06090.1
chr01	34931434	34935347	chr04	7184293	7186450	200200200	MCH01g21760.1.match.MCH04g06020.1
chr01	5756494	5765357	chr04	2252800	2261292	200200200	MCH01g02820.1.match.MCH04g02030.1
chr01	5807997	5819110	chr04	2236901	2242474	200200200	MCH01g02840.1.match.MCH04g02020.1
chr01	6121268	6134700	chr04	2155162	2165040	200200200	MCH01g02950.1.match.MCH04g01960.1
chr01	6503444	6503608	chr04	1926313	1931694	200200200	MCH01g03100.1.match.MCH04g01810.1
chr01	7026474	7031454	chr04	1900173	1906257	200200200	MCH01g03280.1.match.MCH04g01800.1
chr01	7089634	7093506	chr04	1884126	1888253	200200200	MCH01g03310.1.match.MCH04g01780.1
chr01	26988732	26994971	chr05	22719006	22726429	200200200	MCH01g13190.1.match.MCH05g10370.1
chr01	27017171	27018056	chr05	22800036	22800434	200200200	MCH01g13200.1.match.MCH05g10440.1
chr01	27026281	27031447	chr05	22917529	22922931	200200200	MCH01g13210.1.match.MCH05g10510.1
chr01	27047709	27048618	chr05	23036304	23037178	200200200	MCH01g13240.1.match.MCH05g10610.1
chr01	27074380	27077377	chr05	23128802	23131349	200200200	MCH01g13280.1.match.MCH05g10720.1
chr01	27078464	27081237	chr05	23134501	23136981	200200200	MCH01g13290.1.match.MCH05g10730.1
chr01	27102823	27103792	chr05	23155867	23156835	200200200	MCH01g13300.1.match.MCH05g10760.1
chr01	27114845	27116690	chr05	23193194	23196155	200200200	MCH01g13320.1.match.MCH05g10780.1
chr01	27130949	27135139	chr05	23210932	23214670	200200200	MCH01g13340.1.match.MCH05g10790.1
chr01	27162531	27163672	chr05	23252356	23253483	200200200	MCH01g13380.1.match.MCH05g10830.1
chr01	27164073	27166973	chr05	23253937	23257610	200200200	MCH01g13390.1.match.MCH05g10840.1
chr01	27232166	27234838	chr05	23363752	23365980	200200200	MCH01g13490.1.match.MCH05g10940.1
chr01	27305870	27308820	chr05	23490822	23493798	200200200	MCH01g13550.1.match.MCH05g11020.1
chr01	27326387	27332666	chr05	23541747	23547017	200200200	MCH01g13560.1.match.MCH05g11030.1
chr01	27366753	27370066	chr05	23622986	23626406	200200200	MCH01g13610.1.match.MCH05g11100.1
chr01	27405179	27421097	chr05	23756551	23758917	200200200	MCH01g13650.1.match.MCH05g11200.1
chr01	27494800	27496258	chr05	23804906	23806030	200200200	MCH01g13740.1.match.MCH05g11240.1
chr01	27521374	27532753	chr05	23875740	23890970	200200200	MCH01g13790.1.match.MCH05g11300.1
chr01	27547453	27547911	chr05	23966360	23967093	200200200	MCH01g13820.1.match.MCH05g11410.1
chr01	27593457	27598915	chr05	24105791	24112138	200200200	MCH01g13880.1.match.MCH05g11520.1
chr01	27620266	27621156	chr05	24124617	24126126	200200200	MCH01g13930.1.match.MCH05g11530.1
chr01	27638075	27649322	chr05	24161439	24166304	200200200	MCH01g13950.1.match.MCH05g11580.1
chr01	27659238	27661774	chr05	24202104	24205269	200200200	MCH01g13960.1.match.MCH05g11620.1
chr01	27707684	27709282	chr05	24305357	24306964	200200200	MCH01g14030.1.match.MCH05g11680.1
chr01	27715141	27722330	chr05	24323157	24330798	200200200	MCH01g14040.1.match.MCH05g11700.1
chr01	27758115	27760954	chr05	24418801	24420783	200200200	MCH01g14080.1.match.MCH05g11770.1
chr01	27807703	27812797	chr05	24425728	24429375	200200200	MCH01g14140.1.match.MCH05g11780.1
chr01	27814083	27814695	chr05	24431312	24432239	200200200	MCH01g14150.1.match.MCH05g11790.1
chr01	27815768	27819473	chr05	24462527	24469806	200200200	MCH01g14160.1.match.MCH05g11850.1
chr01	27847832	27852282	chr05	24473511	24476364	200200200	MCH01g14200.1.match.MCH05g11860.1
chr01	27871205	27871930	chr05	24557458	24558713	200200200	MCH01g14220.1.match.MCH05g11930.1
chr01	27906520	27907119	chr05	24611002	24612554	200200200	MCH01g14240.1.match.MCH05g11950.1
chr01	27924638	27927352	chr05	24665693	24675721	200200200	MCH01g14260.1.match.MCH05g11990.1
chr01	27973555	27975181	chr05	24721109	24722539	200200200	MCH01g14270.1.match.MCH05g12010.1
chr01	28037010	28043003	chr05	24760295	24764061	200200200	MCH01g14310.1.match.MCH05g12030.1
chr01	28087324	28089966	chr05	24809815	24813660	200200200	MCH01g14350.1.match.MCH05g12060.1
chr01	28132204	28134253	chr05	25041685	25042857	200200200	MCH01g14370.1.match.MCH05g12200.1
chr01	28138122	28139346	chr05	25050420	25053399	200200200	MCH01g14390.1.match.MCH05g12210.1
chr01	28147649	28150736	chr05	25091959	25101659	200200200	MCH01g14410.1.match.MCH05g12260.1
chr01	28180481	28186680	chr05	25209424	25215303	200200200	MCH01g14460.1.match.MCH05g12340.1
chr01	28207957	28209957	chr05	25279217	25280908	200200200	MCH01g14480.1.match.MCH05g12390.1
chr01	28216499	28219049	chr05	25361534	25363692	200200200	MCH01g14500.1.match.MCH05g12510.1
chr01	28222164	28222769	chr05	25368236	25371454	200200200	MCH01g14510.1.match.MCH05g12530.1
chr01	51534863	51540587	chr05	33831529	33837556	200200200	MCH01g39390.1.match.MCH05g19630.1
chr01	51549704	51554381	chr05	33855860	33861005	200200200	MCH01g39430.1.match.MCH05g19660.1
chr01	51572562	51578261	chr05	33992221	33994841	200200200	MCH01g39470.1.match.MCH05g19700.1
chr01	51598119	51600556	chr05	34101347	34104657	200200200	MCH01g39500.1.match.MCH05g19790.1
chr01	51609254	51612910	chr05	34110400	34114700	200200200	MCH01g39520.1.match.MCH05g19800.1
chr01	51639430	51643724	chr05	34129256	34133405	200200200	MCH01g39560.1.match.MCH05g19810.1
chr01	51649508	51652439	chr05	34135432	34139028	200200200	MCH01g39580.1.match.MCH05g19820.1
chr01	51685607	51688568	chr05	34160038	34163257	200200200	MCH01g39640.1.match.MCH05g19840.1
chr01	51692657	51693525	chr05	34163772	34164377	200200200	MCH01g39660.1.match.MCH05g19850.1
chr01	51699175	51700489	chr05	34177688	34179307	200200200	MCH01g39690.1.match.MCH05g19880.1
chr01	51707515	51710253	chr05	34182109	34185705	200200200	MCH01g39710.1.match.MCH05g19900.1
chr01	51717726	51718527	chr05	34205349	34206442	200200200	MCH01g39730.1.match.MCH05g19910.1
chr01	51771669	51772434	chr05	34269033	34269446	200200200	MCH01g39830.1.match.MCH05g19980.1
chr01	51774158	51776918	chr05	34276483	34281305	200200200	MCH01g39840.1.match.MCH05g19990.1
chr01	51825598	51826704	chr05	34300342	34303100	200200200	MCH01g39910.1.match.MCH05g20030.1
chr01	51834089	51836582	chr05	34328536	34330598	200200200	MCH01g39930.1.match.MCH05g20060.1
chr01	51839945	51844268	chr05	34365999	34368987	200200200	MCH01g39940.1.match.MCH05g20100.1
chr01	51865160	51865600	chr05	34381225	34382636	200200200	MCH01g39970.1.match.MCH05g20130.1
chr01	51913470	51915002	chr05	34405845	34407530	200200200	MCH01g40040.1.match.MCH05g20170.1
chr01	51922558	51923063	chr05	34441920	34442374	200200200	MCH01g40050.1.match.MCH05g20180.1
chr01	51975658	51977567	chr05	34466212	34468235	200200200	MCH01g40080.1.match.MCH05g20190.1
chr01	52035873	52038980	chr05	34474653	34484851	200200200	MCH01g40140.1.match.MCH05g20200.1
chr01	52119712	52124297	chr05	34521395	34534219	200200200	MCH01g40240.1.match.MCH05g20240.1
chr01	52157002	52160622	chr05	34564854	34568657	200200200	MCH01g40260.1.match.MCH05g20270.1
chr01	52165596	52170030	chr05	34581549	34587547	200200200	MCH01g40270.1.match.MCH05g20280.1
chr01	52170585	52171647	chr05	34588721	34591787	200200200	MCH01g40280.1.match.MCH05g20290.1
chr01	52177726	52180866	chr05	34595525	34598161	200200200	MCH01g40290.1.match.MCH05g20300.1
chr01	52186920	52187877	chr05	34609404	34610083	200200200	MCH01g40300.1.match.MCH05g20320.1
chr01	52210264	52217381	chr05	34619190	34627202	200200200	MCH01g40330.1.match.MCH05g20330.1
chr01	52238477	52239271	chr05	34640882	34642012	200200200	MCH01g40350.1.match.MCH05g20340.1
chr01	52255648	52259063	chr05	34651851	34654161	200200200	MCH01g40370.1.match.MCH05g20350.1
chr01	52441904	52447179	chr05	34685019	34689307	200200200	MCH01g40590.1.match.MCH05g20400.1
chr01	52463844	52464420	chr05	34692192	34693712	200200200	MCH01g40610.1.match.MCH05g20410.1
chr01	52466158	52468413	chr05	34698923	34700682	200200200	MCH01g40620.1.match.MCH05g20420.1
chr01	52525845	52527227	chr05	34706613	34709083	200200200	MCH01g40690.1.match.MCH05g20430.1
chr01	52553685	52560769	chr05	34718518	34721389	200200200	MCH01g40710.1.match.MCH05g20440.1
chr01	52638286	52639773	chr05	34747320	34749038	200200200	MCH01g40780.1.match.MCH05g20490.1
chr01	52649959	52653192	chr05	34752624	34755846	200200200	MCH01g40800.1.match.MCH05g20500.1
chr01	28248983	28251610	chr05	21738816	21740923	200200200	MCH01g14550.1.match.MCH05g09620.1
chr01	28273988	28275261	chr05	21760351	21761908	200200200	MCH01g14560.1.match.MCH05g09630.1
chr01	28288648	28296604	chr05	21823552	21833234	200200200	MCH01g14570.1.match.MCH05g09710.1
chr01	28364487	28369671	chr05	21845369	21849809	200200200	MCH01g14660.1.match.MCH05g09730.1
chr01	28372767	28377190	chr05	21858716	21865449	200200200	MCH01g14670.1.match.MCH05g09740.1
chr01	28392031	28396084	chr05	21946133	21951919	200200200	MCH01g14690.1.match.MCH05g09810.1
chr01	28445645	28446744	chr05	22188095	22189952	200200200	MCH01g14710.1.match.MCH05g09910.1
chr01	28448778	28450184	chr05	22191708	22192211	200200200	MCH01g14720.1.match.MCH05g09920.1
chr01	28450357	28455686	chr05	22193280	22193839	200200200	MCH01g14730.1.match.MCH05g09930.1
chr01	28458800	28463812	chr05	22199720	22208336	200200200	MCH01g14740.1.match.MCH05g09950.1
chr01	28474244	28475026	chr05	22237617	22238754	200200200	MCH01g14750.1.match.MCH05g09980.1
chr01	28479867	28484358	chr05	22274018	22276833	200200200	MCH01g14760.1.match.MCH05g10010.1
chr01	28495266	28497004	chr05	22392126	22393458	200200200	MCH01g14790.1.match.MCH05g10110.1
chr01	28499864	28501128	chr05	22396654	22398937	200200200	MCH01g14800.1.match.MCH05g10120.1
chr01	28502604	28504350	chr05	22405996	22407328	200200200	MCH01g14810.1.match.MCH05g10140.1
chr01	28523282	28525455	chr05	22466817	22468905	200200200	MCH01g14840.1.match.MCH05g10180.1
chr01	28577125	28580130	chr05	22521812	22524182	200200200	MCH01g14890.1.match.MCH05g10220.1
chr01	28599913	28601509	chr05	22571359	22573771	200200200	MCH01g14910.1.match.MCH05g10270.1
chr01	28611986	28615907	chr05	22636613	22643071	200200200	MCH01g14930.1.match.MCH05g10320.1
chr01	28628978	28631860	chr05	22686471	22689922	200200200	MCH01g14940.1.match.MCH05g10340.1
chr01	28776993	28779457	chr05	22787317	22789643	200200200	MCH01g15080.1.match.MCH05g10430.1
chr01	16794827	16797103	chr05	27639168	27642267	200200200	MCH01g05530.1.match.MCH05g14470.1
chr01	16816525	16819226	chr05	27665483	27667849	200200200	MCH01g05550.1.match.MCH05g14500.1
chr01	16841505	16849069	chr05	27680084	27685902	200200200	MCH01g05560.1.match.MCH05g14520.1
chr01	17203137	17207240	chr05	27712695	27714562	200200200	MCH01g05670.1.match.MCH05g14550.1
chr01	17312782	17314068	chr05	27716960	27718579	200200200	MCH01g05690.1.match.MCH05g14560.1
chr01	17462802	17463272	chr05	27764192	27764665	200200200	MCH01g05700.1.match.MCH05g14570.1
chr01	17511090	17513274	chr05	27841229	27843723	200200200	MCH01g05710.1.match.MCH05g14620.1
chr01	17565427	17578024	chr05	27872496	27883511	200200200	MCH01g05720.1.match.MCH05g14640.1
chr01	17607923	17609601	chr05	27893032	27894234	200200200	MCH01g05740.1.match.MCH05g14660.1
chr01	17698184	17700190	chr05	27907271	27908701	200200200	MCH01g05750.1.match.MCH05g14670.1
chr01	17894585	17897476	chr05	27930394	27933434	200200200	MCH01g05790.1.match.MCH05g14680.1
chr01	18054290	18056031	chr05	28008657	28010456	200200200	MCH01g05840.1.match.MCH05g14740.1
chr01	18265704	18266752	chr05	28078788	28081897	200200200	MCH01g05920.1.match.MCH05g14780.1
chr01	33035171	33038379	chr05	38439283	38442292	200200200	MCH01g19810.1.match.MCH05g23860.1
chr01	33066115	33067455	chr05	38771964	38772844	200200200	MCH01g19850.1.match.MCH05g24030.1
chr01	33071836	33075002	chr05	38783148	38784275	200200200	MCH01g19860.1.match.MCH05g24040.1
chr01	33244570	33249890	chr05	38851187	38852281	200200200	MCH01g19990.1.match.MCH05g24100.1
chr01	33456440	33457189	chr05	38912365	38913135	200200200	MCH01g20160.1.match.MCH05g24120.1
chr01	33603202	33608340	chr05	39194523	39199369	200200200	MCH01g20300.1.match.MCH05g24320.1
chr01	33647786	33648518	chr05	39255545	39256186	200200200	MCH01g20370.1.match.MCH05g24360.1
chr01	33762439	33764343	chr05	39412289	39414104	200200200	MCH01g20440.1.match.MCH05g24430.1
chr01	34010169	34015002	chr05	39662894	39666166	200200200	MCH01g20670.1.match.MCH05g24620.1
chr01	40657796	40661214	chr05	44353920	44356817	200200200	MCH01g27550.1.match.MCH05g28320.1
chr01	40689517	40692613	chr05	44365955	44369147	200200200	MCH01g27590.1.match.MCH05g28340.1
chr01	40711580	40712619	chr05	44380868	44382458	200200200	MCH01g27610.1.match.MCH05g28360.1
chr01	40729072	40730345	chr05	44384770	44385852	200200200	MCH01g27640.1.match.MCH05g28370.1
chr01	40747348	40752383	chr05	44390873	44397255	200200200	MCH01g27660.1.match.MCH05g28380.1
chr01	40763785	40769950	chr05	44403974	44411695	200200200	MCH01g27670.1.match.MCH05g28390.1
chr01	40786705	40792876	chr05	44432616	44438846	200200200	MCH01g27700.1.match.MCH05g28410.1
chr01	53149037	53150657	chr05	36299940	36302315	200200200	MCH01g41400.1.match.MCH05g22110.1
chr01	53180277	53181930	chr05	36181089	36182749	200200200	MCH01g41430.1.match.MCH05g21960.1
chr01	53231678	53233227	chr05	36144543	36146611	200200200	MCH01g41470.1.match.MCH05g21890.1
chr01	53253923	53257503	chr05	36095394	36100764	200200200	MCH01g41510.1.match.MCH05g21860.1
chr01	53325199	53327054	chr05	36042466	36044542	200200200	MCH01g41590.1.match.MCH05g21820.1
chr01	53345096	53345389	chr05	36020834	36021296	200200200	MCH01g41600.1.match.MCH05g21810.1
chr01	53444422	53447701	chr05	35930888	35933679	200200200	MCH01g41670.1.match.MCH05g21730.1
chr01	53483185	53484030	chr05	35908396	35908986	200200200	MCH01g41730.1.match.MCH05g21710.1
chr01	53545259	53546427	chr05	35868290	35870138	200200200	MCH01g41810.1.match.MCH05g21650.1
chr01	53725665	53730578	chr05	35669770	35673807	200200200	MCH01g42030.1.match.MCH05g21410.1
chr01	53788589	53792432	chr05	35659537	35660604	200200200	MCH01g42140.1.match.MCH05g21400.1
chr01	53924486	53931466	chr05	35509872	35521146	200200200	MCH01g42370.1.match.MCH05g21240.1
chr01	53833327	53835657	chr05	35282922	35285167	200200200	MCH01g42230.1.match.MCH05g21020.1
chr01	53942953	53945577	chr05	35170786	35173508	200200200	MCH01g42390.1.match.MCH05g20900.1
chr01	53994042	53997033	chr05	35157574	35160161	200200200	MCH01g42430.1.match.MCH05g20880.1
chr01	54079850	54082709	chr05	35080741	35083014	200200200	MCH01g42540.1.match.MCH05g20780.1
chr01	54109944	54110624	chr05	35055435	35061469	200200200	MCH01g42570.1.match.MCH05g20720.1
chr01	54124373	54128848	chr05	35037888	35043411	200200200	MCH01g42590.1.match.MCH05g20710.1
chr01	54330344	54333199	chr05	34975735	34977680	200200200	MCH01g42830.1.match.MCH05g20640.1
chr01	54381839	54383407	chr05	34954736	34957289	200200200	MCH01g42890.1.match.MCH05g20630.1
chr01	54416208	54420887	chr05	34923865	34932108	200200200	MCH01g42940.1.match.MCH05g20620.1
chr01	54492325	54494823	chr05	34829052	34833208	200200200	MCH01g43040.1.match.MCH05g20530.1
chr01	49268992	49271117	chr05	10293680	10295537	200200200	MCH01g36440.1.match.MCH05g02640.1
chr01	49329389	49332731	chr05	9888481	9891846	200200200	MCH01g36510.1.match.MCH05g02540.1
chr01	49336923	49338737	chr05	9885348	9887483	200200200	MCH01g36520.1.match.MCH05g02530.1
chr01	49342339	49349015	chr05	9791417	9797617	200200200	MCH01g36530.1.match.MCH05g02490.1
chr01	49353900	49360272	chr05	9788136	9790131	200200200	MCH01g36540.1.match.MCH05g02480.1
chr01	49367215	49376347	chr05	9738253	9744812	200200200	MCH01g36550.1.match.MCH05g02460.1
chr01	49399109	49410969	chr05	9661065	9668573	200200200	MCH01g36560.1.match.MCH05g02450.1
chr01	47385224	47393591	chr05	44892064	44899084	200200200	MCH01g34900.1.match.MCH05g28800.1
chr01	47624981	47626626	chr05	44858037	44862045	200200200	MCH01g35080.1.match.MCH05g28770.1
chr01	47698130	47702126	chr05	44853410	44857797	200200200	MCH01g35150.1.match.MCH05g28760.1
chr01	47777387	47784458	chr05	44835895	44842947	200200200	MCH01g35220.1.match.MCH05g28750.1
chr01	47894772	47896049	chr05	44723094	44724396	200200200	MCH01g35270.1.match.MCH05g28720.1
chr01	48008459	48009766	chr05	44684466	44687946	200200200	MCH01g35340.1.match.MCH05g28700.1
chr01	51669454	51670484	chr06	9642635	9643542	200200200	MCH01g39610.1.match.MCH06g07430.1
chr01	51704309	51707343	chr06	9671558	9676962	200200200	MCH01g39700.1.match.MCH06g07470.1
chr01	51774158	51776918	chr06	9884200	9887467	200200200	MCH01g39840.1.match.MCH06g07600.1
chr01	51825598	51826704	chr06	9963380	9965334	200200200	MCH01g39910.1.match.MCH06g07700.1
chr01	51839945	51844268	chr06	10092455	10094463	200200200	MCH01g39940.1.match.MCH06g07770.1
chr01	51922558	51923063	chr06	10307075	10308185	200200200	MCH01g40050.1.match.MCH06g07870.1
chr01	52065063	52068581	chr06	10472395	10475387	200200200	MCH01g40180.1.match.MCH06g08020.1
chr01	52096493	52103859	chr06	10608838	10611044	200200200	MCH01g40220.1.match.MCH06g08110.1
chr01	52134802	52142084	chr06	10635242	10639203	200200200	MCH01g40250.1.match.MCH06g08140.1
chr01	52238477	52239271	chr06	10715728	10716919	200200200	MCH01g40350.1.match.MCH06g08200.1
chr01	52255648	52259063	chr06	10783437	10795174	200200200	MCH01g40370.1.match.MCH06g08260.1
chr01	52441904	52447179	chr06	10876717	10880301	200200200	MCH01g40590.1.match.MCH06g08320.1
chr01	52466158	52468413	chr06	10906251	10907878	200200200	MCH01g40620.1.match.MCH06g08340.1
chr01	52499019	52502025	chr06	10971392	10976024	200200200	MCH01g40660.1.match.MCH06g08360.1
chr01	52528039	52530826	chr06	10991937	10993394	200200200	MCH01g40700.1.match.MCH06g08380.1
chr01	52553685	52560769	chr06	11106614	11109558	200200200	MCH01g40710.1.match.MCH06g08430.1
chr01	52722345	52723391	chr06	11265740	11266870	200200200	MCH01g40910.1.match.MCH06g08520.1
chr01	52726589	52735806	chr06	11271933	11279544	200200200	MCH01g40920.1.match.MCH06g08540.1
chr01	52829351	52833106	chr06	11397151	11402945	200200200	MCH01g41020.1.match.MCH06g08600.1
chr01	52852155	52853953	chr06	11411052	11412918	200200200	MCH01g41060.1.match.MCH06g08620.1
chr01	52908859	52910915	chr06	11439835	11445703	200200200	MCH01g41100.1.match.MCH06g08630.1
chr01	53004349	53007314	chr06	11572762	11576320	200200200	MCH01g41230.1.match.MCH06g08750.1
chr01	53149037	53150657	chr06	11653447	11655326	200200200	MCH01g41400.1.match.MCH06g08800.1
chr01	53172964	53174469	chr06	11667115	11669321	200200200	MCH01g41420.1.match.MCH06g08810.1
chr01	53180277	53181930	chr06	11677192	11677853	200200200	MCH01g41430.1.match.MCH06g08820.1
chr01	53298671	53300246	chr06	11931593	11932835	200200200	MCH01g41560.1.match.MCH06g08940.1
chr01	53301894	53303621	chr06	11940626	11942529	200200200	MCH01g41570.1.match.MCH06g08950.1
chr01	53304228	53308145	chr06	11951699	11955187	200200200	MCH01g41580.1.match.MCH06g08960.1
chr01	53362023	53363921	chr06	11972055	11973338	200200200	MCH01g41610.1.match.MCH06g08970.1
chr01	53458147	53459377	chr06	12029672	12030747	200200200	MCH01g41690.1.match.MCH06g09000.1
chr01	53489099	53490484	chr06	12076766	12078467	200200200	MCH01g41740.1.match.MCH06g09040.1
chr01	53500536	53501599	chr06	12166803	12168558	200200200	MCH01g41750.1.match.MCH06g09060.1
chr01	53560079	53562434	chr06	12331983	12333738	200200200	MCH01g41820.1.match.MCH06g09100.1
chr01	53673976	53677116	chr06	12660275	12664280	200200200	MCH01g41970.1.match.MCH06g09240.1
chr01	53725665	53730578	chr06	12736022	12741495	200200200	MCH01g42030.1.match.MCH06g09270.1
chr01	40329589	40331454	chr06	2734170	2735592	200200200	MCH01g27210.1.match.MCH06g02310.1
chr01	40348484	40353163	chr06	2759014	2765112	200200200	MCH01g27230.1.match.MCH06g02340.1
chr01	40390813	40395345	chr06	2779767	2784655	200200200	MCH01g27260.1.match.MCH06g02360.1
chr01	40451938	40453860	chr06	2855699	2857442	200200200	MCH01g27310.1.match.MCH06g02440.1
chr01	40522796	40525438	chr06	3053488	3057006	200200200	MCH01g27410.1.match.MCH06g02580.1
chr01	40529656	40533158	chr06	3101663	3106737	200200200	MCH01g27420.1.match.MCH06g02620.1
chr01	40551790	40553928	chr06	3163569	3167901	200200200	MCH01g27460.1.match.MCH06g02690.1
chr01	40566799	40570242	chr06	3214337	3220989	200200200	MCH01g27500.1.match.MCH06g02760.1
chr01	40741632	40746531	chr06	3374962	3381753	200200200	MCH01g27650.1.match.MCH06g02900.1
chr01	40849097	40851365	chr06	3527870	3531851	200200200	MCH01g27770.1.match.MCH06g03030.1
chr01	40863748	40864883	chr06	3533584	3534039	200200200	MCH01g27790.1.match.MCH06g03040.1
chr01	40871594	40877590	chr06	3579588	3583980	200200200	MCH01g27810.1.match.MCH06g03090.1
chr01	41049313	41052606	chr06	3871781	3885713	200200200	MCH01g27980.1.match.MCH06g03350.1
chr01	41111551	41114184	chr06	3976689	3978459	200200200	MCH01g28060.1.match.MCH06g03410.1
chr01	49630542	49631493	chr06	2654807	2656294	200200200	MCH01g36880.1.match.MCH06g02190.1
chr01	49648432	49650382	chr06	2679705	2682624	200200200	MCH01g36910.1.match.MCH06g02240.1
chr01	49777177	49778306	chr06	2734170	2735592	200200200	MCH01g37100.1.match.MCH06g02310.1
chr01	49781732	49786888	chr06	2737202	2743639	200200200	MCH01g37110.1.match.MCH06g02320.1
chr01	49817153	49818223	chr06	2800719	2804704	200200200	MCH01g37150.1.match.MCH06g02400.1
chr01	49823423	49824253	chr06	3053488	3057006	200200200	MCH01g37170.1.match.MCH06g02580.1
chr01	49839791	49844453	chr06	3064139	3070770	200200200	MCH01g37210.1.match.MCH06g02590.1
chr01	49848570	49850946	chr06	3091385	3092830	200200200	MCH01g37230.1.match.MCH06g02610.1
chr01	49926009	49926338	chr06	3243908	3245962	200200200	MCH01g37340.1.match.MCH06g02800.1
chr01	30632346	30637526	chr06	8789515	8793397	200200200	MCH01g17010.1.match.MCH06g06720.1
chr01	30753859	30755972	chr06	8958422	8961246	200200200	MCH01g17130.1.match.MCH06g06850.1
chr01	30942524	30944769	chr06	9088719	9092555	200200200	MCH01g17370.1.match.MCH06g06960.1
chr01	30972278	30974313	chr06	9235412	9238395	200200200	MCH01g17400.1.match.MCH06g07070.1
chr01	30984859	30988565	chr06	9243303	9249082	200200200	MCH01g17410.1.match.MCH06g07080.1
chr01	31052343	31053053	chr06	9422276	9422885	200200200	MCH01g17470.1.match.MCH06g07220.1
chr01	31064284	31065526	chr06	9447019	9448830	200200200	MCH01g17490.1.match.MCH06g07240.1
chr01	31115871	31118601	chr06	9518077	9521886	200200200	MCH01g17580.1.match.MCH06g07290.1
chr01	31125964	31129242	chr06	9572335	9575172	200200200	MCH01g17600.1.match.MCH06g07330.1
chr01	52726589	52735806	chr06	6863403	6874383	200200200	MCH01g40920.1.match.MCH06g05630.1
chr01	52803482	52805895	chr06	6843562	6845861	200200200	MCH01g40980.1.match.MCH06g05620.1
chr01	52908859	52910915	chr06	6797913	6810784	200200200	MCH01g41100.1.match.MCH06g05600.1
chr01	52912822	52924415	chr06	6772604	6785097	200200200	MCH01g41110.1.match.MCH06g05590.1
chr01	53004349	53007314	chr06	6763615	6766593	200200200	MCH01g41230.1.match.MCH06g05570.1
chr01	53021763	53023324	chr06	6751715	6752134	200200200	MCH01g41250.1.match.MCH06g05550.1
chr01	53024344	53029427	chr06	6741140	6745914	200200200	MCH01g41260.1.match.MCH06g05540.1
chr01	53031471	53033235	chr06	6728930	6730655	200200200	MCH01g41270.1.match.MCH06g05530.1
chr01	53045664	53048706	chr06	6717161	6721915	200200200	MCH01g41310.1.match.MCH06g05510.1
chr01	53079813	53083704	chr06	6674450	6676083	200200200	MCH01g41340.1.match.MCH06g05480.1
chr01	53091147	53095410	chr06	6644271	6649324	200200200	MCH01g41350.1.match.MCH06g05470.1
chr01	53201816	53209181	chr06	6623213	6629658	200200200	MCH01g41440.1.match.MCH06g05440.1
chr01	53298671	53300246	chr06	6594782	6595910	200200200	MCH01g41560.1.match.MCH06g05420.1
chr01	53304228	53308145	chr06	6569294	6572511	200200200	MCH01g41580.1.match.MCH06g05390.1
chr01	53325199	53327054	chr06	6562709	6564289	200200200	MCH01g41590.1.match.MCH06g05380.1
chr01	53362023	53363921	chr06	6523368	6525357	200200200	MCH01g41610.1.match.MCH06g05370.1
chr01	53455093	53457319	chr06	6484937	6486309	200200200	MCH01g41680.1.match.MCH06g05360.1
chr01	53483185	53484030	chr06	6439675	6440579	200200200	MCH01g41730.1.match.MCH06g05340.1
chr01	53545259	53546427	chr06	6381773	6382968	200200200	MCH01g41810.1.match.MCH06g05320.1
chr01	53590867	53594338	chr06	6365359	6368025	200200200	MCH01g41840.1.match.MCH06g05300.1
chr01	53594924	53599443	chr06	6360464	6364926	200200200	MCH01g41850.1.match.MCH06g05290.1
chr01	53641372	53642538	chr06	6314534	6315623	200200200	MCH01g41930.1.match.MCH06g05250.1
chr01	53643425	53647775	chr06	6308411	6313647	200200200	MCH01g41940.1.match.MCH06g05240.1
chr01	53655805	53660946	chr06	6241099	6246334	200200200	MCH01g41950.1.match.MCH06g05220.1
chr01	53663428	53666576	chr06	6213696	6217930	200200200	MCH01g41960.1.match.MCH06g05180.1
chr01	53673976	53677116	chr06	6153877	6157169	200200200	MCH01g41970.1.match.MCH06g05150.1
chr01	53698233	53701834	chr06	6116311	6119484	200200200	MCH01g42000.1.match.MCH06g05130.1
chr01	53764122	53767566	chr06	6102715	6107403	200200200	MCH01g42110.1.match.MCH06g05120.1
chr01	53788589	53792432	chr06	6080870	6082403	200200200	MCH01g42140.1.match.MCH06g05110.1
chr01	53796107	53796850	chr06	6069817	6070560	200200200	MCH01g42150.1.match.MCH06g05100.1
chr01	53802492	53803388	chr06	6051377	6052788	200200200	MCH01g42180.1.match.MCH06g05070.1
chr01	53806654	53813110	chr06	6042089	6048046	200200200	MCH01g42190.1.match.MCH06g05060.1
chr01	53838291	53839733	chr06	6023149	6025566	200200200	MCH01g42240.1.match.MCH06g05040.1
chr01	53846316	53849732	chr06	6006443	6009638	200200200	MCH01g42260.1.match.MCH06g05030.1
chr01	53850443	53852172	chr06	6002892	6004082	200200200	MCH01g42270.1.match.MCH06g05020.1
chr01	53853414	53857716	chr06	5989656	5994593	200200200	MCH01g42280.1.match.MCH06g05010.1
chr01	53897398	53898274	chr06	5978421	5979132	200200200	MCH01g42320.1.match.MCH06g05000.1
chr01	53906956	53908512	chr06	5959695	5960474	200200200	MCH01g42330.1.match.MCH06g04980.1
chr01	53924486	53931466	chr06	5936765	5942996	200200200	MCH01g42370.1.match.MCH06g04950.1
chr01	54028571	54030614	chr06	5884161	5885537	200200200	MCH01g42480.1.match.MCH06g04900.1
chr01	54060612	54067389	chr06	5872972	5880846	200200200	MCH01g42520.1.match.MCH06g04890.1
chr01	54079850	54082709	chr06	5835636	5837262	200200200	MCH01g42540.1.match.MCH06g04870.1
chr01	54109944	54110624	chr06	5812833	5816676	200200200	MCH01g42570.1.match.MCH06g04840.1
chr01	54124373	54128848	chr06	5789460	5793809	200200200	MCH01g42590.1.match.MCH06g04830.1
chr01	54308955	54309628	chr06	5738550	5739594	200200200	MCH01g42790.1.match.MCH06g04790.1
chr01	54320834	54325165	chr06	5718488	5722048	200200200	MCH01g42820.1.match.MCH06g04750.1
chr01	54330344	54333199	chr06	5704917	5707365	200200200	MCH01g42830.1.match.MCH06g04740.1
chr01	54453183	54455173	chr06	5682900	5687543	200200200	MCH01g43010.1.match.MCH06g04730.1
chr01	54461001	54462261	chr06	5643396	5644590	200200200	MCH01g43020.1.match.MCH06g04700.1
chr01	54595039	54596336	chr06	5523883	5524425	200200200	MCH01g43170.1.match.MCH06g04610.1
chr01	54621947	54622477	chr06	5501160	5501677	200200200	MCH01g43200.1.match.MCH06g04580.1
chr01	54656681	54658293	chr06	5461257	5464819	200200200	MCH01g43240.1.match.MCH06g04540.1
chr01	54662165	54663250	chr06	5444239	5447608	200200200	MCH01g43260.1.match.MCH06g04510.1
chr01	54679841	54682145	chr06	5428463	5430216	200200200	MCH01g43290.1.match.MCH06g04490.1
chr01	54716689	54721971	chr06	5384521	5390235	200200200	MCH01g43350.1.match.MCH06g04430.1
chr01	54779471	54784145	chr06	5368229	5375005	200200200	MCH01g43440.1.match.MCH06g04420.1
chr01	54841162	54842172	chr06	5322299	5323734	200200200	MCH01g43500.1.match.MCH06g04390.1
chr01	54867867	54869938	chr06	5252854	5254068	200200200	MCH01g43510.1.match.MCH06g04350.1
chr01	54883941	54884348	chr06	5208816	5209316	200200200	MCH01g43530.1.match.MCH06g04330.1
chr01	54891845	54892738	chr06	5174803	5176134	200200200	MCH01g43540.1.match.MCH06g04310.1
chr01	54909669	54911408	chr06	5153408	5154491	200200200	MCH01g43550.1.match.MCH06g04300.1
chr01	54953991	54955907	chr06	5133906	5135534	200200200	MCH01g43620.1.match.MCH06g04250.1
chr01	54967417	54972009	chr06	5113379	5117166	200200200	MCH01g43660.1.match.MCH06g04230.1
chr01	54996412	55001749	chr06	5022763	5029478	200200200	MCH01g43670.1.match.MCH06g04190.1
chr01	55207988	55209487	chr06	4781506	4782882	200200200	MCH01g43820.1.match.MCH06g04000.1
chr01	54374958	54377938	chr06	17790203	17795371	200200200	MCH01g42880.1.match.MCH06g11200.1
chr01	54381839	54383407	chr06	17684394	17686581	200200200	MCH01g42890.1.match.MCH06g11190.1
chr01	54429358	54436919	chr06	17333900	17338377	200200200	MCH01g42950.1.match.MCH06g11140.1
chr01	54453183	54455173	chr06	17091231	17093629	200200200	MCH01g43010.1.match.MCH06g11100.1
chr01	54552624	54556941	chr06	16570856	16572969	200200200	MCH01g43140.1.match.MCH06g10880.1
chr01	54595039	54596336	chr06	16502914	16503445	200200200	MCH01g43170.1.match.MCH06g10850.1
chr01	54612310	54614943	chr06	16453862	16456785	200200200	MCH01g43190.1.match.MCH06g10830.1
chr01	54685842	54687425	chr06	16297736	16299826	200200200	MCH01g43300.1.match.MCH06g10720.1
chr01	54772827	54777859	chr06	16198541	16203368	200200200	MCH01g43430.1.match.MCH06g10670.1
chr01	54786088	54796958	chr06	15813894	15818648	200200200	MCH01g43450.1.match.MCH06g10540.1
chr01	54841162	54842172	chr06	15481302	15482731	200200200	MCH01g43500.1.match.MCH06g10430.1
chr01	36058339	36062438	chr06	36088665	36091324	200200200	MCH01g22790.1.match.MCH06g19760.1
chr01	36279307	36279913	chr06	35943592	35944797	200200200	MCH01g23040.1.match.MCH06g19550.1
chr01	36312720	36314825	chr06	35903946	35906666	200200200	MCH01g23070.1.match.MCH06g19500.1
chr01	36326094	36328043	chr06	35877926	35878775	200200200	MCH01g23080.1.match.MCH06g19490.1
chr01	36434942	36437097	chr06	35712480	35714235	200200200	MCH01g23180.1.match.MCH06g19360.1
chr01	36452794	36457338	chr06	35575537	35580627	200200200	MCH01g23220.1.match.MCH06g19310.1
chr01	36677554	36678927	chr06	35335803	35336751	200200200	MCH01g23390.1.match.MCH06g19150.1
chr01	36726207	36731521	chr06	35202018	35206328	200200200	MCH01g23440.1.match.MCH06g19040.1
chr01	45546373	45551196	chr06	25560765	25564011	200200200	MCH01g33250.1.match.MCH06g12850.1
chr01	45585835	45588423	chr06	25432776	25435184	200200200	MCH01g33310.1.match.MCH06g12760.1
chr01	45691808	45692446	chr06	25414929	25416838	200200200	MCH01g33390.1.match.MCH06g12750.1
chr01	45695019	45698995	chr06	25284859	25290757	200200200	MCH01g33400.1.match.MCH06g12690.1
chr01	45717443	45718280	chr06	25122141	25122903	200200200	MCH01g33410.1.match.MCH06g12610.1
chr01	45730347	45735250	chr06	25022084	25025114	200200200	MCH01g33430.1.match.MCH06g12590.1
chr01	45737003	45739979	chr06	24982969	24985586	200200200	MCH01g33440.1.match.MCH06g12570.1
chr01	35480313	35488829	chr06	37292366	37301400	200200200	MCH01g22310.1.match.MCH06g20860.1
chr01	35532000	35536233	chr06	37119146	37121138	200200200	MCH01g22360.1.match.MCH06g20630.1
chr01	35852811	35853933	chr06	36891769	36894254	200200200	MCH01g22560.1.match.MCH06g20420.1
chr01	35908483	35910613	chr06	36818674	36820986	200200200	MCH01g22610.1.match.MCH06g20330.1
chr01	35980211	35981295	chr06	36598902	36599911	200200200	MCH01g22690.1.match.MCH06g20160.1
chr01	35994052	35995630	chr06	36562831	36564037	200200200	MCH01g22700.1.match.MCH06g20140.1
chr01	36005932	36006950	chr06	36543689	36545273	200200200	MCH01g22720.1.match.MCH06g20130.1
chr01	36203918	36205480	chr06	36316745	36318307	200200200	MCH01g22920.1.match.MCH06g19950.1
chr01	56746319	56752869	chr07	6399157	6404588	200200200	MCH01g45560.1.match.MCH07g05330.1
chr01	56764564	56766491	chr07	6468650	6474009	200200200	MCH01g45590.1.match.MCH07g05390.1
chr01	56771724	56775029	chr07	6515999	6518952	200200200	MCH01g45600.1.match.MCH07g05430.1
chr01	56792834	56796746	chr07	6541931	6549026	200200200	MCH01g45620.1.match.MCH07g05440.1
chr01	56800603	56806329	chr07	6557517	6567771	200200200	MCH01g45630.1.match.MCH07g05460.1
chr01	56870589	56876461	chr07	6574658	6580488	200200200	MCH01g45710.1.match.MCH07g05480.1
chr01	56882992	56886031	chr07	6658617	6660738	200200200	MCH01g45730.1.match.MCH07g05500.1
chr01	56887577	56890941	chr07	6664172	6669518	200200200	MCH01g45740.1.match.MCH07g05510.1
chr01	56908905	56910340	chr07	6754669	6756307	200200200	MCH01g45750.1.match.MCH07g05550.1
chr01	56969248	56972757	chr07	6832001	6834498	200200200	MCH01g45830.1.match.MCH07g05580.1
chr01	57010617	57015055	chr07	6857427	6863167	200200200	MCH01g45890.1.match.MCH07g05590.1
chr01	57048785	57050694	chr07	7028486	7030310	200200200	MCH01g45950.1.match.MCH07g05640.1
chr01	57064709	57066269	chr07	7046771	7048066	200200200	MCH01g45980.1.match.MCH07g05680.1
chr01	57167136	57170083	chr07	7170608	7173127	200200200	MCH01g46130.1.match.MCH07g05710.1
chr01	35480313	35488829	chr07	31577594	31580559	200200200	MCH01g22310.1.match.MCH07g14870.1
chr01	35532000	35536233	chr07	31893569	31899459	200200200	MCH01g22360.1.match.MCH07g15130.1
chr01	35827306	35829167	chr07	32217535	32219631	200200200	MCH01g22550.1.match.MCH07g15320.1
chr01	35980211	35981295	chr07	32386105	32386632	200200200	MCH01g22690.1.match.MCH07g15460.1
chr01	35994052	35995630	chr07	32420096	32421318	200200200	MCH01g22700.1.match.MCH07g15490.1
chr01	36005932	36006950	chr07	32487617	32487958	200200200	MCH01g22720.1.match.MCH07g15550.1
chr01	36077178	36078825	chr07	32710337	32710993	200200200	MCH01g22840.1.match.MCH07g15690.1
chr01	36279307	36279913	chr07	32956701	32957605	200200200	MCH01g23040.1.match.MCH07g15890.1
chr01	36312720	36314825	chr07	32997296	33000162	200200200	MCH01g23070.1.match.MCH07g15920.1
chr01	36326094	36328043	chr07	33031191	33032209	200200200	MCH01g23080.1.match.MCH07g15950.1
chr01	36434942	36437097	chr07	33090256	33092282	200200200	MCH01g23180.1.match.MCH07g15980.1
chr01	36452794	36457338	chr07	33166758	33172179	200200200	MCH01g23220.1.match.MCH07g16020.1
chr01	36495122	36501802	chr07	33207901	33216328	200200200	MCH01g23250.1.match.MCH07g16060.1
chr01	36726207	36731521	chr07	33486372	33489611	200200200	MCH01g23440.1.match.MCH07g16270.1
chr01	54381839	54383407	chr07	36070218	36072216	200200200	MCH01g42890.1.match.MCH07g18640.1
chr01	54416208	54420887	chr07	36110632	36116051	200200200	MCH01g42940.1.match.MCH07g18690.1
chr01	54429358	54436919	chr07	36135371	36136973	200200200	MCH01g42950.1.match.MCH07g18700.1
chr01	54562516	54568407	chr07	36472975	36477469	200200200	MCH01g43150.1.match.MCH07g18930.1
chr01	54595039	54596336	chr07	36644074	36646154	200200200	MCH01g43170.1.match.MCH07g19000.1
chr01	54637952	54641492	chr07	36718572	36721999	200200200	MCH01g43220.1.match.MCH07g19100.1
chr01	54662165	54663250	chr07	36731778	36734508	200200200	MCH01g43260.1.match.MCH07g19110.1
chr01	54772827	54777859	chr07	36808502	36813430	200200200	MCH01g43430.1.match.MCH07g19200.1
chr01	54786088	54796958	chr07	36845460	36848558	200200200	MCH01g43450.1.match.MCH07g19250.1
chr01	54818542	54824968	chr07	36932983	36938842	200200200	MCH01g43480.1.match.MCH07g19350.1
chr01	54826321	54835035	chr07	36959539	36961255	200200200	MCH01g43490.1.match.MCH07g19390.1
chr01	51569320	51570687	chr07	35547655	35548511	200200200	MCH01g39460.1.match.MCH07g17980.1
chr01	51572562	51578261	chr07	35557113	35557295	200200200	MCH01g39470.1.match.MCH07g17990.1
chr01	51586705	51590619	chr07	35557415	35560803	200200200	MCH01g39480.1.match.MCH07g18000.1
chr01	51598119	51600556	chr07	35573850	35575862	200200200	MCH01g39500.1.match.MCH07g18020.1
chr01	51606574	51608932	chr07	35677931	35679736	200200200	MCH01g39510.1.match.MCH07g18090.1
chr01	51639430	51643724	chr07	35723627	35726013	200200200	MCH01g39560.1.match.MCH07g18140.1
chr01	51649508	51652439	chr07	35727991	35730235	200200200	MCH01g39580.1.match.MCH07g18150.1
chr01	51685607	51688568	chr07	35738306	35741404	200200200	MCH01g39640.1.match.MCH07g18170.1
chr01	51784262	51787950	chr07	35850894	35855733	200200200	MCH01g39850.1.match.MCH07g18310.1
chr01	52302006	52305453	chr07	30583405	30585792	200200200	MCH01g40420.1.match.MCH07g14420.1
chr01	52338336	52340595	chr07	30481315	30484892	200200200	MCH01g40470.1.match.MCH07g14370.1
chr01	52349365	52350473	chr07	30478758	30480690	200200200	MCH01g40490.1.match.MCH07g14360.1
chr01	52398413	52399471	chr07	30470442	30470908	200200200	MCH01g40520.1.match.MCH07g14350.1
chr01	52419563	52421634	chr07	30445455	30447025	200200200	MCH01g40560.1.match.MCH07g14340.1
chr01	52463844	52464420	chr07	30371513	30372554	200200200	MCH01g40610.1.match.MCH07g14260.1
chr01	52466158	52468413	chr07	30355211	30357003	200200200	MCH01g40620.1.match.MCH07g14240.1
chr01	52475496	52477781	chr07	30351678	30353906	200200200	MCH01g40630.1.match.MCH07g14230.1
chr01	52638286	52639773	chr07	30040101	30042320	200200200	MCH01g40780.1.match.MCH07g14040.1
chr01	52695230	52698630	chr07	29982212	29986179	200200200	MCH01g40850.1.match.MCH07g13970.1
chr01	52706484	52712978	chr07	29972541	29975526	200200200	MCH01g40880.1.match.MCH07g13950.1
chr01	52794284	52796840	chr07	29878187	29882927	200200200	MCH01g40970.1.match.MCH07g13860.1
chr01	52834398	52839580	chr07	29737746	29738978	200200200	MCH01g41030.1.match.MCH07g13730.1
chr01	52938209	52944729	chr07	29509737	29515437	200200200	MCH01g41120.1.match.MCH07g13580.1
chr01	53071130	53073579	chr07	29136635	29140364	200200200	MCH01g41330.1.match.MCH07g13380.1
chr01	53123675	53129868	chr07	29019784	29021613	200200200	MCH01g41380.1.match.MCH07g13310.1
chr01	53130490	53136461	chr07	29001706	29006042	200200200	MCH01g41390.1.match.MCH07g13290.1
chr01	53253923	53257503	chr07	28763161	28770622	200200200	MCH01g41510.1.match.MCH07g13100.1
chr01	53325199	53327054	chr07	28631858	28633775	200200200	MCH01g41590.1.match.MCH07g13030.1
chr01	53393212	53394494	chr07	28505304	28506477	200200200	MCH01g41620.1.match.MCH07g13020.1
chr01	53444422	53447701	chr07	28318514	28320756	200200200	MCH01g41670.1.match.MCH07g12910.1
chr01	53545259	53546427	chr07	28251006	28252162	200200200	MCH01g41810.1.match.MCH07g12850.1
chr01	53643425	53647775	chr07	28023048	28027095	200200200	MCH01g41940.1.match.MCH07g12720.1
chr01	53663428	53666576	chr07	27923764	27928996	200200200	MCH01g41960.1.match.MCH07g12690.1
chr01	53301894	53303621	chr07	2591784	2593128	200200200	MCH01g41570.1.match.MCH07g02930.1
chr01	53345096	53345389	chr07	2586397	2587451	200200200	MCH01g41600.1.match.MCH07g02920.1
chr01	53415285	53418611	chr07	2552416	2554588	200200200	MCH01g41650.1.match.MCH07g02880.1
chr01	53458147	53459377	chr07	2483350	2484485	200200200	MCH01g41690.1.match.MCH07g02800.1
chr01	53489099	53490484	chr07	2444815	2446587	200200200	MCH01g41740.1.match.MCH07g02770.1
chr01	53500536	53501599	chr07	2422443	2423902	200200200	MCH01g41750.1.match.MCH07g02750.1
chr01	53513530	53519849	chr07	2388640	2391267	200200200	MCH01g41770.1.match.MCH07g02720.1
chr01	53525610	53527122	chr07	2387167	2387960	200200200	MCH01g41790.1.match.MCH07g02710.1
chr01	53560079	53562434	chr07	2285435	2287610	200200200	MCH01g41820.1.match.MCH07g02610.1
chr01	53594924	53599443	chr07	2247657	2253032	200200200	MCH01g41850.1.match.MCH07g02570.1
chr01	55443254	55444906	chr07	8249845	8251978	200200200	MCH01g44050.1.match.MCH07g06210.1
chr01	55479277	55481037	chr07	8209113	8211760	200200200	MCH01g44100.1.match.MCH07g06180.1
chr01	55497642	55498621	chr07	8204523	8206319	200200200	MCH01g44120.1.match.MCH07g06170.1
chr01	55502844	55503467	chr07	8149952	8150477	200200200	MCH01g44140.1.match.MCH07g06150.1
chr01	55567923	55569086	chr07	8088426	8091489	200200200	MCH01g44230.1.match.MCH07g06110.1
chr01	55573229	55576936	chr07	8068722	8070709	200200200	MCH01g44240.1.match.MCH07g06090.1
chr01	55576934	55578439	chr07	8052777	8055389	200200200	MCH01g44250.1.match.MCH07g06070.1
chr01	55582596	55586531	chr07	8003821	8007236	200200200	MCH01g44270.1.match.MCH07g06060.1
chr01	55689673	55693853	chr07	7851106	7855022	200200200	MCH01g44420.1.match.MCH07g06010.1
chr01	38355390	38356502	chr07	10383750	10385685	200200200	MCH01g25010.1.match.MCH07g07290.1
chr01	38380317	38383993	chr07	10335101	10339199	200200200	MCH01g25050.1.match.MCH07g07260.1
chr01	38430835	38441968	chr07	10284551	10289407	200200200	MCH01g25090.1.match.MCH07g07230.1
chr01	38689759	38690841	chr07	9721949	9723304	200200200	MCH01g25260.1.match.MCH07g06980.1
chr01	38694654	38696724	chr07	9696787	9699591	200200200	MCH01g25270.1.match.MCH07g06970.1
chr01	38742703	38742924	chr07	9605063	9612969	200200200	MCH01g25330.1.match.MCH07g06950.1
chr01	38895941	38898961	chr07	9217902	9220878	200200200	MCH01g25520.1.match.MCH07g06690.1
chr01	19135318	19137850	chr08	23273410	23275482	200200200	MCH01g06300.1.match.MCH08g10870.1
chr01	19164144	19165706	chr08	23461074	23463068	200200200	MCH01g06350.1.match.MCH08g10920.1
chr01	19414288	19417181	chr08	23469831	23473371	200200200	MCH01g06470.1.match.MCH08g10950.1
chr01	19466965	19467696	chr08	23632975	23633663	200200200	MCH01g06540.1.match.MCH08g10960.1
chr01	19513328	19515561	chr08	23827218	23832589	200200200	MCH01g06630.1.match.MCH08g11090.1
chr01	19662774	19668045	chr08	24186104	24191448	200200200	MCH01g06730.1.match.MCH08g11210.1
chr01	19837433	19840222	chr08	24646213	24649317	200200200	MCH01g06850.1.match.MCH08g11370.1
chr01	39479147	39482961	chr08	37428273	37431214	200200200	MCH01g26290.1.match.MCH08g21630.1
chr01	39530066	39532529	chr08	37419184	37421287	200200200	MCH01g26310.1.match.MCH08g21610.1
chr01	39538864	39543128	chr08	37394982	37397318	200200200	MCH01g26320.1.match.MCH08g21600.1
chr01	39547344	39552484	chr08	37390652	37394067	200200200	MCH01g26330.1.match.MCH08g21590.1
chr01	39587503	39591902	chr08	37375825	37379412	200200200	MCH01g26360.1.match.MCH08g21550.1
chr01	39644133	39645984	chr08	37373595	37374397	200200200	MCH01g26410.1.match.MCH08g21540.1
chr01	39680815	39686428	chr08	37364923	37368238	200200200	MCH01g26460.1.match.MCH08g21530.1
chr01	39700526	39703573	chr08	37346511	37349098	200200200	MCH01g26490.1.match.MCH08g21510.1
chr01	39715069	39716117	chr08	37344522	37345479	200200200	MCH01g26510.1.match.MCH08g21500.1
chr01	39716254	39725299	chr08	37335495	37344477	200200200	MCH01g26520.1.match.MCH08g21490.1
chr01	39741017	39743550	chr08	37327289	37331593	200200200	MCH01g26530.1.match.MCH08g21480.1
chr01	39795687	39798747	chr08	37299513	37301850	200200200	MCH01g26580.1.match.MCH08g21450.1
chr01	39885795	39888091	chr08	37287259	37289303	200200200	MCH01g26690.1.match.MCH08g21440.1
chr01	39894848	39901869	chr08	37263029	37265457	200200200	MCH01g26710.1.match.MCH08g21410.1
chr01	39947220	39949026	chr08	37253274	37254582	200200200	MCH01g26760.1.match.MCH08g21390.1
chr01	39971780	39976454	chr08	37234669	37238792	200200200	MCH01g26810.1.match.MCH08g21370.1
chr01	39978205	39981469	chr08	37224493	37226791	200200200	MCH01g26820.1.match.MCH08g21350.1
chr01	39995365	39997447	chr08	37212620	37214705	200200200	MCH01g26830.1.match.MCH08g21340.1
chr01	40032994	40034949	chr08	37203713	37207039	200200200	MCH01g26870.1.match.MCH08g21320.1
chr01	40036296	40037713	chr08	37201134	37202470	200200200	MCH01g26880.1.match.MCH08g21310.1
chr01	40081236	40081995	chr08	37182326	37182688	200200200	MCH01g26930.1.match.MCH08g21280.1
chr01	40119017	40119578	chr08	37175650	37176193	200200200	MCH01g26970.1.match.MCH08g21250.1
chr01	40192391	40195479	chr08	37162614	37165837	200200200	MCH01g27050.1.match.MCH08g21240.1
chr01	40195793	40197801	chr08	37157035	37162370	200200200	MCH01g27060.1.match.MCH08g21230.1
chr01	40200496	40202479	chr08	37149422	37151262	200200200	MCH01g27080.1.match.MCH08g21220.1
chr01	40279210	40280755	chr08	37121233	37121577	200200200	MCH01g27150.1.match.MCH08g21160.1
chr01	40329589	40331454	chr08	37088098	37090221	200200200	MCH01g27210.1.match.MCH08g21120.1
chr01	40348484	40353163	chr08	37080284	37083773	200200200	MCH01g27230.1.match.MCH08g21110.1
chr01	40365279	40370772	chr08	37068610	37072509	200200200	MCH01g27240.1.match.MCH08g21100.1
chr01	40374768	40381174	chr08	37060227	37067447	200200200	MCH01g27250.1.match.MCH08g21090.1
chr01	40390813	40395345	chr08	37049141	37053278	200200200	MCH01g27260.1.match.MCH08g21070.1
chr01	40460250	40460744	chr08	37046027	37047112	200200200	MCH01g27320.1.match.MCH08g21060.1
chr01	40522796	40525438	chr08	37037650	37041302	200200200	MCH01g27410.1.match.MCH08g21040.1
chr01	40529656	40533158	chr08	37027523	37031292	200200200	MCH01g27420.1.match.MCH08g21030.1
chr01	40538103	40539341	chr08	37025072	37025913	200200200	MCH01g27440.1.match.MCH08g21020.1
chr01	40541119	40547263	chr08	37018388	37022393	200200200	MCH01g27450.1.match.MCH08g21010.1
chr01	40551790	40553928	chr08	37012069	37015630	200200200	MCH01g27460.1.match.MCH08g21000.1
chr01	40554092	40556624	chr08	37008686	37011152	200200200	MCH01g27470.1.match.MCH08g20990.1
chr01	40559008	40561618	chr08	37003722	37007030	200200200	MCH01g27480.1.match.MCH08g20980.1
chr01	40563717	40564282	chr08	37000101	37000640	200200200	MCH01g27490.1.match.MCH08g20970.1
chr01	40566799	40570242	chr08	36986705	36997975	200200200	MCH01g27500.1.match.MCH08g20960.1
chr01	40786705	40792876	chr08	36776515	36782510	200200200	MCH01g27700.1.match.MCH08g20760.1
chr01	31104281	31106376	chr08	10670677	10671062	200200200	MCH01g17540.1.match.MCH08g07630.1
chr01	31247689	31248795	chr08	10647113	10647658	200200200	MCH01g17770.1.match.MCH08g07590.1
chr01	31313169	31317159	chr08	10524621	10525619	200200200	MCH01g17860.1.match.MCH08g07500.1
chr01	31319605	31321975	chr08	10481828	10483163	200200200	MCH01g17870.1.match.MCH08g07480.1
chr01	31431813	31435028	chr08	10349753	10352474	200200200	MCH01g17970.1.match.MCH08g07430.1
chr01	31490265	31493025	chr08	9905152	9908894	200200200	MCH01g18050.1.match.MCH08g07290.1
chr01	31513685	31517286	chr08	9824641	9831622	200200200	MCH01g18080.1.match.MCH08g07270.1
chr01	31522243	31525149	chr08	9747781	9750981	200200200	MCH01g18090.1.match.MCH08g07260.1
chr01	31572773	31575659	chr08	9632865	9635213	200200200	MCH01g18150.1.match.MCH08g07180.1
chr01	31583538	31586215	chr08	9527464	9530318	200200200	MCH01g18170.1.match.MCH08g07140.1
chr01	31603327	31613720	chr08	9504102	9511145	200200200	MCH01g18190.1.match.MCH08g07130.1
chr01	31795682	31796038	chr08	9171170	9171899	200200200	MCH01g18400.1.match.MCH08g07030.1
chr01	31891381	31893084	chr08	8667883	8670602	200200200	MCH01g18550.1.match.MCH08g06830.1
chr01	31923093	31924702	chr08	8665060	8667254	200200200	MCH01g18600.1.match.MCH08g06820.1
chr01	44077024	44079919	chr08	36720711	36725119	200200200	MCH01g31500.1.match.MCH08g20710.1
chr01	44097931	44099253	chr08	36689322	36691689	200200200	MCH01g31520.1.match.MCH08g20660.1
chr01	44143931	44145219	chr08	36674389	36684854	200200200	MCH01g31580.1.match.MCH08g20640.1
chr01	44302626	44305855	chr08	36620923	36623990	200200200	MCH01g31810.1.match.MCH08g20570.1
chr01	44310427	44311612	chr08	36615824	36616785	200200200	MCH01g31820.1.match.MCH08g20560.1
chr01	44454006	44456625	chr08	36587636	36591779	200200200	MCH01g31930.1.match.MCH08g20530.1
chr01	44498321	44499991	chr08	36529446	36530327	200200200	MCH01g31980.1.match.MCH08g20480.1
chr01	40958382	40960112	chr08	36867406	36869085	200200200	MCH01g27850.1.match.MCH08g20880.1
chr01	40965704	40972743	chr08	36853955	36861388	200200200	MCH01g27860.1.match.MCH08g20870.1
chr01	41032256	41033924	chr08	36849719	36851603	200200200	MCH01g27940.1.match.MCH08g20860.1
chr01	41034468	41039206	chr08	36833571	36838924	200200200	MCH01g27950.1.match.MCH08g20840.1
chr01	41067331	41070669	chr08	36823350	36823889	200200200	MCH01g28000.1.match.MCH08g20810.1
chr01	41099877	41101137	chr08	36813594	36814547	200200200	MCH01g28040.1.match.MCH08g20790.1
chr01	29034571	29035811	chr09	664246	670083	200200200	MCH01g15230.1.match.MCH09g00720.1
chr01	29040081	29041595	chr09	674462	676216	200200200	MCH01g15260.1.match.MCH09g00740.1
chr01	29043576	29045074	chr09	795925	800456	200200200	MCH01g15280.1.match.MCH09g00930.1
chr01	29051536	29052972	chr09	805427	808494	200200200	MCH01g15300.1.match.MCH09g00940.1
chr01	29054327	29054588	chr09	833948	834571	200200200	MCH01g15310.1.match.MCH09g00980.1
chr01	29063767	29067000	chr09	852457	856658	200200200	MCH01g15320.1.match.MCH09g01010.1
chr01	29072233	29073137	chr09	888259	889687	200200200	MCH01g15330.1.match.MCH09g01050.1
chr01	29091747	29094820	chr09	908273	912817	200200200	MCH01g15350.1.match.MCH09g01090.1
chr01	29212665	29213874	chr09	993248	995253	200200200	MCH01g15490.1.match.MCH09g01190.1
chr01	29214416	29215468	chr09	1005116	1007690	200200200	MCH01g15500.1.match.MCH09g01200.1
chr01	167899	169647	chr09	134178	136357	200200200	MCH01g00110.1.match.MCH09g00150.1
chr01	255448	257513	chr09	248741	250101	200200200	MCH01g00220.1.match.MCH09g00240.1
chr01	390535	392875	chr09	261829	267059	200200200	MCH01g00330.1.match.MCH09g00250.1
chr01	430998	433647	chr09	398416	400855	200200200	MCH01g00350.1.match.MCH09g00410.1
chr01	441264	445739	chr09	403312	408132	200200200	MCH01g00360.1.match.MCH09g00420.1
chr01	857477	859640	chr09	457360	460449	200200200	MCH01g00560.1.match.MCH09g00480.1
chr01	894847	901883	chr09	563684	569749	200200200	MCH01g00600.1.match.MCH09g00590.1
chr01	907498	913138	chr09	576042	581069	200200200	MCH01g00610.1.match.MCH09g00610.1
chr01	917944	922846	chr09	582820	588892	200200200	MCH01g00620.1.match.MCH09g00620.1
chr01	46756759	46759821	chr09	19260197	19262660	200200200	MCH01g34310.1.match.MCH09g16540.1
chr01	46779197	46787953	chr09	19290410	19294590	200200200	MCH01g34330.1.match.MCH09g16550.1
chr01	46917429	46923569	chr09	19494149	19499122	200200200	MCH01g34490.1.match.MCH09g16710.1
chr01	47027779	47030961	chr09	19792643	19796489	200200200	MCH01g34630.1.match.MCH09g16840.1
chr01	47079888	47091347	chr09	19831491	19846516	200200200	MCH01g34670.1.match.MCH09g16870.1
chr01	47095023	47097364	chr09	19877074	19882561	200200200	MCH01g34680.1.match.MCH09g16890.1
chr01	47105098	47111271	chr09	19913683	19921729	200200200	MCH01g34690.1.match.MCH09g16910.1
chr01	51902143	51907286	chr09	15934022	15941785	200200200	MCH01g40020.1.match.MCH09g14100.1
chr01	52065063	52068581	chr09	15728734	15733124	200200200	MCH01g40180.1.match.MCH09g13930.1
chr01	52096493	52103859	chr09	15578632	15582253	200200200	MCH01g40220.1.match.MCH09g13850.1
chr01	52134802	52142084	chr09	15489000	15492656	200200200	MCH01g40250.1.match.MCH09g13820.1
chr01	52238477	52239271	chr09	15442240	15443493	200200200	MCH01g40350.1.match.MCH09g13780.1
chr01	52255648	52259063	chr09	15376834	15381531	200200200	MCH01g40370.1.match.MCH09g13720.1
chr01	52329005	52334364	chr09	15268053	15273867	200200200	MCH01g40460.1.match.MCH09g13660.1
chr01	52424794	52427245	chr09	15215227	15217580	200200200	MCH01g40570.1.match.MCH09g13610.1
chr01	52441904	52447179	chr09	15122802	15128181	200200200	MCH01g40590.1.match.MCH09g13530.1
chr01	52450875	52454218	chr09	15092282	15094906	200200200	MCH01g40600.1.match.MCH09g13510.1
chr01	52499019	52502025	chr09	14973235	14977216	200200200	MCH01g40660.1.match.MCH09g13450.1
chr01	52553685	52560769	chr09	14856452	14862206	200200200	MCH01g40710.1.match.MCH09g13370.1
chr01	52634389	52635999	chr09	14773092	14774401	200200200	MCH01g40770.1.match.MCH09g13260.1
chr01	52722345	52723391	chr09	14621081	14622542	200200200	MCH01g40910.1.match.MCH09g13090.1
chr01	52726589	52735806	chr09	14545327	14556878	200200200	MCH01g40920.1.match.MCH09g13040.1
chr01	52852155	52853953	chr09	14341457	14344188	200200200	MCH01g41060.1.match.MCH09g12920.1
chr01	52908859	52910915	chr09	14271634	14276283	200200200	MCH01g41100.1.match.MCH09g12830.1
chr01	53004349	53007314	chr09	14032502	14035221	200200200	MCH01g41230.1.match.MCH09g12660.1
chr01	53071130	53073579	chr09	13990418	13992126	200200200	MCH01g41330.1.match.MCH09g12590.1
chr01	53095388	53098168	chr09	13908079	13910262	200200200	MCH01g41360.1.match.MCH09g12560.1
chr01	53130490	53136461	chr09	13839236	13841665	200200200	MCH01g41390.1.match.MCH09g12540.1
chr01	53149037	53150657	chr09	13758435	13760417	200200200	MCH01g41400.1.match.MCH09g12510.1
chr01	53172964	53174469	chr09	13733282	13736384	200200200	MCH01g41420.1.match.MCH09g12480.1
chr01	53298671	53300246	chr09	13419553	13420964	200200200	MCH01g41560.1.match.MCH09g12320.1
chr01	30741970	30744675	chr09	17880123	17881525	200200200	MCH01g17100.1.match.MCH09g15530.1
chr01	30794290	30796268	chr09	17751924	17761421	200200200	MCH01g17170.1.match.MCH09g15460.1
chr01	30826794	30830592	chr09	17725986	17730711	200200200	MCH01g17240.1.match.MCH09g15400.1
chr01	31064284	31065526	chr09	17508357	17510284	200200200	MCH01g17490.1.match.MCH09g15250.1
chr01	31071806	31075518	chr09	17484265	17486219	200200200	MCH01g17500.1.match.MCH09g15240.1
chr01	31201535	31202434	chr09	17436491	17437295	200200200	MCH01g17680.1.match.MCH09g15200.1
chr01	31237585	31240096	chr09	17369682	17371104	200200200	MCH01g17740.1.match.MCH09g15150.1
chr01	31712416	31712775	chr09	17027549	17028646	200200200	MCH01g18290.1.match.MCH09g14930.1
chr01	31775786	31779742	chr09	17021226	17021945	200200200	MCH01g18360.1.match.MCH09g14900.1
chr01	31870860	31871819	chr09	16817538	16818342	200200200	MCH01g18500.1.match.MCH09g14800.1
chr01	31872657	31874569	chr09	16811689	16815561	200200200	MCH01g18510.1.match.MCH09g14790.1
chr01	31891381	31893084	chr09	16779257	16781911	200200200	MCH01g18550.1.match.MCH09g14760.1
chr01	32110034	32113390	chr09	16603384	16604480	200200200	MCH01g18810.1.match.MCH09g14580.1
chr01	32199074	32201408	chr09	16523999	16525707	200200200	MCH01g18950.1.match.MCH09g14530.1
chr02	14190505	14193445	chr02	36861538	36863444	200200200	MCH02g09830.1.match.MCH02g15600.1
chr02	14214778	14220799	chr02	36490037	36495956	200200200	MCH02g09870.1.match.MCH02g15370.1
chr02	14242926	14248094	chr02	36278780	36282588	200200200	MCH02g09910.1.match.MCH02g15280.1
chr02	14249634	14252204	chr02	36208290	36210828	200200200	MCH02g09920.1.match.MCH02g15250.1
chr02	14274250	14275916	chr02	36109743	36113277	200200200	MCH02g09950.1.match.MCH02g15190.1
chr02	14295103	14298679	chr02	36017081	36019023	200200200	MCH02g09960.1.match.MCH02g15090.1
chr02	14335291	14336043	chr02	35961673	35962599	200200200	MCH02g09990.1.match.MCH02g15050.1
chr02	14355427	14356734	chr02	35869287	35871607	200200200	MCH02g10010.1.match.MCH02g14980.1
chr02	14453307	14455129	chr02	35844689	35845156	200200200	MCH02g10030.1.match.MCH02g14960.1
chr02	14551442	14555011	chr02	35728331	35731516	200200200	MCH02g10140.1.match.MCH02g14860.1
chr02	14646374	14648914	chr02	35624217	35626766	200200200	MCH02g10160.1.match.MCH02g14840.1
chr02	47593582	47599528	chr02	52408386	52412343	200200200	MCH02g22570.1.match.MCH02g27140.1
chr02	47943922	47946188	chr02	52325604	52327606	200200200	MCH02g22780.1.match.MCH02g27050.1
chr02	48168854	48170797	chr02	52249418	52251597	200200200	MCH02g22920.1.match.MCH02g26990.1
chr02	48234292	48236307	chr02	52123985	52126437	200200200	MCH02g22970.1.match.MCH02g26850.1
chr02	48254590	48255488	chr02	52079075	52080989	200200200	MCH02g23000.1.match.MCH02g26780.1
chr02	48417140	48422076	chr02	51954442	51957501	200200200	MCH02g23130.1.match.MCH02g26600.1
chr02	48500970	48508020	chr02	51916591	51923367	200200200	MCH02g23210.1.match.MCH02g26570.1
chr02	8338562	8340228	chr03	49550943	49552770	200200200	MCH02g06660.1.match.MCH03g27380.1
chr02	8353206	8360819	chr03	49558774	49564405	200200200	MCH02g06670.1.match.MCH03g27390.1
chr02	8423503	8424874	chr03	49575724	49579803	200200200	MCH02g06700.1.match.MCH03g27420.1
chr02	8561372	8563328	chr03	49782145	49784413	200200200	MCH02g06780.1.match.MCH03g27650.1
chr02	8617683	8619336	chr03	49969186	49970695	200200200	MCH02g06810.1.match.MCH03g27810.1
chr02	8662221	8666053	chr03	49990861	49995855	200200200	MCH02g06840.1.match.MCH03g27840.1
chr02	8671049	8673679	chr03	50016030	50018875	200200200	MCH02g06870.1.match.MCH03g27860.1
chr02	8953899	8957672	chr03	50320086	50322391	200200200	MCH02g07050.1.match.MCH03g28040.1
chr02	11631158	11640451	chr03	6955002	6963356	200200200	MCH02g08460.1.match.MCH03g06900.1
chr02	11710864	11713184	chr03	6770119	6772439	200200200	MCH02g08500.1.match.MCH03g06790.1
chr02	11766574	11775175	chr03	6760032	6767312	200200200	MCH02g08510.1.match.MCH03g06780.1
chr02	11830948	11835632	chr03	6719075	6723999	200200200	MCH02g08570.1.match.MCH03g06750.1
chr02	11848627	11850882	chr03	6668528	6672058	200200200	MCH02g08580.1.match.MCH03g06690.1
chr02	11901322	11904727	chr03	6626390	6630855	200200200	MCH02g08610.1.match.MCH03g06640.1
chr02	11949266	11954809	chr03	6539644	6542916	200200200	MCH02g08660.1.match.MCH03g06560.1
chr02	12140693	12141940	chr03	6521165	6522201	200200200	MCH02g08780.1.match.MCH03g06550.1
chr02	12161565	12165206	chr03	6450748	6457647	200200200	MCH02g08790.1.match.MCH03g06490.1
chr02	12231508	12233212	chr03	6441985	6443120	200200200	MCH02g08800.1.match.MCH03g06480.1
chr02	12281771	12284268	chr03	6425365	6427275	200200200	MCH02g08840.1.match.MCH03g06460.1
chr02	12290595	12291551	chr03	6413106	6413459	200200200	MCH02g08850.1.match.MCH03g06430.1
chr02	12360725	12361195	chr03	6386481	6386942	200200200	MCH02g08860.1.match.MCH03g06400.1
chr02	12369464	12373533	chr03	6379497	6384015	200200200	MCH02g08870.1.match.MCH03g06390.1
chr02	12404889	12406395	chr03	6334071	6336139	200200200	MCH02g08890.1.match.MCH03g06380.1
chr02	12451313	12452205	chr03	6297825	6299493	200200200	MCH02g08900.1.match.MCH03g06360.1
chr02	12454080	12457074	chr03	6283675	6286368	200200200	MCH02g08910.1.match.MCH03g06350.1
chr02	12594979	12612514	chr03	6179786	6199538	200200200	MCH02g08960.1.match.MCH03g06300.1
chr02	12682599	12684437	chr03	6117942	6119772	200200200	MCH02g09030.1.match.MCH03g06220.1
chr02	12778063	12782869	chr03	6069196	6072991	200200200	MCH02g09060.1.match.MCH03g06180.1
chr02	12798292	12800560	chr03	6063081	6065687	200200200	MCH02g09090.1.match.MCH03g06160.1
chr02	12806141	12807981	chr03	6053519	6053782	200200200	MCH02g09100.1.match.MCH03g06140.1
chr02	12956723	12960524	chr03	6008814	6012136	200200200	MCH02g09180.1.match.MCH03g06100.1
chr02	13112478	13116529	chr03	5959603	5962986	200200200	MCH02g09260.1.match.MCH03g06030.1
chr02	13214031	13217293	chr03	5798303	5801605	200200200	MCH02g09300.1.match.MCH03g05940.1
chr02	13249627	13252355	chr03	5776495	5779094	200200200	MCH02g09310.1.match.MCH03g05930.1
chr02	13289760	13294345	chr03	5756077	5760788	200200200	MCH02g09360.1.match.MCH03g05910.1
chr02	13302394	13304898	chr03	5739904	5744677	200200200	MCH02g09370.1.match.MCH03g05890.1
chr02	13383685	13389935	chr03	5652187	5657432	200200200	MCH02g09420.1.match.MCH03g05770.1
chr02	13409723	13411620	chr03	5639547	5643316	200200200	MCH02g09440.1.match.MCH03g05750.1
chr02	13446385	13446699	chr03	5635401	5635698	200200200	MCH02g09460.1.match.MCH03g05740.1
chr02	13459209	13465799	chr03	5627853	5633979	200200200	MCH02g09490.1.match.MCH03g05730.1
chr02	13498859	13504209	chr03	5577947	5583519	200200200	MCH02g09510.1.match.MCH03g05690.1
chr02	32640343	32642628	chr03	8531884	8533488	200200200	MCH02g13890.1.match.MCH03g08000.1
chr02	32770705	32776561	chr03	8435992	8440773	200200200	MCH02g13930.1.match.MCH03g07980.1
chr02	33077707	33085362	chr03	8071597	8075684	200200200	MCH02g14100.1.match.MCH03g07770.1
chr02	33212691	33214645	chr03	8044600	8045514	200200200	MCH02g14120.1.match.MCH03g07760.1
chr02	33279216	33282289	chr03	7976106	7980142	200200200	MCH02g14170.1.match.MCH03g07710.1
chr02	33572814	33576661	chr03	7942773	7945896	200200200	MCH02g14260.1.match.MCH03g07690.1
chr02	33897390	33900597	chr03	7867002	7869696	200200200	MCH02g14300.1.match.MCH03g07680.1
chr02	34255314	34255850	chr03	7738498	7739043	200200200	MCH02g14420.1.match.MCH03g07630.1
chr02	34263539	34265904	chr03	7689917	7691077	200200200	MCH02g14430.1.match.MCH03g07610.1
chr02	34268087	34272765	chr03	7673785	7677862	200200200	MCH02g14440.1.match.MCH03g07590.1
chr02	34926376	34929908	chr03	7454312	7458000	200200200	MCH02g14630.1.match.MCH03g07380.1
chr02	4683321	4684513	chr03	32554668	32555633	200200200	MCH02g04450.1.match.MCH03g17310.1
chr02	4881605	4882426	chr03	31827133	31828049	200200200	MCH02g04620.1.match.MCH03g17050.1
chr02	4912596	4913857	chr03	31646466	31647029	200200200	MCH02g04630.1.match.MCH03g17030.1
chr02	4973607	4975250	chr03	31488308	31489921	200200200	MCH02g04650.1.match.MCH03g16990.1
chr02	5004762	5010077	chr03	31303841	31309614	200200200	MCH02g04680.1.match.MCH03g16970.1
chr02	5009470	5012062	chr03	31150946	31154459	200200200	MCH02g04690.1.match.MCH03g16910.1
chr02	5045247	5051639	chr03	31106842	31110789	200200200	MCH02g04710.1.match.MCH03g16900.1
chr02	5169965	5173549	chr03	30961054	30964390	200200200	MCH02g04780.1.match.MCH03g16880.1
chr02	5182246	5185170	chr03	30955955	30958355	200200200	MCH02g04790.1.match.MCH03g16870.1
chr02	5280348	5281399	chr03	30717468	30719188	200200200	MCH02g04910.1.match.MCH03g16810.1
chr02	5658552	5664121	chr03	29956566	29959548	200200200	MCH02g05100.1.match.MCH03g16600.1
chr02	3276216	3277259	chr03	46824469	46825808	200200200	MCH02g03000.1.match.MCH03g25230.1
chr02	3285071	3290855	chr03	46773456	46782442	200200200	MCH02g03020.1.match.MCH03g25190.1
chr02	3305103	3307656	chr03	46760469	46766038	200200200	MCH02g03050.1.match.MCH03g25180.1
chr02	3332611	3335637	chr03	46715538	46718289	200200200	MCH02g03090.1.match.MCH03g25160.1
chr02	3350792	3352463	chr03	46589818	46592276	200200200	MCH02g03100.1.match.MCH03g25030.1
chr02	3610096	3613323	chr03	46280014	46283704	200200200	MCH02g03310.1.match.MCH03g24860.1
chr02	3618181	3622688	chr03	46262703	46267076	200200200	MCH02g03320.1.match.MCH03g24840.1
chr02	1742495	1745747	chr04	40322897	40327345	200200200	MCH02g01230.1.match.MCH04g23100.1
chr02	1776546	1782262	chr04	40338078	40341650	200200200	MCH02g01260.1.match.MCH04g23120.1
chr02	1784121	1786316	chr04	40342911	40346699	200200200	MCH02g01270.1.match.MCH04g23130.1
chr02	1801486	1808453	chr04	40361776	40367855	200200200	MCH02g01290.1.match.MCH04g23160.1
chr02	1865947	1872179	chr04	40407391	40415312	200200200	MCH02g01350.1.match.MCH04g23220.1
chr02	1908070	1911438	chr04	40418279	40421929	200200200	MCH02g01420.1.match.MCH04g23230.1
chr02	1944434	1947326	chr04	40470277	40472175	200200200	MCH02g01460.1.match.MCH04g23270.1
chr02	1960282	1960690	chr04	40485357	40485611	200200200	MCH02g01480.1.match.MCH04g23290.1
chr02	1993154	1999783	chr04	40545901	40549229	200200200	MCH02g01530.1.match.MCH04g23340.1
chr02	2024580	2044605	chr04	40564545	40568825	200200200	MCH02g01580.1.match.MCH04g23350.1
chr02	2090824	2093489	chr04	40599796	40602580	200200200	MCH02g01650.1.match.MCH04g23410.1
chr02	2109981	2114017	chr04	40603476	40607469	200200200	MCH02g01680.1.match.MCH04g23420.1
chr02	2228593	2231495	chr04	40836452	40841935	200200200	MCH02g01800.1.match.MCH04g23560.1
chr02	2253528	2264607	chr04	40865089	40875062	200200200	MCH02g01840.1.match.MCH04g23600.1
chr02	2288891	2293125	chr04	40890672	40894278	200200200	MCH02g01860.1.match.MCH04g23640.1
chr02	2408409	2409116	chr04	40995522	40996228	200200200	MCH02g02010.1.match.MCH04g23690.1
chr02	1066673	1070055	chr04	41028115	41031146	200200200	MCH02g00340.1.match.MCH04g23730.1
chr02	1104545	1108797	chr04	41095198	41099825	200200200	MCH02g00420.1.match.MCH04g23800.1
chr02	1115816	1118460	chr04	41102391	41107331	200200200	MCH02g00430.1.match.MCH04g23810.1
chr02	1135111	1135831	chr04	41105977	41106456	200200200	MCH02g00450.1.match.MCH04g23820.1
chr02	1141509	1143269	chr04	41108231	41109709	200200200	MCH02g00470.1.match.MCH04g23830.1
chr02	1211845	1214302	chr04	41181020	41186148	200200200	MCH02g00570.1.match.MCH04g23890.1
chr02	1216916	1219182	chr04	41186768	41188850	200200200	MCH02g00580.1.match.MCH04g23900.1
chr02	1239430	1244073	chr04	41203103	41209963	200200200	MCH02g00610.1.match.MCH04g23910.1
chr02	1329911	1331808	chr04	41233435	41234214	200200200	MCH02g00720.1.match.MCH04g23930.1
chr02	1468398	1470761	chr04	41304281	41305531	200200200	MCH02g00840.1.match.MCH04g24000.1
chr02	1492891	1496278	chr04	41315387	41319832	200200200	MCH02g00890.1.match.MCH04g24020.1
chr02	1498557	1500352	chr04	41331286	41333398	200200200	MCH02g00900.1.match.MCH04g24030.1
chr02	1502751	1505755	chr04	41338630	41340068	200200200	MCH02g00910.1.match.MCH04g24040.1
chr02	1556411	1559475	chr04	41392923	41395882	200200200	MCH02g00990.1.match.MCH04g24080.1
chr02	1602608	1603375	chr04	41399773	41402642	200200200	MCH02g01070.1.match.MCH04g24100.1
chr02	882325	888784	chr04	29687764	29688012	200200200	MCH02g00030.1.match.MCH04g15660.1
chr02	893237	897477	chr04	29722732	29725300	200200200	MCH02g00040.1.match.MCH04g15710.1
chr02	899305	902068	chr04	29729032	29733721	200200200	MCH02g00050.1.match.MCH04g15720.1
chr02	902877	905008	chr04	29768397	29770605	200200200	MCH02g00060.1.match.MCH04g15760.1
chr02	921098	925148	chr04	29771263	29774987	200200200	MCH02g00090.1.match.MCH04g15770.1
chr02	934656	937097	chr04	29803035	29806114	200200200	MCH02g00110.1.match.MCH04g15790.1
chr02	953459	956412	chr04	29863340	29866556	200200200	MCH02g00150.1.match.MCH04g15840.1
chr02	979583	981311	chr04	29935846	29937503	200200200	MCH02g00170.1.match.MCH04g15870.1
chr02	982251	985801	chr04	29955543	29959556	200200200	MCH02g00180.1.match.MCH04g15880.1
chr02	991077	993194	chr04	29960602	29964113	200200200	MCH02g00200.1.match.MCH04g15890.1
chr02	1001443	1004296	chr04	29976685	29979505	200200200	MCH02g00220.1.match.MCH04g15900.1
chr02	1011392	1018643	chr04	29990482	29998964	200200200	MCH02g00230.1.match.MCH04g15930.1
chr02	2382846	2386375	chr04	30041789	30046773	200200200	MCH02g01980.1.match.MCH04g15940.1
chr02	2495688	2499692	chr04	30178591	30180522	200200200	MCH02g02140.1.match.MCH04g16050.1
chr02	2501397	2504784	chr04	30181601	30182129	200200200	MCH02g02150.1.match.MCH04g16060.1
chr02	2507045	2511425	chr04	30188343	30191703	200200200	MCH02g02160.1.match.MCH04g16080.1
chr02	2512991	2515256	chr04	30225864	30227097	200200200	MCH02g02170.1.match.MCH04g16090.1
chr02	2543719	2544784	chr04	30237482	30237768	200200200	MCH02g02210.1.match.MCH04g16110.1
chr02	2624933	2627479	chr04	47440663	47442836	200200200	MCH02g02300.1.match.MCH04g30240.1
chr02	2693330	2694187	chr04	47436617	47437317	200200200	MCH02g02420.1.match.MCH04g30230.1
chr02	2794256	2799712	chr04	47416426	47421759	200200200	MCH02g02540.1.match.MCH04g30210.1
chr02	2829990	2832529	chr04	47411524	47414884	200200200	MCH02g02580.1.match.MCH04g30200.1
chr02	2845375	2856342	chr04	47391714	47402252	200200200	MCH02g02610.1.match.MCH04g30180.1
chr02	2960053	2961751	chr04	47361412	47362501	200200200	MCH02g02710.1.match.MCH04g30150.1
chr02	2984899	2989977	chr04	47356767	47360119	200200200	MCH02g02750.1.match.MCH04g30140.1
chr02	46794867	46796471	chr05	44449285	44452439	200200200	MCH02g21820.1.match.MCH05g28430.1
chr02	46820361	46825730	chr05	44467002	44468438	200200200	MCH02g21830.1.match.MCH05g28440.1
chr02	46868945	46870743	chr05	44469783	44472088	200200200	MCH02g21880.1.match.MCH05g28450.1
chr02	46897718	46898803	chr05	44482366	44483006	200200200	MCH02g21890.1.match.MCH05g28460.1
chr02	46899102	46905390	chr05	44484478	44490589	200200200	MCH02g21900.1.match.MCH05g28470.1
chr02	46926232	46932295	chr05	44495134	44500312	200200200	MCH02g21920.1.match.MCH05g28480.1
chr02	47045206	47047891	chr05	44502742	44504918	200200200	MCH02g22040.1.match.MCH05g28500.1
chr02	47238694	47240398	chr05	44536887	44539994	200200200	MCH02g22250.1.match.MCH05g28570.1
chr02	47246202	47246911	chr05	44540508	44542322	200200200	MCH02g22270.1.match.MCH05g28590.1
chr02	47433969	47436621	chr05	44684466	44687946	200200200	MCH02g22390.1.match.MCH05g28700.1
chr02	42265957	42268194	chr05	1237512	1238738	200200200	MCH02g18940.1.match.MCH05g00340.1
chr02	42320310	42326916	chr05	1313917	1318099	200200200	MCH02g18990.1.match.MCH05g00450.1
chr02	42347925	42350850	chr05	1334460	1336963	200200200	MCH02g19010.1.match.MCH05g00460.1
chr02	42379054	42381873	chr05	1369784	1371757	200200200	MCH02g19050.1.match.MCH05g00500.1
chr02	42460182	42460876	chr05	1404061	1404834	200200200	MCH02g19080.1.match.MCH05g00530.1
chr02	42508976	42510942	chr05	1427357	1429000	200200200	MCH02g19100.1.match.MCH05g00560.1
chr02	42654912	42655958	chr05	1499343	1502728	200200200	MCH02g19120.1.match.MCH05g00670.1
chr02	42657852	42658598	chr05	1499349	1500803	200200200	MCH02g19130.1.match.MCH05g00680.1
chr02	43079625	43085226	chr05	1588800	1593131	200200200	MCH02g19360.1.match.MCH05g00810.1
chr02	40432925	40435843	chr05	40394863	40397817	200200200	MCH02g17910.1.match.MCH05g25160.1
chr02	40459219	40461113	chr05	40416086	40417746	200200200	MCH02g17940.1.match.MCH05g25190.1
chr02	40655541	40661761	chr05	40488477	40491188	200200200	MCH02g17990.1.match.MCH05g25300.1
chr02	40935155	40937272	chr05	40650145	40653124	200200200	MCH02g18150.1.match.MCH05g25470.1
chr02	41028536	41032117	chr05	40679023	40681759	200200200	MCH02g18170.1.match.MCH05g25500.1
chr02	41267778	41270481	chr05	40852330	40855012	200200200	MCH02g18290.1.match.MCH05g25680.1
chr02	41432088	41433630	chr05	41009778	41011113	200200200	MCH02g18400.1.match.MCH05g25880.1
chr02	41474738	41479599	chr05	41033195	41036669	200200200	MCH02g18440.1.match.MCH05g25920.1
chr02	41558516	41562396	chr05	41076194	41079151	200200200	MCH02g18500.1.match.MCH05g26000.1
chr02	2298042	2301201	chr05	17497506	17500362	200200200	MCH02g01880.1.match.MCH05g06490.1
chr02	2311208	2314022	chr05	17578413	17580368	200200200	MCH02g01900.1.match.MCH05g06560.1
chr02	2339616	2342272	chr05	17626836	17628695	200200200	MCH02g01910.1.match.MCH05g06580.1
chr02	2347369	2350814	chr05	17652333	17655320	200200200	MCH02g01930.1.match.MCH05g06600.1
chr02	2481552	2484642	chr05	17884347	17886942	200200200	MCH02g02120.1.match.MCH05g06850.1
chr02	2512991	2515256	chr05	17888799	17890609	200200200	MCH02g02170.1.match.MCH05g06860.1
chr02	2543719	2544784	chr05	17953151	17954733	200200200	MCH02g02210.1.match.MCH05g06940.1
chr02	2615398	2619921	chr05	18118732	18121794	200200200	MCH02g02280.1.match.MCH05g07030.1
chr02	11191374	11196123	chr05	30560327	30564165	200200200	MCH02g08290.1.match.MCH05g16800.1
chr02	11207554	11210000	chr05	30783270	30787633	200200200	MCH02g08300.1.match.MCH05g17030.1
chr02	11310145	11311951	chr05	30885432	30886212	200200200	MCH02g08320.1.match.MCH05g17100.1
chr02	11538960	11541093	chr05	31128859	31130937	200200200	MCH02g08430.1.match.MCH05g17340.1
chr02	11891379	11897587	chr05	31278138	31283299	200200200	MCH02g08590.1.match.MCH05g17460.1
chr02	12034476	12035411	chr05	31420569	31421717	200200200	MCH02g08740.1.match.MCH05g17560.1
chr02	12036783	12040235	chr05	31423747	31427530	200200200	MCH02g08750.1.match.MCH05g17570.1
chr02	12140693	12141940	chr05	31478285	31479695	200200200	MCH02g08780.1.match.MCH05g17580.1
chr02	42810958	42815669	chr05	41271232	41274916	200200200	MCH02g19210.1.match.MCH05g26300.1
chr02	42867123	42870376	chr05	41348647	41354472	200200200	MCH02g19240.1.match.MCH05g26390.1
chr02	42888054	42888686	chr05	41393096	41393597	200200200	MCH02g19260.1.match.MCH05g26450.1
chr02	42955302	42956606	chr05	41442604	41443836	200200200	MCH02g19280.1.match.MCH05g26480.1
chr02	43001141	43007367	chr05	41485018	41492433	200200200	MCH02g19310.1.match.MCH05g26530.1
chr02	43051518	43052842	chr05	41525552	41526655	200200200	MCH02g19350.1.match.MCH05g26590.1
chr02	1626319	1629957	chr05	16410590	16412540	200200200	MCH02g01130.1.match.MCH05g05780.1
chr02	1736699	1737153	chr05	16517601	16518125	200200200	MCH02g01210.1.match.MCH05g05880.1
chr02	1776546	1782262	chr05	16573010	16577694	200200200	MCH02g01260.1.match.MCH05g05930.1
chr02	1784121	1786316	chr05	16587159	16589282	200200200	MCH02g01270.1.match.MCH05g05940.1
chr02	1875228	1883991	chr05	16667340	16676461	200200200	MCH02g01360.1.match.MCH05g06010.1
chr02	2018476	2021583	chr05	16930007	16933125	200200200	MCH02g01560.1.match.MCH05g06170.1
chr02	43173591	43178388	chr05	41076194	41079151	200200200	MCH02g19420.1.match.MCH05g26000.1
chr02	43463969	43465107	chr05	41009778	41011113	200200200	MCH02g19550.1.match.MCH05g25880.1
chr02	43511941	43515235	chr05	40950220	40953398	200200200	MCH02g19600.1.match.MCH05g25820.1
chr02	43538659	43541508	chr05	40912051	40915885	200200200	MCH02g19630.1.match.MCH05g25780.1
chr02	43545471	43546136	chr05	40906505	40909512	200200200	MCH02g19640.1.match.MCH05g25760.1
chr02	43552763	43557495	chr05	40900647	40905750	200200200	MCH02g19660.1.match.MCH05g25750.1
chr02	43567613	43570826	chr05	40876079	40880686	200200200	MCH02g19670.1.match.MCH05g25710.1
chr02	43592656	43596932	chr05	40857702	40863046	200200200	MCH02g19690.1.match.MCH05g25690.1
chr02	43608851	43610920	chr05	40852330	40855012	200200200	MCH02g19710.1.match.MCH05g25680.1
chr02	43627166	43630464	chr05	40844171	40845554	200200200	MCH02g19720.1.match.MCH05g25670.1
chr02	43646402	43647499	chr05	40834756	40836472	200200200	MCH02g19730.1.match.MCH05g25660.1
chr02	43664562	43665614	chr05	40812761	40814193	200200200	MCH02g19740.1.match.MCH05g25650.1
chr02	43670472	43673725	chr05	40799023	40803264	200200200	MCH02g19750.1.match.MCH05g25640.1
chr02	43686412	43688147	chr05	40790938	40794016	200200200	MCH02g19790.1.match.MCH05g25630.1
chr02	43700698	43703566	chr05	40773682	40777041	200200200	MCH02g19810.1.match.MCH05g25610.1
chr02	43711929	43717729	chr05	40711001	40712835	200200200	MCH02g19830.1.match.MCH05g25520.1
chr02	43744146	43745479	chr05	40673091	40675120	200200200	MCH02g19850.1.match.MCH05g25490.1
chr02	43794668	43795992	chr05	40638946	40640083	200200200	MCH02g19880.1.match.MCH05g25460.1
chr02	43894511	43899328	chr05	40549424	40553217	200200200	MCH02g19970.1.match.MCH05g25360.1
chr02	43910767	43911647	chr05	40529242	40529829	200200200	MCH02g19980.1.match.MCH05g25340.1
chr02	43964070	43972114	chr05	40511958	40520255	200200200	MCH02g20010.1.match.MCH05g25330.1
chr02	43985327	43989682	chr05	40472914	40475307	200200200	MCH02g20030.1.match.MCH05g25290.1
chr02	44005282	44008788	chr05	40468303	40471186	200200200	MCH02g20050.1.match.MCH05g25280.1
chr02	44069286	44071546	chr05	40439760	40444031	200200200	MCH02g20080.1.match.MCH05g25250.1
chr02	44088396	44091805	chr05	40422502	40427197	200200200	MCH02g20110.1.match.MCH05g25210.1
chr02	44093207	44096342	chr05	40419021	40421174	200200200	MCH02g20120.1.match.MCH05g25200.1
chr02	44096579	44100740	chr05	40411576	40415925	200200200	MCH02g20130.1.match.MCH05g25180.1
chr02	44210252	44210824	chr05	40408826	40410257	200200200	MCH02g20220.1.match.MCH05g25170.1
chr02	44382727	44386446	chr05	40212239	40216467	200200200	MCH02g20360.1.match.MCH05g24980.1
chr02	5924394	5926466	chr05	29492727	29495193	200200200	MCH02g05240.1.match.MCH05g15950.1
chr02	5996673	6002829	chr05	29428876	29434103	200200200	MCH02g05330.1.match.MCH05g15910.1
chr02	6132955	6136545	chr05	29382590	29386152	200200200	MCH02g05410.1.match.MCH05g15840.1
chr02	6262386	6267201	chr05	29033871	29039107	200200200	MCH02g05510.1.match.MCH05g15600.1
chr02	6537448	6542072	chr05	28993380	29000081	200200200	MCH02g05600.1.match.MCH05g15560.1
chr02	6613965	6620662	chr05	28859585	28862315	200200200	MCH02g05640.1.match.MCH05g15410.1
chr02	6769365	6770898	chr05	28835330	28838550	200200200	MCH02g05710.1.match.MCH05g15390.1
chr02	6813929	6814588	chr05	28808725	28809437	200200200	MCH02g05750.1.match.MCH05g15370.1
chr02	6839784	6847509	chr05	28799231	28801023	200200200	MCH02g05770.1.match.MCH05g15360.1
chr02	3817343	3819537	chr06	30000083	30001243	200200200	MCH02g03470.1.match.MCH06g15120.1
chr02	3823111	3824771	chr06	30326228	30327914	200200200	MCH02g03480.1.match.MCH06g15360.1
chr02	3845523	3847977	chr06	30432673	30435797	200200200	MCH02g03500.1.match.MCH06g15440.1
chr02	3899488	3905350	chr06	30671110	30679579	200200200	MCH02g03570.1.match.MCH06g15640.1
chr02	3919295	3925135	chr06	30788588	30793791	200200200	MCH02g03590.1.match.MCH06g15740.1
chr02	4066563	4066916	chr06	30865839	30866674	200200200	MCH02g03730.1.match.MCH06g15840.1
chr02	4080246	4082571	chr06	30882241	30884050	200200200	MCH02g03760.1.match.MCH06g15850.1
chr02	4147364	4152576	chr06	30916640	30923584	200200200	MCH02g03830.1.match.MCH06g15890.1
chr02	4167818	4171627	chr06	31008653	31011804	200200200	MCH02g03840.1.match.MCH06g15920.1
chr02	4174441	4179635	chr06	31019874	31023538	200200200	MCH02g03850.1.match.MCH06g15930.1
chr02	4203156	4208361	chr06	31077786	31080811	200200200	MCH02g03880.1.match.MCH06g15990.1
chr02	4241791	4243240	chr06	31110913	31111191	200200200	MCH02g03900.1.match.MCH06g16020.1
chr02	4248773	4251786	chr06	31136683	31138334	200200200	MCH02g03910.1.match.MCH06g16050.1
chr02	4280985	4284150	chr06	31212089	31215131	200200200	MCH02g03950.1.match.MCH06g16080.1
chr02	4287494	4296304	chr06	31242692	31247537	200200200	MCH02g03960.1.match.MCH06g16090.1
chr02	4373370	4376154	chr06	31283768	31287522	200200200	MCH02g04030.1.match.MCH06g16110.1
chr02	4416601	4420672	chr06	31363131	31365085	200200200	MCH02g04130.1.match.MCH06g16150.1
chr02	4439085	4443872	chr06	31380883	31385032	200200200	MCH02g04150.1.match.MCH06g16160.1
chr02	4485694	4486485	chr06	31392957	31393694	200200200	MCH02g04230.1.match.MCH06g16180.1
chr02	4690717	4692612	chr06	31595317	31596751	200200200	MCH02g04460.1.match.MCH06g16390.1
chr02	6785710	6788112	chr06	4405938	4409031	200200200	MCH02g05720.1.match.MCH06g03650.1
chr02	6813929	6814588	chr06	4384261	4385624	200200200	MCH02g05750.1.match.MCH06g03620.1
chr02	6839784	6847509	chr06	4101350	4102946	200200200	MCH02g05770.1.match.MCH06g03530.1
chr02	6896236	6897772	chr06	4081858	4083654	200200200	MCH02g05800.1.match.MCH06g03500.1
chr02	6909370	6916156	chr06	4029906	4035140	200200200	MCH02g05810.1.match.MCH06g03460.1
chr02	6923744	6929927	chr06	3990641	3994106	200200200	MCH02g05830.1.match.MCH06g03420.1
chr02	7031171	7033777	chr06	3807036	3811873	200200200	MCH02g05900.1.match.MCH06g03260.1
chr02	7042204	7043399	chr06	3676767	3679324	200200200	MCH02g05920.1.match.MCH06g03180.1
chr02	7064141	7065819	chr06	3651272	3652932	200200200	MCH02g05930.1.match.MCH06g03170.1
chr02	7137743	7138648	chr06	3605561	3606565	200200200	MCH02g05980.1.match.MCH06g03130.1
chr02	7153621	7157335	chr06	3594940	3598292	200200200	MCH02g06000.1.match.MCH06g03120.1
chr02	7179970	7183048	chr06	3586934	3589016	200200200	MCH02g06050.1.match.MCH06g03100.1
chr02	7266707	7268568	chr06	3536682	3539035	200200200	MCH02g06120.1.match.MCH06g03050.1
chr02	7310315	7311787	chr06	3512169	3513632	200200200	MCH02g06170.1.match.MCH06g02990.1
chr02	7351862	7353303	chr06	3485229	3490843	200200200	MCH02g06200.1.match.MCH06g02970.1
chr02	7468362	7469949	chr06	3464562	3466081	200200200	MCH02g06240.1.match.MCH06g02950.1
chr02	7561013	7562886	chr06	3428669	3430246	200200200	MCH02g06270.1.match.MCH06g02940.1
chr02	7758693	7761117	chr06	3345227	3348245	200200200	MCH02g06350.1.match.MCH06g02870.1
chr02	7865510	7870829	chr06	3312279	3317361	200200200	MCH02g06430.1.match.MCH06g02850.1
chr02	8047382	8051893	chr06	3251528	3257405	200200200	MCH02g06500.1.match.MCH06g02810.1
chr02	8143128	8144863	chr06	3243908	3245962	200200200	MCH02g06540.1.match.MCH06g02800.1
chr02	8189510	8192965	chr06	3223857	3226070	200200200	MCH02g06560.1.match.MCH06g02770.1
chr02	8313751	8318127	chr06	3163569	3167901	200200200	MCH02g06640.1.match.MCH06g02690.1
chr02	8338562	8340228	chr06	3091385	3092830	200200200	MCH02g06660.1.match.MCH06g02610.1
chr02	8353206	8360819	chr06	3064139	3070770	200200200	MCH02g06670.1.match.MCH06g02590.1
chr02	8423503	8424874	chr06	3053488	3057006	200200200	MCH02g06700.1.match.MCH06g02580.1
chr02	8425443	8428378	chr06	3048989	3053013	200200200	MCH02g06710.1.match.MCH06g02570.1
chr02	8443577	8445615	chr06	3022245	3023828	200200200	MCH02g06720.1.match.MCH06g02540.1
chr02	8503196	8518237	chr06	2817999	2837405	200200200	MCH02g06740.1.match.MCH06g02420.1
chr02	8528621	8531329	chr06	2813401	2817288	200200200	MCH02g06760.1.match.MCH06g02410.1
chr02	8556534	8560924	chr06	2800719	2804704	200200200	MCH02g06770.1.match.MCH06g02400.1
chr02	8561372	8563328	chr06	2788614	2790498	200200200	MCH02g06780.1.match.MCH06g02370.1
chr02	8607804	8612859	chr06	2759014	2765112	200200200	MCH02g06800.1.match.MCH06g02340.1
chr02	8617683	8619336	chr06	2734170	2735592	200200200	MCH02g06810.1.match.MCH06g02310.1
chr02	8666702	8667067	chr06	2720132	2721515	200200200	MCH02g06850.1.match.MCH06g02290.1
chr02	8986227	8989569	chr07	4562079	4565044	200200200	MCH02g07080.1.match.MCH07g04190.1
chr02	9052260	9054805	chr07	4553416	4557384	200200200	MCH02g07090.1.match.MCH07g04180.1
chr02	9064181	9066365	chr07	4527196	4529964	200200200	MCH02g07100.1.match.MCH07g04140.1
chr02	9469596	9475703	chr07	4391971	4400270	200200200	MCH02g07340.1.match.MCH07g04050.1
chr02	9649293	9651022	chr07	4262023	4264101	200200200	MCH02g07420.1.match.MCH07g03970.1
chr02	9702343	9703205	chr07	4242834	4243205	200200200	MCH02g07440.1.match.MCH07g03960.1
chr02	9796545	9801482	chr07	4214260	4219746	200200200	MCH02g07510.1.match.MCH07g03950.1
chr02	10018278	10019345	chr07	4042032	4045167	200200200	MCH02g07630.1.match.MCH07g03860.1
chr02	10219291	10221364	chr07	3850884	3852680	200200200	MCH02g07790.1.match.MCH07g03760.1
chr02	10363839	10365191	chr07	3809126	3811686	200200200	MCH02g07880.1.match.MCH07g03720.1
chr02	10528801	10532073	chr07	3765322	3769836	200200200	MCH02g07940.1.match.MCH07g03690.1
chr02	10582827	10585073	chr07	3707639	3710747	200200200	MCH02g07980.1.match.MCH07g03650.1
chr02	10667040	10674456	chr07	3558902	3566209	200200200	MCH02g08070.1.match.MCH07g03590.1
chr02	10731624	10735715	chr07	3421730	3424739	200200200	MCH02g08080.1.match.MCH07g03510.1
chr02	10943212	10944057	chr07	3271917	3272582	200200200	MCH02g08150.1.match.MCH07g03370.1
chr02	40655541	40661761	chr08	19924639	19927866	200200200	MCH02g17990.1.match.MCH08g09790.1
chr02	40666235	40666714	chr08	20251097	20251803	200200200	MCH02g18000.1.match.MCH08g09830.1
chr02	40734001	40736206	chr08	20717805	20719886	200200200	MCH02g18030.1.match.MCH08g09900.1
chr02	40779264	40786328	chr08	20777748	20781419	200200200	MCH02g18040.1.match.MCH08g09910.1
chr02	40793543	40795789	chr08	20815665	20817085	200200200	MCH02g18050.1.match.MCH08g09930.1
chr02	40843200	40846028	chr08	20911416	20914555	200200200	MCH02g18090.1.match.MCH08g10010.1
chr02	40863564	40864859	chr08	20915196	20916432	200200200	MCH02g18110.1.match.MCH08g10020.1
chr02	40906657	40910819	chr08	21102085	21106990	200200200	MCH02g18140.1.match.MCH08g10090.1
chr02	40935155	40937272	chr08	21186826	21188384	200200200	MCH02g18150.1.match.MCH08g10100.1
chr02	41267778	41270481	chr08	21735793	21738066	200200200	MCH02g18290.1.match.MCH08g10280.1
chr02	41296374	41300852	chr08	22344472	22347961	200200200	MCH02g18320.1.match.MCH08g10520.1
chr02	41356452	41357495	chr08	22485808	22487466	200200200	MCH02g18370.1.match.MCH08g10560.1
chr02	41432088	41433630	chr08	22615546	22616894	200200200	MCH02g18400.1.match.MCH08g10630.1
chr02	41439992	41445340	chr08	22952100	22953725	200200200	MCH02g18410.1.match.MCH08g10760.1
chr02	41474738	41479599	chr08	23265460	23269791	200200200	MCH02g18440.1.match.MCH08g10850.1
chr02	41484862	41486556	chr08	23270345	23273339	200200200	MCH02g18450.1.match.MCH08g10860.1
chr02	41508793	41512203	chr08	23367633	23371028	200200200	MCH02g18490.1.match.MCH08g10900.1
chr02	41558516	41562396	chr08	23413583	23417474	200200200	MCH02g18500.1.match.MCH08g10910.1
chr02	41611466	41615781	chr08	23469831	23473371	200200200	MCH02g18510.1.match.MCH08g10950.1
chr02	41642463	41642854	chr08	23632975	23633663	200200200	MCH02g18520.1.match.MCH08g10960.1
chr02	41658086	41661179	chr08	23638165	23641536	200200200	MCH02g18530.1.match.MCH08g10980.1
chr02	41661687	41662516	chr08	23641673	23643012	200200200	MCH02g18540.1.match.MCH08g10990.1
chr02	41669935	41670792	chr08	23644471	23646394	200200200	MCH02g18550.1.match.MCH08g11000.1
chr02	41681472	41685474	chr08	23763211	23769136	200200200	MCH02g18570.1.match.MCH08g11040.1
chr02	41751804	41752316	chr08	23826368	23826961	200200200	MCH02g18580.1.match.MCH08g11080.1
chr02	41795362	41796552	chr08	23867574	23868790	200200200	MCH02g18590.1.match.MCH08g11120.1
chr02	41822726	41824169	chr08	24015118	24019131	200200200	MCH02g18610.1.match.MCH08g11150.1
chr02	41834279	41836184	chr08	24037604	24039524	200200200	MCH02g18630.1.match.MCH08g11160.1
chr02	41852265	41865968	chr08	24150429	24170450	200200200	MCH02g18660.1.match.MCH08g11200.1
chr02	41874175	41876087	chr08	24282462	24284306	200200200	MCH02g18670.1.match.MCH08g11250.1
chr02	41875215	41880917	chr08	24285061	24288631	200200200	MCH02g18680.1.match.MCH08g11260.1
chr02	41897323	41898264	chr08	24388727	24393144	200200200	MCH02g18700.1.match.MCH08g11270.1
chr02	41914267	41920646	chr08	24582314	24588551	200200200	MCH02g18710.1.match.MCH08g11330.1
chr02	41941370	41944265	chr08	24611264	24614558	200200200	MCH02g18720.1.match.MCH08g11360.1
chr02	41945127	41948858	chr08	24660721	24666638	200200200	MCH02g18730.1.match.MCH08g11380.1
chr02	42007803	42012016	chr08	24796615	24801026	200200200	MCH02g18760.1.match.MCH08g11480.1
chr02	42075184	42076821	chr08	25150229	25156146	200200200	MCH02g18810.1.match.MCH08g11680.1
chr02	42086102	42088147	chr08	25424176	25426358	200200200	MCH02g18830.1.match.MCH08g11830.1
chr02	42249455	42256348	chr08	25774126	25780560	200200200	MCH02g18930.1.match.MCH08g12030.1
chr02	42278368	42281204	chr08	25841821	25843578	200200200	MCH02g18950.1.match.MCH08g12060.1
chr02	42295762	42301511	chr08	25920486	25926069	200200200	MCH02g18970.1.match.MCH08g12140.1
chr02	8214742	8216000	chr08	37000101	37000640	200200200	MCH02g06570.1.match.MCH08g20970.1
chr02	8311920	8313224	chr08	37008686	37011152	200200200	MCH02g06630.1.match.MCH08g20990.1
chr02	8313751	8318127	chr08	37012069	37015630	200200200	MCH02g06640.1.match.MCH08g21000.1
chr02	8423503	8424874	chr08	37037650	37041302	200200200	MCH02g06700.1.match.MCH08g21040.1
chr02	8607804	8612859	chr08	37080284	37083773	200200200	MCH02g06800.1.match.MCH08g21110.1
chr02	8617683	8619336	chr08	37088098	37090221	200200200	MCH02g06810.1.match.MCH08g21120.1
chr02	8695699	8697167	chr08	37121233	37121577	200200200	MCH02g06890.1.match.MCH08g21160.1
chr02	8894493	8898175	chr08	37144350	37145338	200200200	MCH02g07000.1.match.MCH08g21210.1
chr02	9286088	9287619	chr08	37224493	37226791	200200200	MCH02g07250.1.match.MCH08g21350.1
chr02	9306169	9314866	chr08	37234669	37238792	200200200	MCH02g07260.1.match.MCH08g21370.1
chr02	13659464	13664719	chr08	34333952	34336904	200200200	MCH02g09580.1.match.MCH08g18350.1
chr02	13786366	13789344	chr08	34381489	34384880	200200200	MCH02g09620.1.match.MCH08g18390.1
chr02	13835818	13838067	chr08	34402402	34403244	200200200	MCH02g09640.1.match.MCH08g18400.1
chr02	13840552	13847924	chr08	34405040	34413062	200200200	MCH02g09650.1.match.MCH08g18410.1
chr02	14071473	14072054	chr08	34456182	34457367	200200200	MCH02g09750.1.match.MCH08g18480.1
chr02	14086964	14093235	chr08	34467572	34475484	200200200	MCH02g09770.1.match.MCH08g18490.1
chr02	14110950	14118710	chr08	34480889	34485483	200200200	MCH02g09790.1.match.MCH08g18510.1
chr02	14119687	14122642	chr08	34491734	34494558	200200200	MCH02g09800.1.match.MCH08g18520.1
chr02	42722683	42727294	chr08	24660721	24666638	200200200	MCH02g19170.1.match.MCH08g11380.1
chr02	42770727	42774819	chr08	24549174	24553700	200200200	MCH02g19190.1.match.MCH08g11310.1
chr02	42774869	42777843	chr08	24415515	24418788	200200200	MCH02g19200.1.match.MCH08g11280.1
chr02	42810958	42815669	chr08	24285061	24288631	200200200	MCH02g19210.1.match.MCH08g11260.1
chr02	42867123	42870376	chr08	24191310	24237917	200200200	MCH02g19240.1.match.MCH08g11220.1
chr02	43035306	43037798	chr08	23840899	23842153	200200200	MCH02g19330.1.match.MCH08g11100.1
chr02	43051518	43052842	chr08	23826368	23826961	200200200	MCH02g19350.1.match.MCH08g11080.1
chr02	43136170	43137704	chr08	23760833	23762098	200200200	MCH02g19400.1.match.MCH08g11030.1
chr02	43285495	43288040	chr08	23469831	23473371	200200200	MCH02g19470.1.match.MCH08g10950.1
chr02	43429141	43435853	chr08	22834672	22839151	200200200	MCH02g19530.1.match.MCH08g10710.1
chr02	43461479	43463071	chr08	22821807	22824082	200200200	MCH02g19540.1.match.MCH08g10690.1
[truncated: 2,260 more rows]

## Sheet: linked MchTPS-CYP-SDR in MCH
MCH05g05350.1	MCH07g20140.1
MCH05g27230.1	MCH05g28160.1
MchTPS
MCH03g11810.1	MCH05g14890.1
MCH01g05670.1	MCH05g14550.1
MCH01g42880.1	MCH06g11200.1
MCH01g23180.1	MCH06g19360.1
MCH01g23180.1	MCH07g15980.1
MCH01g18150.1	MCH08g07180.1
MCH03g22510.1	MCH08g07180.1
MCH02g17940.1	MCH05g25190.1
MCH03g11900.1	MCH05g14810.1
MCH03g01880.1	MCH09g11360.1
MCH06g11020.1	MCH07g18750.1
MCH01g00500.1	MCH01g01480.1
MCH04g21050.1	MCH04g24950.1
MCH01g08470.1	MCH02g22500.1
MCH02g07880.1	MCH07g03720.1
MCH05g21270.1	MCH07g12570.1
MCH01g00440.1	MCH01g01420.1
MCH01g08450.1	MCH02g22490.1
MCH05g16760.1	MCH05g23430.1
MCH01g44250.1	MCH07g06070.1
MCH01g38410.1	MCH03g19550.1
MCH01g21140.1	MCH04g03090.1
MCH01g18150.1	MCH03g22510.1
MCH02g02710.1	MCH04g30150.1
MCH02g04710.1	MCH03g16900.1
MCH01g44050.1	MCH07g06210.1
MCH03g14370.1	MCH06g22890.1
MCH01g45740.1	MCH07g05510.1
MCH03g11460.1	MCH07g06210.1
MCH03g03160.1	MCH04g01510.1
MCH03g01890.1	MCH09g11380.1
MCH06g19360.1	MCH07g15980.1
MCH03g02000.1	MCH09g11440.1
MCH01g39210.1	MCH03g21210.1
MCH05g04130.1	MCH05g14300.1
MCH03g26570.1	MCH04g04330.1
MCH03g26570.1	MCH09g14390.1
MCH01g45740.1	MCH04g07970.1
MCH01g36320.1	MCH02g04740.1
MCH01g19220.1	MCH04g04330.1
MchCYP
MCH01g07280.1	MCH02g16300.1
MCH01g08350.1	MCH02g22380.1
MCH01g16360.1	MCH02g12900.1
MCH01g19470.1	MCH04g04180.1
MCH01g19550.1	MCH04g04110.1
MCH01g23150.1	MCH04g28300.1
MCH01g23520.1	MCH04g27940.1
MCH01g36520.1	MCH05g02530.1
MCH01g38320.1	MCH03g18620.1
MCH01g39700.1	MCH06g07470.1
MCH02g01580.1	MCH04g23350.1
MCH02g18950.1	MCH08g12060.1
MCH03g00150.1	MCH04g00210.1
MCH03g01570.1	MCH05g18190.1
MCH03g04240.1	MCH05g07310.1
MCH03g05440.1	MCH05g09230.1
MCH03g16360.1	MCH09g14940.1
MCH03g22100.1	MCH06g06890.1
MCH03g22490.1	MCH08g07150.1
MCH03g26220.1	MCH04g04110.1
MCH04g17300.1	MCH09g01660.1
MCH04g26040.1	MCH07g17970.1
MCH06g07470.1	MCH09g18200.1
MCH06g09420.1	MCH07g18540.1
MCH06g14060.1	MCH06g21150.1
MCH06g17100.1	MCH07g02100.1
MCH06g20880.1	MCH07g01790.1
MCH07g00230.1	MCH08g02980.1
MchSDR

## Sheet: Linkedgenes in Mch-Sba-Sof
Mch-MCH01g35270.1	Sof-Saoff1g01589.1
Mch-MCH01g35370.1	Sof-Saoff1g01607.1
Mch-MCH01g35380.1	Sof-Saoff1g01605.3
Mch-MCH01g35390.1	Sof-Saoff1g01608.1
Mch-MCH01g35400.1	Sof-Saoff1g01609.1
Mch-MCH01g35410.1	Sof-Saoff1g01612.1
Mch-MCH01g35420.1	Sof-Saoff1g01614.3
Mch-MCH01g35450.1	Sof-Saoff1g01616.1
Mch-MCH01g35460.1	Sof-Saoff1g01617.1
Mch-MCH01g35470.1	Sof-Saoff1g01618.1
Mch-MCH01g35480.1	Sof-Saoff1g01619.1
Mch-MCH01g35490.1	Sof-Saoff1g01622.1
Mch-MCH01g35530.1	Sof-Saoff1g01624.1
Mch-MCH01g35550.1	Sof-Saoff1g01625.1
Mch-MCH01g35570.1	Sof-Saoff1g01626.1
Mch-MCH01g35590.1	Sof-Saoff1g01627.1
Mch-MCH01g35600.1	Sof-Saoff1g01628.2
Mch-MCH01g35610.1	Sof-Saoff1g01630.1
Mch-MCH01g35620.1	Sof-Saoff1g01635.1
Mch-MCH01g35640.1	Sof-Saoff1g01636.1
Mch-MCH01g35650.1	Sof-Saoff1g01639.1
Mch-MCH01g35660.1	Sof-Saoff1g01640.1
Mch-MCH01g35670.1	Sof-Saoff1g01641.1
Mch-MCH01g35680.1	Sof-Saoff1g01642.1
Mch-MCH01g35700.1	Sof-Saoff1g01644.1
Mch-MCH01g35720.1	Sof-Saoff1g01646.1
Mch-MCH01g35730.1	Sof-Saoff1g01647.1
Mch-MCH01g35740.1	Sof-Saoff1g01649.1
Mch-MCH01g35750.1	Sof-Saoff1g01650.1
Mch-MCH01g35760.1	Sof-Saoff1g01651.1
Mch-MCH01g35780.1	Sof-Saoff1g01655.1
Mch-MCH01g35800.1	Sof-Saoff1g01656.1
Mch-MCH01g35810.1	Sof-Saoff1g01657.1
Mch-MCH01g35830.1	Sof-Saoff1g01658.1
Mch-MCH01g35850.1	Sof-Saoff1g01659.1
Mch-MCH01g35860.1	Sof-Saoff1g01660.1
Mch-MCH01g35870.1	Sof-Saoff1g01661.1
Mch-MCH01g35890.1	Sof-Saoff1g01662.1
Mch-MCH01g35900.1	Sof-Saoff1g01663.1
Mch-MCH01g35910.1	Sof-Saoff1g01664.1
Mch-MCH01g35920.1	Sof-Saoff1g01668.1
Mch-MCH01g35960.1	Sof-Saoff1g01669.1
Mch-MCH01g35980.1	Sof-Saoff1g01671.1
Mch-MCH01g35990.1	Sof-Saoff1g01676.1
Mch-MCH01g36010.1	Sof-Saoff1g01677.1
Mch-MCH01g36020.1	Sof-Saoff1g01678.1
Mch-MCH01g36040.1	Sof-Saoff1g01682.1
Mch-MCH01g36060.1	Sof-Saoff1g01684.1
Mch-MCH01g36070.1	Sof-Saoff1g01685.1
Mch-MCH01g36080.1	Sof-Saoff1g01686.1
Mch-MCH01g36100.1	Sof-Saoff1g01688.1
Mch-MCH01g36110.1	Sof-Saoff1g01689.1
Mch-MCH01g36130.1	Sof-Saoff1g01693.1
Mch-MCH01g36140.1	Sof-Saoff1g01694.1
Mch-MCH01g36150.1	Sof-Saoff1g01695.1
Mch-MCH01g36160.1	Sof-Saoff1g01697.1
Mch-MCH01g36170.1	Sof-Saoff1g01698.1
Mch-MCH01g36180.1	Sof-Saoff1g01699.1
Mch-MCH01g36210.1	Sof-Saoff1g01702.1
Mch-MCH01g36540.1	Sof-Saoff1g01733.1
Mch-MCH01g36660.1	Sof-Saoff1g01735.1
Mch-MCH01g36680.1	Sof-Saoff1g01738.1
Mch-MCH01g36710.1	Sof-Saoff1g01752.1
Mch-MCH01g36720.1	Sof-Saoff1g01755.1
Mch-MCH01g36740.1	Sof-Saoff1g01760.1
Mch-MCH01g36780.1	Sof-Saoff1g01767.1
Mch-MCH01g36800.1	Sof-Saoff1g01769.1
Mch-MCH01g36820.1	Sof-Saoff1g01774.2
Mch-MCH01g36830.1	Sof-Saoff1g01775.1
Mch-MCH01g36860.1	Sof-Saoff1g01781.1
Mch-MCH01g36880.1	Sof-Saoff1g01784.1
Mch-MCH01g36900.1	Sof-Saoff1g01789.1
Mch-MCH01g36920.1	Sof-Saoff1g01790.1
Mch-MCH01g36940.1	Sof-Saoff1g01791.1
Mch-MCH01g36970.1	Sof-Saoff1g01792.1
Mch-MCH01g37000.1	Sof-Saoff1g01796.1
Mch-MCH01g37010.1	Sof-Saoff1g01800.1
Mch-MCH01g37030.1	Sof-Saoff1g01804.1
Mch-MCH01g37040.1	Sof-Saoff1g01810.1
Mch-MCH01g37050.1	Sof-Saoff1g01811.1
Mch-MCH01g37070.1	Sof-Saoff1g01818.1
Mch-MCH01g37090.1	Sof-Saoff1g01819.1
Mch-MCH01g37100.1	Sof-Saoff1g01821.1
Mch-MCH01g37130.1	Sof-Saoff1g01825.1
Mch-MCH01g37140.1	Sof-Saoff1g01836.1
Mch-MCH01g37170.1	Sof-Saoff1g01840.1
Mch-MCH01g37190.1	Sof-Saoff1g01841.1
Mch-MCH01g37200.1	Sof-Saoff1g01842.1
Mch-MCH01g37210.1	Sof-Saoff1g01843.1
Mch-MCH01g37230.1	Sof-Saoff1g01844.1
Mch-MCH01g37250.1	Sof-Saoff1g01850.1
Mch-MCH01g37260.1	Sof-Saoff1g01851.1
Mch-MCH01g37330.1	Sof-Saoff1g01857.1
Mch-MCH01g37350.1	Sof-Saoff1g01860.1
Mch-MCH01g37390.1	Sof-Saoff1g01870.1
Mch-MCH01g37430.1	Sof-Saoff1g01871.1
Mch-MCH01g37450.1	Sof-Saoff1g01874.1
Mch-MCH01g37460.1	Sof-Saoff1g01875.1
Mch-MCH01g37470.1	Sof-Saoff1g01876.2
Mch-MCH01g37490.1	Sof-Saoff1g01878.1
Mch-MCH01g37500.1	Sof-Saoff1g01879.1
Mch-MCH01g37510.1	Sof-Saoff1g01887.1
Mch-MCH01g37520.1	Sof-Saoff1g01888.1
Mch-MCH01g37540.1	Sof-Saoff1g01889.1
Mch-MCH01g37550.1	Sof-Saoff1g01890.1
Mch-MCH01g37590.1	Sof-Saoff1g01894.1
Mch-MCH01g37610.1	Sof-Saoff1g01897.1
Mch-MCH01g37660.1	Sof-Saoff1g01906.1
Mch-MCH01g37710.1	Sof-Saoff1g01913.1
Mch-MCH01g37720.1	Sof-Saoff1g01920.1
Mch-MCH01g37780.1	Sof-Saoff1g01922.1
Mch-MCH01g37790.1	Sof-Saoff1g01935.1
Mch-MCH01g37830.1	Sof-Saoff1g01947.1
Mch-MCH01g37840.1	Sof-Saoff1g01951.1
Mch-MCH01g37860.1	Sof-Saoff1g01964.1
Mch-MCH01g37890.1	Sof-Saoff1g01970.1
Mch-MCH01g37900.1	Sof-Saoff1g01972.1
Mch-MCH01g37930.1	Sof-Saoff1g01977.1
Mch-MCH01g37950.1	Sof-Saoff1g01994.1
Mch-MCH01g38050.1	Sof-Saoff1g02010.1
Mch-MCH01g38210.1	Sof-Saoff1g02026.1
Mch-MCH01g37990.1	Sof-Saoff1g02035.1
Mch-MCH01g38140.1	Sof-Saoff1g02044.1
Mch-MCH01g38200.1	Sof-Saoff1g02054.1
Mch-MCH01g38210.1	Sof-Saoff1g02055.1
Mch-MCH01g38220.1	Sof-Saoff1g02056.1
Mch-MCH01g38250.1	Sof-Saoff1g02058.1
Mch-MCH01g38260.1	Sof-Saoff1g02059.2
Mch-MCH01g38300.1	Sof-Saoff1g02080.1
Mch-MCH01g38320.1	Sof-Saoff1g02083.1
Mch-MCH01g38330.1	Sof-Saoff1g02085.1
Mch-MCH01g38340.1	Sof-Saoff1g02087.1
Mch-MCH01g38360.1	Sof-Saoff1g02090.1
Mch-MCH01g38370.1	Sof-Saoff1g02091.1
Mch-MCH01g38390.1	Sof-Saoff1g02095.1
Mch-MCH01g38410.1	Sof-Saoff1g02097.1
Mch-MCH01g38440.1	Sof-Saoff1g02104.1
Mch-MCH01g38460.1	Sof-Saoff1g02115.1
Mch-MCH01g38480.1	Sof-Saoff1g02119.1
Mch-MCH01g38530.1	Sof-Saoff1g02142.1
Mch-MCH01g38560.1	Sof-Saoff1g02155.1
Mch-MCH01g38570.1	Sof-Saoff1g02156.1
Mch-MCH01g38590.1	Sof-Saoff1g02159.1
Mch-MCH01g38600.1	Sof-Saoff1g02160.1
Mch-MCH01g38610.1	Sof-Saoff1g02162.1
Mch-MCH01g38650.1	Sof-Saoff1g02163.1
Mch-MCH01g38680.1	Sof-Saoff1g02169.1
Mch-MCH01g38690.1	Sof-Saoff1g02170.1
Mch-MCH01g38700.1	Sof-Saoff1g02174.1
Mch-MCH01g38710.1	Sof-Saoff1g02175.1
Mch-MCH01g38720.1	Sof-Saoff1g02184.1
Mch-MCH01g38730.1	Sof-Saoff1g02186.1
Mch-MCH01g38760.1	Sof-Saoff1g02191.1
Mch-MCH01g38770.1	Sof-Saoff1g02192.1
Mch-MCH01g38780.1	Sof-Saoff1g02200.1
Mch-MCH01g38790.1	Sof-Saoff1g02201.2
Mch-MCH01g38800.1	Sof-Saoff1g02202.1
Mch-MCH01g38810.1	Sof-Saoff1g02208.1
Mch-MCH01g38830.1	Sof-Saoff1g02211.1
Mch-MCH01g38850.1	Sof-Saoff1g02214.1
Mch-MCH01g38860.1	Sof-Saoff1g02215.2
Mch-MCH01g38900.1	Sof-Saoff1g02219.1
Mch-MCH01g38930.1	Sof-Saoff1g02230.1
Mch-MCH01g38950.1	Sof-Saoff1g02241.1
Mch-MCH01g38990.1	Sof-Saoff1g02244.1
Mch-MCH01g39010.1	Sof-Saoff1g02248.1
Mch-MCH01g39060.1	Sof-Saoff1g02249.1
Mch-MCH01g39130.1	Sof-Saoff1g02252.1
Mch-MCH01g39170.1	Sof-Saoff1g02271.1
Mch-MCH01g39180.1	Sof-Saoff1g02273.1
Mch-MCH01g39210.1	Sof-Saoff1g02276.1
Mch-MCH01g39270.1	Sof-Saoff1g02281.1
Mch-MCH01g39290.1	Sof-Saoff1g02283.1
Mch-MCH01g39300.1	Sof-Saoff1g02284.1
Mch-MCH01g39350.1	Sof-Saoff1g02297.1
Mch-MCH01g40020.1	Sof-Saoff1g05696.1
Mch-MCH01g40250.1	Sof-Saoff1g05718.1
Mch-MCH01g40460.1	Sof-Saoff1g05742.1
Mch-MCH01g40570.1	Sof-Saoff1g05747.1
Mch-MCH01g40590.1	Sof-Saoff1g05755.1
Mch-MCH01g40600.1	Sof-Saoff1g05760.1
Mch-MCH01g40660.1	Sof-Saoff1g05764.1
Mch-MCH01g40770.1	Sof-Saoff1g05790.1
Mch-MCH01g40910.1	Sof-Saoff1g05805.1
Mch-MCH01g40920.1	Sof-Saoff1g05809.1
Mch-MCH01g41000.1	Sof-Saoff1g05817.1
Mch-MCH01g41020.1	Sof-Saoff1g05819.1
Mch-MCH01g41060.1	Sof-Saoff1g05821.1
Mch-MCH01g41100.1	Sof-Saoff1g05838.1
Mch-MCH01g41230.1	Sof-Saoff1g05856.1
Mch-MCH01g41330.1	Sof-Saoff1g05865.1
Mch-MCH01g41350.1	Sof-Saoff1g05868.1
Mch-MCH01g41360.1	Sof-Saoff1g05869.1
Mch-MCH01g41390.1	Sof-Saoff1g05871.1
Mch-MCH01g41400.1	Sof-Saoff1g05875.1
Mch-MCH01g41420.1	Sof-Saoff1g05877.1
Mch-MCH01g41430.1	Sof-Saoff1g05884.1
Mch-MCH01g41560.1	Sof-Saoff1g05899.1
Mch-MCH01g41570.1	Sof-Saoff1g05900.1
Mch-MCH01g41650.1	Sof-Saoff1g05904.1
Mch-MCH01g41690.1	Sof-Saoff1g05910.1
Mch-MCH01g41740.1	Sof-Saoff1g05914.1
Mch-MCH01g41750.1	Sof-Saoff1g05916.1
Mch-MCH01g41770.1	Sof-Saoff1g05918.1
Mch-MCH01g41790.1	Sof-Saoff1g05919.1
Mch-MCH01g41820.1	Sof-Saoff1g05926.1
Mch-MCH01g41850.1	Sof-Saoff1g05933.1
Mch-MCH01g41970.1	Sof-Saoff1g05946.1
Mch-MCH01g42030.1	Sof-Saoff1g05961.1
Mch-MCH01g42040.1	Sof-Saoff1g05963.1
Mch-MCH01g42120.1	Sof-Saoff1g05970.1
Mch-MCH01g42210.1	Sof-Saoff1g05977.1
Mch-MCH01g42230.1	Sof-Saoff1g05979.1
Mch-MCH01g42490.1	Sof-Saoff1g06000.1
Mch-MCH01g42510.1	Sof-Saoff1g06001.1
Mch-MCH01g42520.1	Sof-Saoff1g06002.1
Mch-MCH01g42600.1	Sof-Saoff1g06005.1
Mch-MCH01g32400.1	Sof-Saoff1g00921.1
Mch-MCH01g32540.1	Sof-Saoff1g00933.1
Mch-MCH01g32550.1	Sof-Saoff1g00934.1
Mch-MCH01g32560.1	Sof-Saoff1g00935.1
Mch-MCH01g32570.1	Sof-Saoff1g00936.1
Mch-MCH01g32590.1	Sof-Saoff1g00938.1
Mch-MCH01g32600.1	Sof-Saoff1g00940.1
Mch-MCH01g32610.1	Sof-Saoff1g00941.1
Mch-MCH01g32620.1	Sof-Saoff1g00942.1
Mch-MCH01g32670.1	Sof-Saoff1g00951.1
Mch-MCH01g32680.1	Sof-Saoff1g00952.1
Mch-MCH01g32690.1	Sof-Saoff1g00953.1
Mch-MCH01g32700.1	Sof-Saoff1g00954.1
Mch-MCH01g32710.1	Sof-Saoff1g00955.2
Mch-MCH01g32730.1	Sof-Saoff1g00956.1
Mch-MCH01g32770.1	Sof-Saoff1g00957.1
Mch-MCH01g32780.1	Sof-Saoff1g00958.1
Mch-MCH01g26930.1	Sof-Saoff1g01785.1
Mch-MCH01g27090.1	Sof-Saoff1g01796.1
Mch-MCH01g27160.1	Sof-Saoff1g01817.1
Mch-MCH01g27210.1	Sof-Saoff1g01821.1
Mch-MCH01g27290.1	Sof-Saoff1g01825.1
Mch-MCH01g27390.1	Sof-Saoff1g01839.1
Mch-MCH01g27410.1	Sof-Saoff1g01840.1
Mch-MCH01g27420.1	Sof-Saoff1g01846.2
Mch-MCH01g27430.1	Sof-Saoff1g01849.1
Mch-MCH01g27480.1	Sof-Saoff1g01850.1
Mch-MCH01g27490.1	Sof-Saoff1g01851.1
Mch-MCH01g27590.1	Sof-Saoff1g01861.1
Mch-MCH01g27610.1	Sof-Saoff1g01866.1
Mch-MCH01g27640.1	Sof-Saoff1g01867.1
Mch-MCH01g18290.1	Sof-Saoff1g05601.1
Mch-MCH01g18360.1	Sof-Saoff1g05603.1
Mch-MCH01g18500.1	Sof-Saoff1g05615.1
Mch-MCH01g18510.1	Sof-Saoff1g05616.1
Mch-MCH01g18550.1	Sof-Saoff1g05621.1
Mch-MCH01g18810.1	Sof-Saoff1g05642.1
Mch-MCH01g18950.1	Sof-Saoff1g05648.1
Mch-MCH01g19110.1	Sof-Saoff1g05661.1
Mch-MCH01g19220.1	Sof-Saoff1g05667.1
Mch-MCH01g19380.1	Sof-Saoff1g05673.1
Mch-MCH01g19530.1	Sof-Saoff1g05679.1
Mch-MCH01g19630.1	Sof-Saoff1g05682.1
Mch-MCH01g19650.1	Sof-Saoff1g05686.1
Mch-MCH01g17010.1	Sof-Saoff1g02375.1
Mch-MCH01g17040.1	Sof-Saoff1g02383.1
Mch-MCH01g17170.1	Sof-Saoff1g02409.1
Mch-MCH01g17230.1	Sof-Saoff1g02416.1
Mch-MCH01g17280.1	Sof-Saoff1g02432.1
Mch-MCH01g17370.1	Sof-Saoff1g02438.1
Mch-MCH01g17400.1	Sof-Saoff1g02451.1
Mch-MCH01g17410.1	Sof-Saoff1g02452.1
Mch-MCH01g17450.1	Sof-Saoff1g02458.1
Mch-MCH01g17490.1	Sof-Saoff1g02466.1
Mch-MCH01g17520.1	Sof-Saoff1g02469.1
Mch-MCH01g17600.1	Sof-Saoff1g02470.1
Mch-MCH01g15230.1	Sof-Saoff1g01031.1
Mch-MCH01g15260.1	Sof-Saoff1g01033.1
Mch-MCH01g15280.1	Sof-Saoff1g01052.1
Mch-MCH01g15300.1	Sof-Saoff1g01053.1
Mch-MCH01g15310.1	Sof-Saoff1g01063.1
Mch-MCH01g15320.1	Sof-Saoff1g01066.1
Mch-MCH01g15330.1	Sof-Saoff1g01069.1
Mch-MCH01g15350.1	Sof-Saoff1g01071.1
Mch-MCH01g15370.1	Sof-Saoff1g01080.1
Mch-MCH01g15380.1	Sof-Saoff1g01095.1
Mch-MCH01g15490.1	Sof-Saoff1g01103.1
Mch-MCH01g00220.1	Sof-Saoff1g00986.1
Mch-MCH01g00330.1	Sof-Saoff1g00987.1
Mch-MCH01g00350.1	Sof-Saoff1g00998.1
Mch-MCH01g00540.1	Sof-Saoff1g01001.2
Mch-MCH01g00560.1	Sof-Saoff1g01002.1
Mch-MCH01g00600.1	Sof-Saoff1g01012.1
Mch-MCH01g00610.1	Sof-Saoff1g01015.1
Mch-MCH01g00620.1	Sof-Saoff1g01016.1
Mch-MCH01g34380.1	Sof-Saoff1g05425.1
Mch-MCH01g34390.1	Sof-Saoff1g05426.1
Mch-MCH01g34410.1	Sof-Saoff1g05428.1
Mch-MCH01g34420.1	Sof-Saoff1g05431.1
Mch-MCH01g34490.1	Sof-Saoff1g05436.1
Mch-MCH01g34500.1	Sof-Saoff1g05439.1
Mch-MCH01g34520.1	Sof-Saoff1g05441.1
Mch-MCH01g33190.1	Sof-Saoff1g00866.1
Mch-MCH01g33200.1	Sof-Saoff1g00869.1
Mch-MCH01g33220.1	Sof-Saoff1g00870.1
Mch-MCH01g33250.1	Sof-Saoff1g00876.1
Mch-MCH01g33260.1	Sof-Saoff1g00878.1
Mch-MCH01g33270.1	Sof-Saoff1g00883.1
Mch-MCH01g33460.1	Sof-Saoff1g00902.1
Mch-MCH01g06900.1	Sof-Saoff1g02750.1
Mch-MCH01g06920.1	Sof-Saoff1g02751.1
Mch-MCH01g07020.1	Sof-Saoff1g02753.1
Mch-MCH01g07030.1	Sof-Saoff1g02754.1
Mch-MCH01g07080.1	Sof-Saoff1g02756.1
Mch-MCH01g07090.1	Sof-Saoff1g02758.1
Mch-MCH01g33140.1	Sof-Saoff1g00894.1
Mch-MCH01g33150.1	Sof-Saoff1g00896.1
Mch-MCH01g33170.1	Sof-Saoff1g00897.1
Mch-MCH01g33180.1	Sof-Saoff1g00898.1
Mch-MCH01g33340.1	Sof-Saoff1g00913.1
Mch-MCH01g33350.1	Sof-Saoff1g00914.1
Mch-MCH01g17000.1	Sof-Saoff1g05539.1
Mch-MCH01g17100.1	Sof-Saoff1g05541.1
Mch-MCH01g17240.1	Sof-Saoff1g05554.1
Mch-MCH01g17490.1	Sof-Saoff1g05566.1
Mch-MCH01g17500.1	Sof-Saoff1g05567.1
Mch-MCH01g17680.1	Sof-Saoff1g05571.1
Mch-MCH01g17740.1	Sof-Saoff1g05575.1
Mch-MCH01g16990.1	Sof-Saoff1g06251.1
Mch-MCH01g17000.1	Sof-Saoff1g06250.1
Mch-MCH01g17030.1	Sof-Saoff1g06248.1
Mch-MCH01g17080.1	Sof-Saoff1g06246.1
Mch-MCH01g17100.1	Sof-Saoff1g06245.1
Mch-MCH01g17140.1	Sof-Saoff1g06243.1
Mch-MCH01g17240.1	Sof-Saoff1g06235.1
Mch-MCH01g17270.1	Sof-Saoff1g06234.1
Mch-MCH01g17330.1	Sof-Saoff1g06231.1
Mch-MCH01g17350.1	Sof-Saoff1g06227.1
Mch-MCH01g17370.1	Sof-Saoff1g06226.1
Mch-MCH01g17430.1	Sof-Saoff1g06224.1
Mch-MCH01g17440.1	Sof-Saoff1g06223.1
Mch-MCH01g17490.1	Sof-Saoff1g06219.1
Mch-MCH01g17500.1	Sof-Saoff1g06218.1
Mch-MCH01g17530.1	Sof-Saoff1g06216.1
Mch-MCH01g17550.1	Sof-Saoff1g06215.1
Mch-MCH01g17570.1	Sof-Saoff1g06214.1
Mch-MCH01g17580.1	Sof-Saoff1g06213.2
Mch-MCH01g17620.1	Sof-Saoff1g06212.1
Mch-MCH01g17640.1	Sof-Saoff1g06208.1
Mch-MCH01g17660.1	Sof-Saoff1g06206.1
Mch-MCH01g17690.1	Sof-Saoff1g06205.1
Mch-MCH01g17700.1	Sof-Saoff1g06204.1
Mch-MCH01g17760.1	Sof-Saoff1g06203.1
Mch-MCH01g17770.1	Sof-Saoff1g06201.1
Mch-MCH01g17840.1	Sof-Saoff1g06200.1
Mch-MCH01g17870.1	Sof-Saoff1g06198.1
Mch-MCH01g17880.1	Sof-Saoff1g06195.1
Mch-MCH01g17890.1	Sof-Saoff1g06194.1
Mch-MCH01g17960.1	Sof-Saoff1g06193.1
Mch-MCH01g17970.1	Sof-Saoff1g06192.1
Mch-MCH01g17980.1	Sof-Saoff1g06191.1
Mch-MCH01g17990.1	Sof-Saoff1g06190.1
Mch-MCH01g18010.1	Sof-Saoff1g06189.1
Mch-MCH01g18050.1	Sof-Saoff1g06188.1
Mch-MCH01g18160.1	Sof-Saoff1g06187.1
Mch-MCH01g18180.1	Sof-Saoff1g06184.1
Mch-MCH01g18190.1	Sof-Saoff1g06183.1
Mch-MCH01g18200.1	Sof-Saoff1g06181.1
Mch-MCH01g18250.1	Sof-Saoff1g06180.1
Mch-MCH01g18310.1	Sof-Saoff1g06179.1
Mch-MCH01g18480.1	Sof-Saoff1g06173.1
Mch-MCH01g18500.1	Sof-Saoff1g06171.1
Mch-MCH01g18510.1	Sof-Saoff1g06169.1
Mch-MCH01g18540.1	Sof-Saoff1g06167.1
Mch-MCH01g18560.1	Sof-Saoff1g06166.1
Mch-MCH01g18580.1	Sof-Saoff1g06164.1
Mch-MCH01g18600.1	Sof-Saoff1g06161.1
Mch-MCH01g18610.1	Sof-Saoff1g06160.1
Mch-MCH01g18700.1	Sof-Saoff1g06153.1
Mch-MCH01g18740.1	Sof-Saoff1g06149.1
Mch-MCH01g18760.1	Sof-Saoff1g06148.1
Mch-MCH01g18800.1	Sof-Saoff1g06147.1
Mch-MCH01g18830.1	Sof-Saoff1g06142.1
Mch-MCH01g18870.1	Sof-Saoff1g06140.1
Mch-MCH01g18890.1	Sof-Saoff1g06139.1
Mch-MCH01g18910.1	Sof-Saoff1g06138.1
Mch-MCH01g19040.1	Sof-Saoff1g06137.1
Mch-MCH01g19110.1	Sof-Saoff1g06135.1
Mch-MCH01g19170.1	Sof-Saoff1g06132.1
Mch-MCH01g19220.1	Sof-Saoff1g06129.1
Mch-MCH01g19330.1	Sof-Saoff1g06128.1
Mch-MCH01g19350.1	Sof-Saoff1g06127.1
Mch-MCH01g19360.1	Sof-Saoff1g06126.1
Mch-MCH01g19400.1	Sof-Saoff1g06123.1
Mch-MCH01g19420.1	Sof-Saoff1g06122.1
Mch-MCH01g19440.1	Sof-Saoff1g06119.1
Mch-MCH01g19460.1	Sof-Saoff1g06113.1
Mch-MCH01g19470.1	Sof-Saoff1g06111.1
Mch-MCH01g19520.1	Sof-Saoff1g06110.1
Mch-MCH01g19530.1	Sof-Saoff1g06107.1
Mch-MCH01g19570.1	Sof-Saoff1g06105.1
Mch-MCH01g19690.1	Sof-Saoff1g06100.1
Mch-MCH01g19700.1	Sof-Saoff1g06099.1
Mch-MCH01g19720.1	Sof-Saoff1g06098.1
Mch-MCH01g19810.1	Sof-Saoff1g06094.1
Mch-MCH01g19820.1	Sof-Saoff1g06092.1
Mch-MCH01g19850.1	Sof-Saoff1g06089.1
Mch-MCH01g19890.1	Sof-Saoff1g06080.1
Mch-MCH01g19900.1	Sof-Saoff1g06079.1
Mch-MCH01g19980.1	Sof-Saoff1g06075.1
Mch-MCH01g20040.1	Sof-Saoff1g06072.1
Mch-MCH01g20160.1	Sof-Saoff1g06070.1
Mch-MCH01g26470.1	Sof-Saoff1g04159.1
Mch-MCH01g26520.1	Sof-Saoff1g04156.1
Mch-MCH01g26630.1	Sof-Saoff1g04153.1
Mch-MCH01g26650.1	Sof-Saoff1g04152.2
Mch-MCH01g26770.1	Sof-Saoff1g04138.1
Mch-MCH01g26810.1	Sof-Saoff1g04129.1
Mch-MCH01g26820.1	Sof-Saoff1g04128.1
Mch-MCH01g26900.1	Sof-Saoff1g04118.1
Mch-MCH01g26960.1	Sof-Saoff1g04115.1
Mch-MCH01g27030.1	Sof-Saoff1g04113.1
Mch-MCH01g27150.1	Sof-Saoff1g04089.1
Mch-MCH01g27160.1	Sof-Saoff1g04087.1
Mch-MCH01g27210.1	Sof-Saoff1g04081.1
Mch-MCH01g27230.1	Sof-Saoff1g04080.1
Mch-MCH01g27260.1	Sof-Saoff1g04078.1
Mch-MCH01g27400.1	Sof-Saoff1g04072.1
Mch-MCH01g27410.1	Sof-Saoff1g04069.4
Mch-MCH01g27470.1	Sof-Saoff1g04055.1
Mch-MCH01g27490.1	Sof-Saoff1g04051.1
Mch-MCH01g27560.1	Sof-Saoff1g04044.1
Mch-MCH01g27680.1	Sof-Saoff1g04030.1
Mch-MCH01g27700.1	Sof-Saoff1g04026.1
Mch-MCH01g27740.1	Sof-Saoff1g04024.1
Mch-MCH01g27840.1	Sof-Saoff1g04003.1
Mch-MCH01g36290.1	Sof-Saoff1g03876.1
Mch-MCH01g36300.1	Sof-Saoff1g03875.1
Mch-MCH01g36320.1	Sof-Saoff1g03873.1
Mch-MCH01g36370.1	Sof-Saoff1g03872.1
Mch-MCH01g36400.1	Sof-Saoff1g03868.1
Mch-MCH01g36410.1	Sof-Saoff1g03867.1
Mch-MCH01g36430.1	Sof-Saoff1g03865.1
Mch-MCH01g36460.1	Sof-Saoff1g03863.1
Mch-MCH01g36470.1	Sof-Saoff1g03862.1
Mch-MCH01g36490.1	Sof-Saoff1g03854.1
Mch-MCH01g36510.1	Sof-Saoff1g03844.1
Mch-MCH01g36520.1	Sof-Saoff1g03843.1
Mch-MCH01g36530.1	Sof-Saoff1g03841.1
Mch-MCH01g36540.1	Sof-Saoff1g03838.1
Mch-MCH01g36550.1	Sof-Saoff1g03837.1
Mch-MCH01g36560.1	Sof-Saoff1g03836.1
Mch-MCH01g39460.1	Sof-Saoff1g05258.1
Mch-MCH01g39470.1	Sof-Saoff1g05257.1
Mch-MCH01g39480.1	Sof-Saoff1g05256.1
Mch-MCH01g39500.1	Sof-Saoff1g05253.1
Mch-MCH01g39510.1	Sof-Saoff1g05246.1
Mch-MCH01g39560.1	Sof-Saoff1g05243.1
Mch-MCH01g39580.1	Sof-Saoff1g05242.1
Mch-MCH01g39640.1	Sof-Saoff1g05233.1
Mch-MCH01g39700.1	Sof-Saoff1g05223.1
Mch-MCH01g37090.1	Sof-Saoff1g04083.1
Mch-MCH01g37100.1	Sof-Saoff1g04081.1
Mch-MCH01g37120.1	Sof-Saoff1g04079.1
Mch-MCH01g37150.1	Sof-Saoff1g04076.1
Mch-MCH01g37170.1	Sof-Saoff1g04069.4
Mch-MCH01g37210.1	Sof-Saoff1g04061.1
Mch-MCH01g37230.1	Sof-Saoff1g04058.1
Mch-MCH01g37260.1	Sof-Saoff1g04051.1
Mch-MCH01g37340.1	Sof-Saoff1g04047.1
Mch-MCH01g33300.1	Sof-Saoff1g00930.1
Mch-MCH01g33350.1	Sof-Saoff1g00914.1
Mch-MCH01g33390.1	Sof-Saoff1g00910.1
Mch-MCH01g33400.1	Sof-Saoff1g00908.1
Mch-MCH01g33420.1	Sof-Saoff1g00906.1
Mch-MCH01g33430.1	Sof-Saoff1g00905.1
Mch-MCH01g33440.1	Sof-Saoff1g00904.1
Mch-MCH01g33450.1	Sof-Saoff1g00903.1
Mch-MCH01g20720.1	Sof-Saoff1g06043.1
Mch-MCH01g20740.1	Sof-Saoff1g06042.1
Mch-MCH01g20760.1	Sof-Saoff1g06041.1
Mch-MCH01g20800.1	Sof-Saoff1g06038.1
Mch-MCH01g20820.1	Sof-Saoff1g06037.1
Mch-MCH01g20840.1	Sof-Saoff1g06035.1
Mch-MCH01g20850.1	Sof-Saoff1g06034.1
Mch-MCH01g21880.1	Sof-Saoff1g06064.1
Mch-MCH01g21920.1	Sof-Saoff1g06063.1
Mch-MCH01g21970.1	Sof-Saoff1g06058.1
Mch-MCH01g21980.1	Sof-Saoff1g06057.1
Mch-MCH01g22010.1	Sof-Saoff1g06055.1
Mch-MCH01g22040.1	Sof-Saoff1g06053.1
Mch-MCH01g22070.1	Sof-Saoff1g06049.1
Mch-MCH01g38030.1	Sof-Saoff1g02012.1
Mch-MCH01g38040.1	Sof-Saoff1g02011.1
Mch-MCH01g38080.1	Sof-Saoff1g02006.1
Mch-MCH01g38090.1	Sof-Saoff1g02005.1
Mch-MCH01g38100.1	Sof-Saoff1g02004.1
Mch-MCH01g38140.1	Sof-Saoff1g01994.1
Mch-MCH01g38180.1	Sof-Saoff1g01980.1
Mch-MCH01g34900.1	Sof-Saoff1g03505.1
Mch-MCH01g35080.1	Sof-Saoff1g03497.1
Mch-MCH01g35150.1	Sof-Saoff1g03496.1
Mch-MCH01g35220.1	Sof-Saoff1g03493.1
Mch-MCH01g35270.1	Sof-Saoff1g03491.1
Mch-MCH01g35380.1	Sof-Saoff1g03479.1
Mch-MCH01g21660.1	Sof-Saoff1g04816.1
Mch-MCH01g21790.1	Sof-Saoff1g04814.1
Mch-MCH01g21820.1	Sof-Saoff1g04808.1
Mch-MCH01g21910.1	Sof-Saoff1g04792.1
Mch-MCH01g21970.1	Sof-Saoff1g04788.1
Mch-MCH01g22040.1	Sof-Saoff1g04777.1
Mch-MCH01g22100.1	Sof-Saoff2g00152.1
Mch-MCH01g22110.1	Sof-Saoff2g00153.1
Mch-MCH01g22120.1	Sof-Saoff2g00154.1
Mch-MCH01g22130.1	Sof-Saoff2g00156.1
Mch-MCH01g22140.1	Sof-Saoff2g00157.1
Mch-MCH01g22150.1	Sof-Saoff2g00158.1
Mch-MCH01g22160.1	Sof-Saoff2g00159.1
Mch-MCH01g22170.1	Sof-Saoff2g00160.1
Mch-MCH01g22180.1	Sof-Saoff2g00161.1
Mch-MCH01g22200.1	Sof-Saoff2g00162.1
Mch-MCH01g22220.1	Sof-Saoff2g00164.1
Mch-MCH01g22230.1	Sof-Saoff2g00165.1
Mch-MCH01g22240.1	Sof-Saoff2g00166.1
Mch-MCH01g22260.1	Sof-Saoff2g00168.1
Mch-MCH01g22270.1	Sof-Saoff2g00169.1
Mch-MCH01g22280.1	Sof-Saoff2g00170.1
Mch-MCH01g22290.1	Sof-Saoff2g00171.1
Mch-MCH01g22310.1	Sof-Saoff2g00172.1
Mch-MCH01g22320.1	Sof-Saoff2g00175.1
Mch-MCH01g22330.1	Sof-Saoff2g00178.1
Mch-MCH01g22340.1	Sof-Saoff2g00179.1
Mch-MCH01g22350.1	Sof-Saoff2g00180.1
Mch-MCH01g22360.1	Sof-Saoff2g00181.1
Mch-MCH01g22370.1	Sof-Saoff2g00182.1
Mch-MCH01g22390.1	Sof-Saoff2g00183.1
Mch-MCH01g22400.1	Sof-Saoff2g00184.1
Mch-MCH01g22410.1	Sof-Saoff2g00185.1
Mch-MCH01g22420.1	Sof-Saoff2g00186.1
Mch-MCH01g22430.1	Sof-Saoff2g00187.1
Mch-MCH01g22440.1	Sof-Saoff2g00188.1
Mch-MCH01g22450.1	Sof-Saoff2g00189.1
Mch-MCH01g22460.1	Sof-Saoff2g00190.1
Mch-MCH01g22470.1	Sof-Saoff2g00191.1
Mch-MCH01g22480.1	Sof-Saoff2g00192.1
Mch-MCH01g22490.1	Sof-Saoff2g00193.1
Mch-MCH01g22500.1	Sof-Saoff2g00194.1
Mch-MCH01g22510.1	Sof-Saoff2g00195.1
Mch-MCH01g22540.1	Sof-Saoff2g00197.1
Mch-MCH01g22550.1	Sof-Saoff2g00198.1
Mch-MCH01g22560.1	Sof-Saoff2g00199.1
Mch-MCH01g22570.1	Sof-Saoff2g00201.1
Mch-MCH01g22580.1	Sof-Saoff2g00203.1
Mch-MCH01g22590.1	Sof-Saoff2g00205.1
Mch-MCH01g22620.1	Sof-Saoff2g00213.1
Mch-MCH01g22640.1	Sof-Saoff2g00216.1
Mch-MCH01g22650.1	Sof-Saoff2g00217.1
Mch-MCH01g22660.1	Sof-Saoff2g00218.1
Mch-MCH01g22670.1	Sof-Saoff2g00220.1
Mch-MCH01g22680.1	Sof-Saoff2g00223.1
Mch-MCH01g22690.1	Sof-Saoff2g00224.1
Mch-MCH01g22700.1	Sof-Saoff2g00225.1
Mch-MCH01g22710.1	Sof-Saoff2g00226.1
Mch-MCH01g22720.1	Sof-Saoff2g00228.1
Mch-MCH01g22910.1	Sof-Saoff2g00251.1
Mch-MCH01g22970.1	Sof-Saoff2g00269.1
Mch-MCH01g22980.1	Sof-Saoff2g00270.1
Mch-MCH01g22990.1	Sof-Saoff2g00271.2
Mch-MCH01g23000.1	Sof-Saoff2g00272.1
Mch-MCH01g23010.1	Sof-Saoff2g00273.1
Mch-MCH01g23050.1	Sof-Saoff2g00274.1
Mch-MCH01g23060.1	Sof-Saoff2g00275.1
Mch-MCH01g23070.1	Sof-Saoff2g00276.1
Mch-MCH01g23080.1	Sof-Saoff2g00277.1
Mch-MCH01g23090.1	Sof-Saoff2g00278.1
Mch-MCH01g23100.1	Sof-Saoff2g00279.1
Mch-MCH01g23120.1	Sof-Saoff2g00280.1
Mch-MCH01g23130.1	Sof-Saoff2g00282.1
Mch-MCH01g23140.1	Sof-Saoff2g00283.1
Mch-MCH01g23150.1	Sof-Saoff2g00284.1
Mch-MCH01g23160.1	Sof-Saoff2g00285.1
Mch-MCH01g23180.1	Sof-Saoff2g00287.1
Mch-MCH01g23200.1	Sof-Saoff2g00289.1
Mch-MCH01g23210.1	Sof-Saoff2g00290.1
Mch-MCH01g23220.1	Sof-Saoff2g00291.1
Mch-MCH01g23230.1	Sof-Saoff2g00293.1
Mch-MCH01g23240.1	Sof-Saoff2g00294.1
Mch-MCH01g23250.1	Sof-Saoff2g00295.1
Mch-MCH01g23260.1	Sof-Saoff2g00296.1
Mch-MCH01g23280.1	Sof-Saoff2g00297.1
Mch-MCH01g23290.1	Sof-Saoff2g00298.1
Mch-MCH01g23300.1	Sof-Saoff2g00299.1
Mch-MCH01g23310.1	Sof-Saoff2g00301.1
Mch-MCH01g23350.1	Sof-Saoff2g00304.1
Mch-MCH01g23360.1	Sof-Saoff2g00305.1
Mch-MCH01g23380.1	Sof-Saoff2g00306.1
Mch-MCH01g23390.1	Sof-Saoff2g00307.1
Mch-MCH01g23400.1	Sof-Saoff2g00308.1
Mch-MCH01g23410.1	Sof-Saoff2g00309.1
Mch-MCH01g23420.1	Sof-Saoff2g00310.1
Mch-MCH01g23430.1	Sof-Saoff2g00311.1
Mch-MCH01g23440.1	Sof-Saoff2g00313.1
Mch-MCH01g23460.1	Sof-Saoff2g00315.1
Mch-MCH01g23480.1	Sof-Saoff2g00316.1
Mch-MCH01g23490.1	Sof-Saoff2g00317.1
Mch-MCH01g23500.1	Sof-Saoff2g00318.1
Mch-MCH01g23510.1	Sof-Saoff2g00319.1
Mch-MCH01g23520.1	Sof-Saoff2g00320.1
Mch-MCH01g23530.1	Sof-Saoff2g00321.1
Mch-MCH01g23540.1	Sof-Saoff2g00322.1
Mch-MCH01g23550.1	Sof-Saoff2g00323.1
Mch-MCH01g26290.1	Sof-Saoff2g02414.1
Mch-MCH01g26310.1	Sof-Saoff2g02416.1
Mch-MCH01g26320.1	Sof-Saoff2g02417.1
Mch-MCH01g26330.1	Sof-Saoff2g02419.1
Mch-MCH01g26360.1	Sof-Saoff2g02424.1
Mch-MCH01g26410.1	Sof-Saoff2g02425.1
Mch-MCH01g26450.1	Sof-Saoff2g02429.1
Mch-MCH01g26490.1	Sof-Saoff2g02430.1
Mch-MCH01g26510.1	Sof-Saoff2g02431.1
Mch-MCH01g26520.1	Sof-Saoff2g02432.1
Mch-MCH01g26530.1	Sof-Saoff2g02434.1
Mch-MCH01g26550.1	Sof-Saoff2g02435.1
Mch-MCH01g26580.1	Sof-Saoff2g02436.1
Mch-MCH01g26690.1	Sof-Saoff2g02437.1
Mch-MCH01g26710.1	Sof-Saoff2g02439.1
Mch-MCH01g26760.1	Sof-Saoff2g02441.1
Mch-MCH01g26810.1	Sof-Saoff2g02443.1
Mch-MCH01g26820.1	Sof-Saoff2g02444.1
Mch-MCH01g26830.1	Sof-Saoff2g02445.1
Mch-MCH01g26870.1	Sof-Saoff2g02447.1
Mch-MCH01g26880.1	Sof-Saoff2g02448.1
Mch-MCH01g26930.1	Sof-Saoff2g02450.1
Mch-MCH01g27050.1	Sof-Saoff2g02453.1
Mch-MCH01g27060.1	Sof-Saoff2g02454.1
Mch-MCH01g27080.1	Sof-Saoff2g02455.1
Mch-MCH01g27150.1	Sof-Saoff2g02462.1
Mch-MCH01g27210.1	Sof-Saoff2g02468.1
Mch-MCH01g27230.1	Sof-Saoff2g02470.1
Mch-MCH01g27240.1	Sof-Saoff2g02471.1
Mch-MCH01g27250.1	Sof-Saoff2g02472.1
Mch-MCH01g27260.1	Sof-Saoff2g02473.1
Mch-MCH01g27320.1	Sof-Saoff2g02474.1
Mch-MCH01g27410.1	Sof-Saoff2g02475.1
Mch-MCH01g27420.1	Sof-Saoff2g02476.1
Mch-MCH01g27450.1	Sof-Saoff2g02477.1
Mch-MCH01g27460.1	Sof-Saoff2g02478.1
Mch-MCH01g27470.1	Sof-Saoff2g02479.1
Mch-MCH01g27480.1	Sof-Saoff2g02480.1
Mch-MCH01g27490.1	Sof-Saoff2g02481.1
Mch-MCH01g27500.1	Sof-Saoff2g02482.1
Mch-MCH01g27510.1	Sof-Saoff2g02483.1
Mch-MCH01g27550.1	Sof-Saoff2g02490.1
Mch-MCH01g27590.1	Sof-Saoff2g02493.1
Mch-MCH01g27610.1	Sof-Saoff2g02495.1
Mch-MCH01g27660.1	Sof-Saoff2g02496.1
Mch-MCH01g27670.1	Sof-Saoff2g02497.1
Mch-MCH01g27700.1	Sof-Saoff2g02501.1
Mch-MCH01g27790.1	Sof-Saoff2g02503.1
Mch-MCH01g27810.1	Sof-Saoff2g02502.2
Mch-MCH01g27860.1	Sof-Saoff2g02513.1
Mch-MCH01g29400.1	Sof-Saoff2g01534.1
Mch-MCH01g29470.1	Sof-Saoff2g01536.1
Mch-MCH01g29620.1	Sof-Saoff2g01545.1
Mch-MCH01g29630.1	Sof-Saoff2g01546.1
Mch-MCH01g29710.1	Sof-Saoff2g01548.1
Mch-MCH01g29970.1	Sof-Saoff2g01556.1
Mch-MCH01g30060.1	Sof-Saoff2g01572.1
Mch-MCH01g30230.1	Sof-Saoff2g01577.1
Mch-MCH01g30270.1	Sof-Saoff2g01581.1
Mch-MCH01g30310.1	Sof-Saoff2g01584.1
Mch-MCH01g30450.1	Sof-Saoff2g01587.1
Mch-MCH01g30500.1	Sof-Saoff2g01592.1
Mch-MCH01g30690.1	Sof-Saoff2g01597.1
Mch-MCH01g30870.1	Sof-Saoff2g01617.1
Mch-MCH01g30960.1	Sof-Saoff2g01638.1
Mch-MCH01g30980.1	Sof-Saoff2g01639.1
Mch-MCH01g31200.1	Sof-Saoff2g01661.1
Mch-MCH01g04680.1	Sof-Saoff2g02964.1
Mch-MCH01g04870.1	Sof-Saoff2g02976.1
Mch-MCH01g04940.1	Sof-Saoff2g02980.1
Mch-MCH01g05060.1	Sof-Saoff2g02990.1
Mch-MCH01g05120.1	Sof-Saoff2g02992.1
Mch-MCH01g05150.1	Sof-Saoff2g02993.1
Mch-MCH01g05190.1	Sof-Saoff2g02995.1
Mch-MCH01g05200.1	Sof-Saoff2g02996.1
Mch-MCH01g05240.1	Sof-Saoff2g02997.1
Mch-MCH01g05250.1	Sof-Saoff2g02999.1
Mch-MCH01g05290.1	Sof-Saoff2g03006.1
Mch-MCH01g05310.1	Sof-Saoff2g03010.1
Mch-MCH01g05400.1	Sof-Saoff2g03017.1
Mch-MCH01g05410.1	Sof-Saoff2g03020.1
Mch-MCH01g29740.1	Sof-Saoff2g02169.1
Mch-MCH01g29870.1	Sof-Saoff2g02177.1
Mch-MCH01g29890.1	Sof-Saoff2g02180.1
Mch-MCH01g29900.1	Sof-Saoff2g02181.1
Mch-MCH01g29930.1	Sof-Saoff2g02182.1
Mch-MCH01g29960.1	Sof-Saoff2g02183.1
Mch-MCH01g29970.1	Sof-Saoff2g02186.1
Mch-MCH01g29980.1	Sof-Saoff2g02188.1
Mch-MCH01g29990.1	Sof-Saoff2g02190.1
Mch-MCH01g30010.1	Sof-Saoff2g02191.2
Mch-MCH01g30050.1	Sof-Saoff2g02195.1
Mch-MCH01g30090.1	Sof-Saoff2g02199.1
Mch-MCH01g30110.1	Sof-Saoff2g02209.1
Mch-MCH01g31420.1	Sof-Saoff2g01645.1
Mch-MCH01g31500.1	Sof-Saoff2g01671.2
Mch-MCH01g31540.1	Sof-Saoff2g01675.1
Mch-MCH01g31710.1	Sof-Saoff2g01681.1
Mch-MCH01g31760.1	Sof-Saoff2g01687.1
Mch-MCH01g31890.1	Sof-Saoff2g01708.1
Mch-MCH01g31920.1	Sof-Saoff2g01725.1
Mch-MCH01g31930.1	Sof-Saoff2g01726.1
Mch-MCH01g31980.1	Sof-Saoff2g01729.1
Mch-MCH01g32040.1	Sof-Saoff2g01741.1
Mch-MCH01g32210.1	Sof-Saoff2g01762.1
Mch-MCH01g32300.1	Sof-Saoff2g01766.1
Mch-MCH01g32360.1	Sof-Saoff2g01773.1
Mch-MCH01g32440.1	Sof-Saoff2g01782.1
Mch-MCH01g32460.1	Sof-Saoff2g01785.1
Mch-MCH01g16230.1	Sof-Saoff2g04232.1
Mch-MCH01g16240.1	Sof-Saoff2g04240.1
Mch-MCH01g16260.1	Sof-Saoff2g04241.1
Mch-MCH01g16290.1	Sof-Saoff2g04244.1
Mch-MCH01g16320.1	Sof-Saoff2g04247.1
Mch-MCH01g16350.1	Sof-Saoff2g04257.1
Mch-MCH01g16360.1	Sof-Saoff2g04258.1
Mch-MCH01g16400.1	Sof-Saoff2g04268.1
Mch-MCH01g16410.1	Sof-Saoff2g04277.1
Mch-MCH01g16450.1	Sof-Saoff2g04280.1
Mch-MCH01g16510.1	Sof-Saoff2g04296.1
Mch-MCH01g16540.1	Sof-Saoff2g04300.1
Mch-MCH01g20170.1	Sof-Saoff2g02595.1
Mch-MCH01g20270.1	Sof-Saoff2g02597.1
Mch-MCH01g20280.1	Sof-Saoff2g02598.1
Mch-MCH01g20400.1	Sof-Saoff2g02600.1
Mch-MCH01g20410.1	Sof-Saoff2g02604.1
Mch-MCH01g20420.1	Sof-Saoff2g02606.1
Mch-MCH01g20440.1	Sof-Saoff2g02607.1
Mch-MCH01g20480.1	Sof-Saoff2g02609.1
Mch-MCH01g20540.1	Sof-Saoff2g02610.1
Mch-MCH01g20550.1	Sof-Saoff2g02611.1
Mch-MCH01g20650.1	Sof-Saoff2g02614.1
Mch-MCH01g01060.1	Sof-Saoff2g04232.1
Mch-MCH01g01120.1	Sof-Saoff2g04238.1
Mch-MCH01g01140.1	Sof-Saoff2g04244.1
Mch-MCH01g01150.1	Sof-Saoff2g04251.1
Mch-MCH01g01160.1	Sof-Saoff2g04253.1
Mch-MCH01g01240.1	Sof-Saoff2g04268.1
Mch-MCH01g01280.1	Sof-Saoff2g04269.1
Mch-MCH01g01290.1	Sof-Saoff2g04270.1
Mch-MCH01g01310.1	Sof-Saoff2g04277.1
Mch-MCH01g01330.1	Sof-Saoff2g04279.1
Mch-MCH01g43150.1	Sof-Saoff2g02705.1
Mch-MCH01g43170.1	Sof-Saoff2g02715.1
Mch-MCH01g43220.1	Sof-Saoff2g02723.1
Mch-MCH01g43260.1	Sof-Saoff2g02724.1
Mch-MCH01g43430.1	Sof-Saoff2g02736.1
Mch-MCH01g43450.1	Sof-Saoff2g02740.1
Mch-MCH01g43480.1	Sof-Saoff2g02748.1
Mch-MCH01g43490.1	Sof-Saoff2g02753.1
Mch-MCH01g43500.1	Sof-Saoff2g02758.1
Mch-MCH01g10140.1	Sof-Saoff2g01556.1
Mch-MCH01g10160.1	Sof-Saoff2g01557.1
Mch-MCH01g10220.1	Sof-Saoff2g01561.1
Mch-MCH01g10290.1	Sof-Saoff2g01576.1
Mch-MCH01g10320.1	Sof-Saoff2g01577.1
Mch-MCH01g10400.1	Sof-Saoff2g01592.1
Mch-MCH01g10580.1	Sof-Saoff2g01599.1
Mch-MCH01g10750.1	Sof-Saoff2g01613.1
Mch-MCH01g10860.1	Sof-Saoff2g01622.1
Mch-MCH01g27210.1	Sof-Saoff2g01263.1
Mch-MCH01g27230.1	Sof-Saoff2g01265.1
Mch-MCH01g27260.1	Sof-Saoff2g01267.1
Mch-MCH01g27310.1	Sof-Saoff2g01273.1
Mch-MCH01g27410.1	Sof-Saoff2g01280.1
Mch-MCH01g27420.1	Sof-Saoff2g01284.2
Mch-MCH01g27460.1	Sof-Saoff2g01291.1
Mch-MCH01g27500.1	Sof-Saoff2g01297.2
Mch-MCH01g36850.1	Sof-Saoff2g01234.1
Mch-MCH01g36880.1	Sof-Saoff2g01249.1
Mch-MCH01g36910.1	Sof-Saoff2g01250.1
Mch-MCH01g37100.1	Sof-Saoff2g01263.1
Mch-MCH01g37110.1	Sof-Saoff2g01264.1
Mch-MCH01g37150.1	Sof-Saoff2g01269.1
Mch-MCH01g37170.1	Sof-Saoff2g01280.1
Mch-MCH01g37230.1	Sof-Saoff2g01283.1
Mch-MCH01g36540.1	Sof-Saoff2g01122.1
Mch-MCH01g36690.1	Sof-Saoff2g01139.1
Mch-MCH01g36720.1	Sof-Saoff2g01158.1
Mch-MCH01g36730.1	Sof-Saoff2g01163.1
Mch-MCH01g36790.1	Sof-Saoff2g01178.1
Mch-MCH01g36800.1	Sof-Saoff2g01181.1
Mch-MCH01g36830.1	Sof-Saoff2g01195.1
Mch-MCH01g36840.1	Sof-Saoff2g01199.1
Mch-MCH01g04870.1	Sof-Saoff2g03567.1
Mch-MCH01g04970.1	Sof-Saoff2g03570.1
Mch-MCH01g05120.1	Sof-Saoff2g03580.1
Mch-MCH01g05150.1	Sof-Saoff2g03581.1
Mch-MCH01g05210.1	Sof-Saoff2g03588.1
Mch-MCH01g05290.1	Sof-Saoff2g03599.1
Mch-MCH01g05400.1	Sof-Saoff2g03608.1
Mch-MCH01g15650.1	Sof-Saoff2g00751.1
Mch-MCH01g15670.1	Sof-Saoff2g00752.1
Mch-MCH01g15700.1	Sof-Saoff2g00753.1
Mch-MCH01g15710.1	Sof-Saoff2g00754.1
Mch-MCH01g15730.1	Sof-Saoff2g00756.1
Mch-MCH01g15760.1	Sof-Saoff2g00759.1
Mch-MCH01g21560.1	Sof-Saoff2g02637.1
Mch-MCH01g21570.1	Sof-Saoff2g02639.1
Mch-MCH01g21650.1	Sof-Saoff2g02641.1
Mch-MCH01g21660.1	Sof-Saoff2g02642.1
Mch-MCH01g21760.1	Sof-Saoff2g02645.1
Mch-MCH01g21780.1	Sof-Saoff2g02646.1
Mch-MCH01g04940.1	Sof-Saoff2g00573.1
Mch-MCH01g05120.1	Sof-Saoff2g00584.1
Mch-MCH01g05150.1	Sof-Saoff2g00589.1
Mch-MCH01g05170.1	Sof-Saoff2g00596.1
Mch-MCH01g05210.1	Sof-Saoff2g00601.1
Mch-MCH01g05290.1	Sof-Saoff2g00605.1
Mch-MCH01g46040.1	Sof-Saoff2g04232.1
Mch-MCH01g46060.1	Sof-Saoff2g04241.1
Mch-MCH01g46130.1	Sof-Saoff2g04242.1
Mch-MCH01g46170.1	Sof-Saoff2g04248.1
Mch-MCH01g46230.1	Sof-Saoff2g04256.1
Mch-MCH01g46410.1	Sof-Saoff2g04269.1
Mch-MCH01g23560.1	Sof-Saoff2g03631.1
Mch-MCH01g23580.1	Sof-Saoff2g03630.1
Mch-MCH01g23600.1	Sof-Saoff2g03629.1
Mch-MCH01g23620.1	Sof-Saoff2g03627.1
Mch-MCH01g23630.1	Sof-Saoff2g03625.1
Mch-MCH01g23640.1	Sof-Saoff2g03623.1
Mch-MCH01g23670.1	Sof-Saoff2g03620.1
Mch-MCH01g23690.1	Sof-Saoff2g03615.1
Mch-MCH01g23750.1	Sof-Saoff2g03613.1
Mch-MCH01g23760.1	Sof-Saoff2g03612.1
Mch-MCH01g23770.1	Sof-Saoff2g03611.1
Mch-MCH01g23780.1	Sof-Saoff2g03610.1
Mch-MCH01g23790.1	Sof-Saoff2g03609.1
Mch-MCH01g23800.1	Sof-Saoff2g03608.1
Mch-MCH01g23810.1	Sof-Saoff2g03607.1
Mch-MCH01g23820.1	Sof-Saoff2g03606.1
Mch-MCH01g23840.1	Sof-Saoff2g03605.1
Mch-MCH01g23850.1	Sof-Saoff2g03604.1
Mch-MCH01g23860.1	Sof-Saoff2g03603.1
Mch-MCH01g23870.1	Sof-Saoff2g03602.1
Mch-MCH01g23880.1	Sof-Saoff2g03601.1
Mch-MCH01g23900.1	Sof-Saoff2g03600.1
Mch-MCH01g23910.1	Sof-Saoff2g03599.1
Mch-MCH01g23920.1	Sof-Saoff2g03598.1
Mch-MCH01g23930.1	Sof-Saoff2g03597.1
Mch-MCH01g23940.1	Sof-Saoff2g03596.1
Mch-MCH01g23950.1	Sof-Saoff2g03595.1
Mch-MCH01g23960.1	Sof-Saoff2g03594.1
Mch-MCH01g23970.1	Sof-Saoff2g03593.1
Mch-MCH01g23980.1	Sof-Saoff2g03592.1
Mch-MCH01g23990.1	Sof-Saoff2g03591.1
Mch-MCH01g24000.1	Sof-Saoff2g03590.1
Mch-MCH01g24020.1	Sof-Saoff2g03589.1
Mch-MCH01g24040.1	Sof-Saoff2g03586.1
Mch-MCH01g24050.1	Sof-Saoff2g03585.1
Mch-MCH01g24060.1	Sof-Saoff2g03584.1
Mch-MCH01g24070.1	Sof-Saoff2g03583.1
Mch-MCH01g24080.1	Sof-Saoff2g03582.1
Mch-MCH01g24090.1	Sof-Saoff2g03581.1
Mch-MCH01g24100.1	Sof-Saoff2g03580.1
Mch-MCH01g24110.1	Sof-Saoff2g03579.1
Mch-MCH01g24120.1	Sof-Saoff2g03577.1
Mch-MCH01g24130.1	Sof-Saoff2g03576.1
Mch-MCH01g24140.1	Sof-Saoff2g03575.1
Mch-MCH01g24160.1	Sof-Saoff2g03574.1
Mch-MCH01g24170.1	Sof-Saoff2g03573.1
Mch-MCH01g24180.1	Sof-Saoff2g03572.1
Mch-MCH01g24190.1	Sof-Saoff2g03571.1
Mch-MCH01g24200.1	Sof-Saoff2g03570.1
Mch-MCH01g24210.1	Sof-Saoff2g03567.1
Mch-MCH01g24220.1	Sof-Saoff2g03563.1
Mch-MCH01g24280.1	Sof-Saoff2g03561.1
Mch-MCH01g24290.1	Sof-Saoff2g03560.1
Mch-MCH01g24300.1	Sof-Saoff2g03559.1
Mch-MCH01g24310.1	Sof-Saoff2g03558.1
Mch-MCH01g24320.1	Sof-Saoff2g03556.1
Mch-MCH01g24340.1	Sof-Saoff2g03555.1
Mch-MCH01g24350.1	Sof-Saoff2g03554.1
Mch-MCH01g24360.1	Sof-Saoff2g03553.1
Mch-MCH01g24370.1	Sof-Saoff2g03551.1
Mch-MCH01g24380.1	Sof-Saoff2g03549.1
Mch-MCH01g24390.1	Sof-Saoff2g03546.1
Mch-MCH01g24410.1	Sof-Saoff2g03545.1
Mch-MCH01g24420.1	Sof-Saoff2g03544.1
Mch-MCH01g24430.1	Sof-Saoff2g03543.1
Mch-MCH01g24440.1	Sof-Saoff2g03539.1
Mch-MCH01g24470.1	Sof-Saoff2g03538.1
Mch-MCH01g24480.1	Sof-Saoff2g03536.1
Mch-MCH01g24490.1	Sof-Saoff2g03535.1
Mch-MCH01g24500.1	Sof-Saoff2g03533.1
Mch-MCH01g24510.1	Sof-Saoff2g03532.1
Mch-MCH01g24520.1	Sof-Saoff2g03531.1
Mch-MCH01g24540.1	Sof-Saoff2g03530.1
Mch-MCH01g24550.1	Sof-Saoff2g03529.1
Mch-MCH01g24560.1	Sof-Saoff2g03527.1
Mch-MCH01g24570.1	Sof-Saoff2g03526.1
Mch-MCH01g24580.1	Sof-Saoff2g03523.1
Mch-MCH01g24600.1	Sof-Saoff2g03521.1
Mch-MCH01g24610.1	Sof-Saoff2g03519.1
Mch-MCH01g24620.1	Sof-Saoff2g03518.1
Mch-MCH01g24630.1	Sof-Saoff2g03517.1
Mch-MCH01g24660.1	Sof-Saoff2g03516.1
Mch-MCH01g24670.1	Sof-Saoff2g03515.1
Mch-MCH01g24680.1	Sof-Saoff2g03514.1
Mch-MCH01g24700.1	Sof-Saoff2g03513.1
Mch-MCH01g24710.1	Sof-Saoff2g03511.1
Mch-MCH01g24720.1	Sof-Saoff2g03509.1
Mch-MCH01g24730.1	Sof-Saoff2g03508.1
Mch-MCH01g24740.1	Sof-Saoff2g03507.1
Mch-MCH01g24750.1	Sof-Saoff2g03506.1
Mch-MCH01g24760.1	Sof-Saoff2g03505.1
Mch-MCH01g24770.1	Sof-Saoff2g03504.1
Mch-MCH01g24780.1	Sof-Saoff2g03503.1
Mch-MCH01g24790.1	Sof-Saoff2g03502.1
Mch-MCH01g24810.1	Sof-Saoff2g03501.1
Mch-MCH01g24820.1	Sof-Saoff2g03500.1
Mch-MCH01g24840.1	Sof-Saoff2g03499.1
Mch-MCH01g24860.1	Sof-Saoff2g03496.1
Mch-MCH01g24870.1	Sof-Saoff2g03495.1
Mch-MCH01g24900.1	Sof-Saoff2g03494.1
Mch-MCH01g24920.1	Sof-Saoff2g03491.1
Mch-MCH01g24930.1	Sof-Saoff2g03489.1
Mch-MCH01g24950.1	Sof-Saoff2g03488.1
Mch-MCH01g24980.1	Sof-Saoff2g03487.1
Mch-MCH01g24990.1	Sof-Saoff2g03486.1
Mch-MCH01g25000.1	Sof-Saoff2g03485.1
Mch-MCH01g25010.1	Sof-Saoff2g03484.1
Mch-MCH01g25020.1	Sof-Saoff2g03483.1
Mch-MCH01g25030.1	Sof-Saoff2g03482.1
Mch-MCH01g25040.1	Sof-Saoff2g03481.1
Mch-MCH01g25050.1	Sof-Saoff2g03479.1
Mch-MCH01g25060.1	Sof-Saoff2g03478.1
Mch-MCH01g25070.1	Sof-Saoff2g03477.1
Mch-MCH01g25080.1	Sof-Saoff2g03476.1
Mch-MCH01g25090.1	Sof-Saoff2g03473.1
Mch-MCH01g25110.1	Sof-Saoff2g03472.1
Mch-MCH01g25130.1	Sof-Saoff2g03470.1
Mch-MCH01g25140.1	Sof-Saoff2g03469.3
Mch-MCH01g25150.1	Sof-Saoff2g03468.1
Mch-MCH01g25160.1	Sof-Saoff2g03467.2
Mch-MCH01g25170.1	Sof-Saoff2g03466.1
Mch-MCH01g25180.1	Sof-Saoff2g03465.1
Mch-MCH01g25190.1	Sof-Saoff2g03463.1
Mch-MCH01g25200.1	Sof-Saoff2g03462.1
Mch-MCH01g25210.1	Sof-Saoff2g03457.1
Mch-MCH01g25260.1	Sof-Saoff2g03456.1
Mch-MCH01g25270.1	Sof-Saoff2g03455.1
Mch-MCH01g25290.1	Sof-Saoff2g03454.1
Mch-MCH01g25300.1	Sof-Saoff2g03453.1
Mch-MCH01g25310.1	Sof-Saoff2g03452.1
Mch-MCH01g25320.1	Sof-Saoff2g03451.1
Mch-MCH01g25330.1	Sof-Saoff2g03450.1
Mch-MCH01g25350.1	Sof-Saoff2g03446.1
Mch-MCH01g25370.1	Sof-Saoff2g03445.1
Mch-MCH01g25390.1	Sof-Saoff2g03444.1
Mch-MCH01g25400.1	Sof-Saoff2g03442.1
Mch-MCH01g25410.1	Sof-Saoff2g03440.1
Mch-MCH01g25430.1	Sof-Saoff2g03439.1
Mch-MCH01g25440.1	Sof-Saoff2g03438.1
Mch-MCH01g25450.1	Sof-Saoff2g03436.2
Mch-MCH01g25470.1	Sof-Saoff2g03435.2
Mch-MCH01g25480.1	Sof-Saoff2g03434.1
Mch-MCH01g25490.1	Sof-Saoff2g03433.1
Mch-MCH01g25520.1	Sof-Saoff2g03430.1
Mch-MCH01g25530.1	Sof-Saoff2g03429.1
Mch-MCH01g25540.1	Sof-Saoff2g03428.1
Mch-MCH01g25550.1	Sof-Saoff2g03427.1
Mch-MCH01g25560.1	Sof-Saoff2g03426.1
Mch-MCH01g25570.1	Sof-Saoff2g03425.2
Mch-MCH01g25590.1	Sof-Saoff2g03423.1
Mch-MCH01g25620.1	Sof-Saoff2g03420.1
Mch-MCH01g25640.1	Sof-Saoff2g03418.1
Mch-MCH01g25650.1	Sof-Saoff2g03417.1
Mch-MCH01g25660.1	Sof-Saoff2g03416.1
Mch-MCH01g25670.1	Sof-Saoff2g03415.1
Mch-MCH01g25680.1	Sof-Saoff2g03413.1
Mch-MCH01g25690.1	Sof-Saoff2g03412.1
Mch-MCH01g25700.1	Sof-Saoff2g03411.1
Mch-MCH01g25710.1	Sof-Saoff2g03409.1
Mch-MCH01g25720.1	Sof-Saoff2g03407.1
Mch-MCH01g25730.1	Sof-Saoff2g03406.1
Mch-MCH01g15570.1	Sof-Saoff2g03907.1
Mch-MCH01g15580.1	Sof-Saoff2g03902.1
Mch-MCH01g15610.1	Sof-Saoff2g03901.1
Mch-MCH01g15620.1	Sof-Saoff2g03900.1
Mch-MCH01g15630.1	Sof-Saoff2g03899.1
Mch-MCH01g15640.1	Sof-Saoff2g03898.1
Mch-MCH01g15650.1	Sof-Saoff2g03897.1
Mch-MCH01g15660.1	Sof-Saoff2g03895.1
Mch-MCH01g15670.1	Sof-Saoff2g03894.1
Mch-MCH01g15680.1	Sof-Saoff2g03893.1
Mch-MCH01g15700.1	Sof-Saoff2g03892.1
Mch-MCH01g15710.1	Sof-Saoff2g03891.1
Mch-MCH01g15720.1	Sof-Saoff2g03890.1
Mch-MCH01g15730.1	Sof-Saoff2g03889.1
Mch-MCH01g15740.1	Sof-Saoff2g03888.1
Mch-MCH01g15750.1	Sof-Saoff2g03887.1
Mch-MCH01g15760.1	Sof-Saoff2g03886.1
Mch-MCH01g15770.1	Sof-Saoff2g03885.1
Mch-MCH01g15780.1	Sof-Saoff2g03884.1
Mch-MCH01g15790.1	Sof-Saoff2g03883.1
Mch-MCH01g15800.1	Sof-Saoff2g03882.1
Mch-MCH01g15810.1	Sof-Saoff2g03881.1
Mch-MCH01g15820.1	Sof-Saoff2g03880.1
Mch-MCH01g15830.1	Sof-Saoff2g03879.1
Mch-MCH01g15840.1	Sof-Saoff2g03878.1
Mch-MCH01g15850.1	Sof-Saoff2g03877.1
Mch-MCH01g15860.1	Sof-Saoff2g03876.1
Mch-MCH01g15890.1	Sof-Saoff2g03875.1
Mch-MCH01g15910.1	Sof-Saoff2g03873.1
Mch-MCH01g15920.1	Sof-Saoff2g03872.1
Mch-MCH01g15930.1	Sof-Saoff2g03871.1
Mch-MCH01g15940.1	Sof-Saoff2g03870.1
Mch-MCH01g15950.1	Sof-Saoff2g03869.1
Mch-MCH01g15960.1	Sof-Saoff2g03868.1
Mch-MCH01g15970.1	Sof-Saoff2g03866.1
Mch-MCH01g15990.1	Sof-Saoff2g03865.1
Mch-MCH01g16000.1	Sof-Saoff2g03864.1
Mch-MCH01g16010.1	Sof-Saoff2g03863.1
Mch-MCH01g16020.1	Sof-Saoff2g03862.1
Mch-MCH01g16030.1	Sof-Saoff2g03861.2
Mch-MCH01g16040.1	Sof-Saoff2g03859.1
Mch-MCH01g16050.1	Sof-Saoff2g03858.1
Mch-MCH01g16060.1	Sof-Saoff2g03857.1
Mch-MCH01g16070.1	Sof-Saoff2g03856.1
Mch-MCH01g16080.1	Sof-Saoff2g03855.1
Mch-MCH01g16090.1	Sof-Saoff2g03854.1
Mch-MCH01g16120.1	Sof-Saoff2g03851.1
Mch-MCH01g16130.1	Sof-Saoff2g03850.1
Mch-MCH01g16140.1	Sof-Saoff2g03849.1
Mch-MCH01g16150.1	Sof-Saoff2g03848.2
Mch-MCH01g16160.1	Sof-Saoff2g03847.1
Mch-MCH01g16170.1	Sof-Saoff2g03846.1
Mch-MCH01g16180.1	Sof-Saoff2g03845.1
Mch-MCH01g16190.1	Sof-Saoff2g03844.1
Mch-MCH01g16200.1	Sof-Saoff2g03843.1
Mch-MCH01g16220.1	Sof-Saoff2g03842.7
Mch-MCH01g16230.1	Sof-Saoff2g03841.1
Mch-MCH01g16240.1	Sof-Saoff2g03839.1
Mch-MCH01g16260.1	Sof-Saoff2g03834.1
Mch-MCH01g16290.1	Sof-Saoff2g03833.1
Mch-MCH01g16300.1	Sof-Saoff2g03826.1
Mch-MCH01g16310.1	Sof-Saoff2g03825.1
Mch-MCH01g16320.1	Sof-Saoff2g03824.1
Mch-MCH01g16330.1	Sof-Saoff2g03823.1
Mch-MCH01g16350.1	Sof-Saoff2g03819.1
Mch-MCH01g16360.1	Sof-Saoff2g03817.1
Mch-MCH01g16370.1	Sof-Saoff2g03816.1
Mch-MCH01g16380.1	Sof-Saoff2g03815.1
Mch-MCH01g16390.1	Sof-Saoff2g03814.1
Mch-MCH01g16420.1	Sof-Saoff2g03812.1
Mch-MCH01g16440.1	Sof-Saoff2g03809.1
Mch-MCH01g16450.1	Sof-Saoff2g03806.1
Mch-MCH01g16460.1	Sof-Saoff2g03805.1
Mch-MCH01g16470.1	Sof-Saoff2g03804.1
Mch-MCH01g16480.1	Sof-Saoff2g03803.1
Mch-MCH01g16490.1	Sof-Saoff2g03802.1
Mch-MCH01g16500.1	Sof-Saoff2g03801.1
Mch-MCH01g16510.1	Sof-Saoff2g03799.1
Mch-MCH01g16520.1	Sof-Saoff2g03798.1
Mch-MCH01g16530.1	Sof-Saoff2g03796.1
Mch-MCH01g16540.1	Sof-Saoff2g03795.1
Mch-MCH01g16550.1	Sof-Saoff2g03794.1
Mch-MCH01g16560.1	Sof-Saoff2g03793.1
Mch-MCH01g16570.1	Sof-Saoff2g03792.1
Mch-MCH01g16580.1	Sof-Saoff2g03791.1
Mch-MCH01g16590.1	Sof-Saoff2g03790.1
Mch-MCH01g16600.1	Sof-Saoff2g03789.1
Mch-MCH01g16620.1	Sof-Saoff2g03788.1
Mch-MCH01g16630.1	Sof-Saoff2g03787.1
Mch-MCH01g16650.1	Sof-Saoff2g03786.1
Mch-MCH01g16660.1	Sof-Saoff2g03785.1
Mch-MCH01g16670.1	Sof-Saoff2g03784.1
Mch-MCH01g16680.1	Sof-Saoff2g03783.1
Mch-MCH01g16690.1	Sof-Saoff2g03782.1
Mch-MCH01g16700.1	Sof-Saoff2g03781.1
Mch-MCH01g16710.1	Sof-Saoff2g03780.1
Mch-MCH01g16720.1	Sof-Saoff2g03775.1
Mch-MCH01g16730.1	Sof-Saoff2g03774.1
Mch-MCH01g16740.1	Sof-Saoff2g03773.1
Mch-MCH01g16760.1	Sof-Saoff2g03772.1
Mch-MCH01g16770.1	Sof-Saoff2g03771.1
Mch-MCH01g16780.1	Sof-Saoff2g03770.1
Mch-MCH01g16800.1	Sof-Saoff2g03768.1
Mch-MCH01g16810.1	Sof-Saoff2g03767.1
Mch-MCH01g16820.1	Sof-Saoff2g03766.1
Mch-MCH01g16830.1	Sof-Saoff2g03765.1
Mch-MCH01g16860.1	Sof-Saoff2g03762.1
Mch-MCH01g16870.1	Sof-Saoff2g03761.1
Mch-MCH01g16890.1	Sof-Saoff2g03758.2
Mch-MCH01g16900.1	Sof-Saoff2g03757.1
Mch-MCH01g16910.1	Sof-Saoff2g03755.1
Mch-MCH01g16920.1	Sof-Saoff2g03754.1
Mch-MCH01g16930.1	Sof-Saoff2g03753.1
Mch-MCH01g16940.1	Sof-Saoff2g03752.1
Mch-MCH01g16950.1	Sof-Saoff2g03750.1
Mch-MCH01g16970.1	Sof-Saoff2g03746.1
Mch-MCH01g16980.1	Sof-Saoff2g03723.1
Mch-MCH01g28070.1	Sof-Saoff2g02351.1
Mch-MCH01g28080.1	Sof-Saoff2g02346.2
Mch-MCH01g28100.1	Sof-Saoff2g02341.1
Mch-MCH01g28150.1	Sof-Saoff2g02331.1
Mch-MCH01g28200.1	Sof-Saoff2g02324.1
Mch-MCH01g28260.1	Sof-Saoff2g02318.1
Mch-MCH01g28310.1	Sof-Saoff2g02310.1
Mch-MCH01g28370.1	Sof-Saoff2g02309.1
Mch-MCH01g28400.1	Sof-Saoff2g02305.1
Mch-MCH01g28410.1	Sof-Saoff2g02301.1
Mch-MCH01g28450.1	Sof-Saoff2g02300.1
Mch-MCH01g28470.1	Sof-Saoff2g02293.1
Mch-MCH01g28590.1	Sof-Saoff2g02292.1
Mch-MCH01g28700.1	Sof-Saoff2g02287.1
Mch-MCH01g28760.1	Sof-Saoff2g02286.1
Mch-MCH01g28790.1	Sof-Saoff2g02285.1
Mch-MCH01g28820.1	Sof-Saoff2g02284.1
Mch-MCH01g28870.1	Sof-Saoff2g02280.1
Mch-MCH01g28880.1	Sof-Saoff2g02278.1
Mch-MCH01g28910.1	Sof-Saoff2g02277.1
Mch-MCH01g28930.1	Sof-Saoff2g02276.1
Mch-MCH01g29000.1	Sof-Saoff2g02267.1
Mch-MCH01g29040.1	Sof-Saoff2g02263.1
Mch-MCH01g29080.1	Sof-Saoff2g02261.1
Mch-MCH01g29100.1	Sof-Saoff2g02258.1
Mch-MCH01g29130.1	Sof-Saoff2g02255.1
Mch-MCH01g29180.1	Sof-Saoff2g02254.1
Mch-MCH01g29200.1	Sof-Saoff2g02253.1
Mch-MCH01g29210.1	Sof-Saoff2g02252.1
Mch-MCH01g29220.1	Sof-Saoff2g02251.1
Mch-MCH01g29260.1	Sof-Saoff2g02247.1
Mch-MCH01g29320.1	Sof-Saoff2g02242.1
Mch-MCH01g29330.1	Sof-Saoff2g02241.1
Mch-MCH01g29360.1	Sof-Saoff2g02240.1
Mch-MCH01g29380.1	Sof-Saoff2g02239.1
Mch-MCH01g29420.1	Sof-Saoff2g02238.1
Mch-MCH01g29490.1	Sof-Saoff2g02236.1
Mch-MCH01g29530.1	Sof-Saoff2g02233.2
Mch-MCH01g29540.1	Sof-Saoff2g02231.1
Mch-MCH01g29560.1	Sof-Saoff2g02230.1
Mch-MCH01g29590.1	Sof-Saoff2g02229.1
Mch-MCH01g29650.1	Sof-Saoff2g02226.1
Mch-MCH01g29660.1	Sof-Saoff2g02225.1
Mch-MCH01g29670.1	Sof-Saoff2g02223.1
Mch-MCH01g29680.1	Sof-Saoff2g02222.1
Mch-MCH01g29720.1	Sof-Saoff2g02219.1
Mch-MCH01g29750.1	Sof-Saoff2g02217.1
Mch-MCH01g29760.1	Sof-Saoff2g02216.1
Mch-MCH01g29820.1	Sof-Saoff2g02215.1
Mch-MCH01g30070.1	Sof-Saoff2g02192.1
Mch-MCH01g30230.1	Sof-Saoff2g02176.1
Mch-MCH01g30240.1	Sof-Saoff2g02174.1
Mch-MCH01g30290.1	Sof-Saoff2g02173.1
Mch-MCH01g30370.1	Sof-Saoff2g02172.1
Mch-MCH01g30430.1	Sof-Saoff2g02171.1
Mch-MCH01g30440.1	Sof-Saoff2g02170.1
Mch-MCH01g30450.1	Sof-Saoff2g02169.1
Mch-MCH01g30470.1	Sof-Saoff2g02167.1
Mch-MCH01g30490.1	Sof-Saoff2g02164.1
Mch-MCH01g30510.1	Sof-Saoff2g02162.1
Mch-MCH01g30540.1	Sof-Saoff2g02161.1
Mch-MCH01g30570.1	Sof-Saoff2g02160.1
Mch-MCH01g30590.1	Sof-Saoff2g02159.1
Mch-MCH01g30680.1	Sof-Saoff2g02153.1
Mch-MCH01g30690.1	Sof-Saoff2g02152.1
Mch-MCH01g30770.1	Sof-Saoff2g02151.1
Mch-MCH01g30780.1	Sof-Saoff2g02150.2
Mch-MCH01g30820.1	Sof-Saoff2g02147.1
Mch-MCH01g30870.1	Sof-Saoff2g02145.1
Mch-MCH01g30920.1	Sof-Saoff2g02141.1
Mch-MCH01g31020.1	Sof-Saoff2g02132.1
Mch-MCH01g31110.1	Sof-Saoff2g02124.1
Mch-MCH01g31130.1	Sof-Saoff2g02123.1
Mch-MCH01g31140.1	Sof-Saoff2g02122.1
Mch-MCH01g31150.1	Sof-Saoff2g02121.1
Mch-MCH01g31210.1	Sof-Saoff2g02120.1
Mch-MCH01g31270.1	Sof-Saoff2g02116.1
Mch-MCH01g31300.1	Sof-Saoff2g02115.1
Mch-MCH01g31310.1	Sof-Saoff2g02114.1
Mch-MCH01g31370.1	Sof-Saoff2g02113.1
Mch-MCH01g31380.1	Sof-Saoff2g02112.1
Mch-MCH01g31390.1	Sof-Saoff2g02111.1
Mch-MCH01g31410.1	Sof-Saoff2g02108.1
Mch-MCH01g31440.1	Sof-Saoff2g02106.1
Mch-MCH01g31520.1	Sof-Saoff2g02105.1
Mch-MCH01g31570.1	Sof-Saoff2g02102.1
Mch-MCH01g31610.1	Sof-Saoff2g02101.1
Mch-MCH01g31650.1	Sof-Saoff2g02099.1
Mch-MCH01g31660.1	Sof-Saoff2g02097.1
Mch-MCH01g31670.1	Sof-Saoff2g02095.1
Mch-MCH01g31700.1	Sof-Saoff2g02093.1
Mch-MCH01g31710.1	Sof-Saoff2g02087.1
Mch-MCH01g31760.1	Sof-Saoff2g02084.1
Mch-MCH01g31840.1	Sof-Saoff2g02076.1
Mch-MCH01g31870.1	Sof-Saoff2g02068.3
Mch-MCH01g31920.1	Sof-Saoff2g02066.1
Mch-MCH01g31930.1	Sof-Saoff2g02065.1
Mch-MCH01g31980.1	Sof-Saoff2g02064.1
Mch-MCH01g32110.1	Sof-Saoff2g02061.1
Mch-MCH01g32160.1	Sof-Saoff2g02060.1
Mch-MCH01g32170.1	Sof-Saoff2g02059.1
Mch-MCH01g32180.1	Sof-Saoff2g02057.1
Mch-MCH01g32250.1	Sof-Saoff2g02055.1
Mch-MCH01g32260.1	Sof-Saoff2g02053.1
Mch-MCH01g32290.1	Sof-Saoff2g02051.1
Mch-MCH01g32310.1	Sof-Saoff2g02050.1
Mch-MCH01g32360.1	Sof-Saoff2g02047.1
Mch-MCH01g32380.1	Sof-Saoff2g02046.1
Mch-MCH01g32390.1	Sof-Saoff2g02045.1
Mch-MCH01g32520.1	Sof-Saoff2g02042.1
Mch-MCH01g23610.1	Sof-Saoff2g00628.1
Mch-MCH01g23690.1	Sof-Saoff2g00615.1
Mch-MCH01g23770.1	Sof-Saoff2g00612.1
Mch-MCH01g23780.1	Sof-Saoff2g00611.1
Mch-MCH01g23820.1	Sof-Saoff2g00610.1
Mch-MCH01g23830.1	Sof-Saoff2g00608.1
Mch-MCH01g23910.1	Sof-Saoff2g00605.1
Mch-MCH01g23930.1	Sof-Saoff2g00604.1
Mch-MCH01g24010.1	Sof-Saoff2g00601.1
Mch-MCH01g24020.1	Sof-Saoff2g00600.1
Mch-MCH01g24040.1	Sof-Saoff2g00597.1
Mch-MCH01g24050.1	Sof-Saoff2g00595.1
Mch-MCH01g24070.1	Sof-Saoff2g00594.1
Mch-MCH01g24090.1	Sof-Saoff2g00589.1
Mch-MCH01g24100.1	Sof-Saoff2g00584.1
Mch-MCH01g24110.1	Sof-Saoff2g00583.1
Mch-MCH01g24130.1	Sof-Saoff2g00580.1
Mch-MCH01g24300.1	Sof-Saoff2g00565.1
Mch-MCH01g24390.1	Sof-Saoff2g00561.1
Mch-MCH01g24410.1	Sof-Saoff2g00560.1
Mch-MCH01g24420.1	Sof-Saoff2g00559.1
Mch-MCH01g24440.1	Sof-Saoff2g00557.1
Mch-MCH01g24450.1	Sof-Saoff2g00556.1
Mch-MCH01g24480.1	Sof-Saoff2g00555.1
Mch-MCH01g24490.1	Sof-Saoff2g00554.1
Mch-MCH01g24570.1	Sof-Saoff2g00551.1
Mch-MCH01g24580.1	Sof-Saoff2g00550.1
Mch-MCH01g24730.1	Sof-Saoff2g00549.1
Mch-MCH01g24780.1	Sof-Saoff2g00548.1
Mch-MCH01g24820.1	Sof-Saoff2g00547.1
Mch-MCH01g24860.1	Sof-Saoff2g00546.1
Mch-MCH01g24930.1	Sof-Saoff2g00545.1
Mch-MCH01g24950.1	Sof-Saoff2g00543.1
Mch-MCH01g24980.1	Sof-Saoff2g00542.1
Mch-MCH01g25060.1	Sof-Saoff2g00539.1
Mch-MCH01g25090.1	Sof-Saoff2g00537.1
Mch-MCH01g25100.1	Sof-Saoff2g00536.1
Mch-MCH01g25150.1	Sof-Saoff2g00535.1
Mch-MCH01g25160.1	Sof-Saoff2g00534.1
Mch-MCH01g25180.1	Sof-Saoff2g00533.1
Mch-MCH01g25190.1	Sof-Saoff2g00531.1
Mch-MCH01g25290.1	Sof-Saoff2g00530.1
Mch-MCH01g25300.1	Sof-Saoff2g00528.1
Mch-MCH01g25390.1	Sof-Saoff2g00522.1
Mch-MCH01g25410.1	Sof-Saoff2g00520.1
Mch-MCH01g25450.1	Sof-Saoff2g00517.1
Mch-MCH01g25490.1	Sof-Saoff2g00516.1
Mch-MCH01g25560.1	Sof-Saoff2g00511.1
Mch-MCH01g25570.1	Sof-Saoff2g00509.1
Mch-MCH01g25630.1	Sof-Saoff2g00507.1
Mch-MCH01g25660.1	Sof-Saoff2g00506.1
Mch-MCH01g25690.1	Sof-Saoff2g00505.1
Mch-MCH01g25720.1	Sof-Saoff2g00492.1
Mch-MCH01g25730.1	Sof-Saoff2g00491.1
Mch-MCH01g15730.1	Sof-Saoff2g00756.1
Mch-MCH01g15800.1	Sof-Saoff2g00749.1
Mch-MCH01g15810.1	Sof-Saoff2g00748.1
Mch-MCH01g15910.1	Sof-Saoff2g00745.1
Mch-MCH01g15930.1	Sof-Saoff2g00743.1
Mch-MCH01g15940.1	Sof-Saoff2g00742.1
Mch-MCH01g16000.1	Sof-Saoff2g00740.1
Mch-MCH01g16010.1	Sof-Saoff2g00739.1
Mch-MCH01g16060.1	Sof-Saoff2g00736.1
Mch-MCH01g16130.1	Sof-Saoff2g00732.1
Mch-MCH01g16170.1	Sof-Saoff2g00727.1
Mch-MCH01g16200.1	Sof-Saoff2g00725.1
Mch-MCH01g16240.1	Sof-Saoff2g00723.1
Mch-MCH01g16290.1	Sof-Saoff2g00721.1
Mch-MCH01g16300.1	Sof-Saoff2g00720.1
Mch-MCH01g16330.1	Sof-Saoff2g00719.1
Mch-MCH01g16370.1	Sof-Saoff2g00716.1
Mch-MCH01g16400.1	Sof-Saoff2g00714.1
Mch-MCH01g16440.1	Sof-Saoff2g00713.2
Mch-MCH01g16450.1	Sof-Saoff2g00712.1
Mch-MCH01g16520.1	Sof-Saoff2g00709.1
Mch-MCH01g16530.1	Sof-Saoff2g00708.1
Mch-MCH01g16580.1	Sof-Saoff2g00706.1
Mch-MCH01g16590.1	Sof-Saoff2g00705.1
Mch-MCH01g16640.1	Sof-Saoff2g00700.1
Mch-MCH01g16710.1	Sof-Saoff2g00696.1
Mch-MCH01g16780.1	Sof-Saoff2g00690.1
Mch-MCH01g16890.1	Sof-Saoff2g00689.1
Mch-MCH01g16910.1	Sof-Saoff2g00686.1
Mch-MCH01g16930.1	Sof-Saoff2g00685.1
Mch-MCH01g16980.1	Sof-Saoff2g00667.1
Mch-MCH01g07640.1	Sof-Saoff2g01594.1
Mch-MCH01g07660.1	Sof-Saoff2g01593.1
Mch-MCH01g07670.1	Sof-Saoff2g01589.1
Mch-MCH01g07710.1	Sof-Saoff2g01588.1
Mch-MCH01g07720.1	Sof-Saoff2g01587.1
Mch-MCH01g07790.1	Sof-Saoff2g01581.1
Mch-MCH01g07800.1	Sof-Saoff2g01580.1
Mch-MCH01g07810.1	Sof-Saoff2g01579.1
Mch-MCH01g07830.1	Sof-Saoff2g01577.1
Mch-MCH01g07850.1	Sof-Saoff2g01576.1
Mch-MCH01g07930.1	Sof-Saoff2g01562.1
Mch-MCH01g07960.1	Sof-Saoff2g01561.1
Mch-MCH01g08000.1	Sof-Saoff2g01557.1
Mch-MCH01g08010.1	Sof-Saoff2g01556.1
Mch-MCH01g08020.1	Sof-Saoff2g01555.1
Mch-MCH01g08060.1	Sof-Saoff2g01553.1
Mch-MCH01g08070.1	Sof-Saoff2g01552.1
Mch-MCH01g08130.1	Sof-Saoff2g01548.1
Mch-MCH01g08190.1	Sof-Saoff2g01546.1
Mch-MCH01g08290.1	Sof-Saoff2g01543.1
Mch-MCH01g08300.1	Sof-Saoff2g01541.1
Mch-MCH01g08310.1	Sof-Saoff2g01540.1
Mch-MCH01g08320.1	Sof-Saoff2g01539.1
Mch-MCH01g08330.1	Sof-Saoff2g01538.1
Mch-MCH01g08340.1	Sof-Saoff2g01536.1
Mch-MCH01g08350.1	Sof-Saoff2g01535.1
Mch-MCH01g08390.1	Sof-Saoff2g01529.2
Mch-MCH01g08450.1	Sof-Saoff2g01525.1
Mch-MCH01g08490.1	Sof-Saoff2g01522.1
Mch-MCH01g08520.1	Sof-Saoff2g01520.1
Mch-MCH01g22740.1	Sof-Saoff2g00269.1
Mch-MCH01g22750.1	Sof-Saoff2g00268.1
Mch-MCH01g22760.1	Sof-Saoff2g00267.1
Mch-MCH01g22770.1	Sof-Saoff2g00266.1
Mch-MCH01g22780.1	Sof-Saoff2g00265.1
Mch-MCH01g22790.1	Sof-Saoff2g00264.1
Mch-MCH01g22800.1	Sof-Saoff2g00263.1
Mch-MCH01g22810.1	Sof-Saoff2g00262.1
Mch-MCH01g22820.1	Sof-Saoff2g00261.1
Mch-MCH01g22840.1	Sof-Saoff2g00260.1
Mch-MCH01g22850.1	Sof-Saoff2g00259.1
Mch-MCH01g22860.1	Sof-Saoff2g00257.1
Mch-MCH01g22870.1	Sof-Saoff2g00255.1
Mch-MCH01g22880.1	Sof-Saoff2g00254.1
Mch-MCH01g22890.1	Sof-Saoff2g00253.1
Mch-MCH01g22900.1	Sof-Saoff2g00252.1
Mch-MCH01g22910.1	Sof-Saoff2g00241.1
Mch-MCH01g22920.1	Sof-Saoff2g00240.1
Mch-MCH01g22930.1	Sof-Saoff2g00239.1
Mch-MCH01g22940.1	Sof-Saoff2g00238.1
Mch-MCH01g22950.1	Sof-Saoff2g00237.1
Mch-MCH01g22960.1	Sof-Saoff2g00236.1
Mch-MCH01g13930.1	Sof-Saoff2g05326.1
Mch-MCH01g13950.1	Sof-Saoff2g05318.1
Mch-MCH01g13960.1	Sof-Saoff2g05314.1
Mch-MCH01g14030.1	Sof-Saoff2g05307.1
Mch-MCH01g14040.1	Sof-Saoff2g05304.3
Mch-MCH01g14080.1	Sof-Saoff2g05297.1
Mch-MCH01g14140.1	Sof-Saoff2g05296.2
Mch-MCH01g14220.1	Sof-Saoff2g05273.1
Mch-MCH01g14240.1	Sof-Saoff2g05271.1
Mch-MCH01g14260.1	Sof-Saoff2g05263.1
Mch-MCH01g14270.1	Sof-Saoff2g05261.1
Mch-MCH01g14310.1	Sof-Saoff2g05255.1
Mch-MCH01g14350.1	Sof-Saoff2g05242.1
Mch-MCH01g14370.1	Sof-Saoff2g05226.1
Mch-MCH01g14390.1	Sof-Saoff2g05225.1
Mch-MCH01g14410.1	Sof-Saoff2g05214.1
Mch-MCH01g14460.1	Sof-Saoff2g05209.1
Mch-MCH01g14480.1	Sof-Saoff2g05204.1
Mch-MCH01g14550.1	Sof-Saoff2g05063.1
Mch-MCH01g14560.1	Sof-Saoff2g05061.1
Mch-MCH01g14570.1	Sof-Saoff2g05050.1
Mch-MCH01g14660.1	Sof-Saoff2g05045.1
Mch-MCH01g14690.1	Sof-Saoff2g05027.1
Mch-MCH01g14710.1	Sof-Saoff2g05010.1
Mch-MCH01g14720.1	Sof-Saoff2g05007.1
Mch-MCH01g14730.1	Sof-Saoff2g05006.2
Mch-MCH01g14740.1	Sof-Saoff2g05005.1
Mch-MCH01g14750.1	Sof-Saoff2g04992.1
Mch-MCH01g14760.1	Sof-Saoff2g04987.1
Mch-MCH01g14790.1	Sof-Saoff2g04972.1
Mch-MCH01g14800.1	Sof-Saoff2g04964.1
Mch-MCH01g14810.1	Sof-Saoff2g04962.1
Mch-MCH01g14840.1	Sof-Saoff2g04954.1
Mch-MCH01g14890.1	Sof-Saoff2g04943.1
Mch-MCH01g05530.1	Sof-Saoff2g03058.1
Mch-MCH01g05550.1	Sof-Saoff2g03057.1
Mch-MCH01g05560.1	Sof-Saoff2g03055.2
Mch-MCH01g05670.1	Sof-Saoff2g03053.1
Mch-MCH01g05690.1	Sof-Saoff2g03051.1
Mch-MCH01g05700.1	Sof-Saoff2g03050.1
Mch-MCH01g05710.1	Sof-Saoff2g03047.1
Mch-MCH01g05720.1	Sof-Saoff2g03045.1
Mch-MCH01g05740.1	Sof-Saoff2g03043.1
Mch-MCH01g05750.1	Sof-Saoff2g03042.1
Mch-MCH01g05790.1	Sof-Saoff2g03039.1
Mch-MCH01g05840.1	Sof-Saoff2g03028.1
Mch-MCH01g05920.1	Sof-Saoff2g03019.1
Mch-MCH01g20870.1	Sof-Saoff2g02686.1
Mch-MCH01g20920.1	Sof-Saoff2g02684.1
Mch-MCH01g20940.1	Sof-Saoff2g02679.1
Mch-MCH01g20960.1	Sof-Saoff2g02678.1
Mch-MCH01g20970.1	Sof-Saoff2g02677.1
Mch-MCH01g21000.1	Sof-Saoff2g02676.1
Mch-MCH01g21140.1	Sof-Saoff2g02668.1
Mch-MCH01g21150.1	Sof-Saoff2g02665.1
Mch-MCH01g21170.1	Sof-Saoff2g02659.1
Mch-MCH01g21200.1	Sof-Saoff2g02652.1
Mch-MCH01g21240.1	Sof-Saoff2g02650.1
Mch-MCH01g21250.1	Sof-Saoff2g02649.1
Mch-MCH01g45630.1	Sof-Saoff2g03881.1
Mch-MCH01g45640.1	Sof-Saoff2g03880.1
Mch-MCH01g45660.1	Sof-Saoff2g03879.1
Mch-MCH01g45680.1	Sof-Saoff2g03875.1
Mch-MCH01g45730.1	Sof-Saoff2g03874.1
Mch-MCH01g45750.1	Sof-Saoff2g03873.1
Mch-MCH01g45900.1	Sof-Saoff2g03862.1
Mch-MCH01g46040.1	Sof-Saoff2g03841.1
Mch-MCH01g46060.1	Sof-Saoff2g03834.1
Mch-MCH01g46140.1	Sof-Saoff2g03833.1
Mch-MCH01g00680.1	Sof-Saoff2g03894.1
Mch-MCH01g00800.1	Sof-Saoff2g03880.1
Mch-MCH01g00830.1	Sof-Saoff2g03857.1
Mch-MCH01g00840.1	Sof-Saoff2g03855.1
Mch-MCH01g01030.1	Sof-Saoff2g03849.1
Mch-MCH01g01060.1	Sof-Saoff2g03841.1
Mch-MCH01g01150.1	Sof-Saoff2g03831.1
Mch-MCH01g01160.1	Sof-Saoff2g03828.1
Mch-MCH01g01330.1	Sof-Saoff2g03811.1
Mch-MCH01g40420.1	Sof-Saoff2g05387.1
Mch-MCH01g40470.1	Sof-Saoff2g05380.1
Mch-MCH01g40490.1	Sof-Saoff2g05379.1
Mch-MCH01g40520.1	Sof-Saoff2g05378.1
Mch-MCH01g40560.1	Sof-Saoff2g05368.1
Mch-MCH01g40780.1	Sof-Saoff2g05344.1
Mch-MCH01g40850.1	Sof-Saoff2g05337.1
Mch-MCH01g40880.1	Sof-Saoff2g05334.1
Mch-MCH01g23630.1	Sof-Saoff2g03019.1
Mch-MCH01g23800.1	Sof-Saoff2g03017.1
Mch-MCH01g23890.1	Sof-Saoff2g03008.1
Mch-MCH01g23910.1	Sof-Saoff2g03006.1
Mch-MCH01g24040.1	Sof-Saoff2g02994.1
Mch-MCH01g24090.1	Sof-Saoff2g02993.1
Mch-MCH01g24100.1	Sof-Saoff2g02992.1
Mch-MCH01g24190.1	Sof-Saoff2g02978.1
Mch-MCH01g43390.1	Sof-Saoff2g03795.1
Mch-MCH01g43430.1	Sof-Saoff2g03791.1
Mch-MCH01g43510.1	Sof-Saoff2g03770.1
Mch-MCH01g43550.1	Sof-Saoff2g03767.1
Mch-MCH01g43730.1	Sof-Saoff2g03757.1
Mch-MCH01g43770.1	Sof-Saoff2g03751.1
Mch-MCH01g43820.1	Sof-Saoff2g03745.1
Mch-MCH01g27850.1	Sof-Saoff2g02514.1
Mch-MCH01g27940.1	Sof-Saoff2g02512.1
Mch-MCH01g27950.1	Sof-Saoff2g02511.1
Mch-MCH01g28000.1	Sof-Saoff2g02506.1
Mch-MCH01g28040.1	Sof-Saoff2g02504.1
Mch-MCH01g28140.1	Sof-Saoff2g02489.1
Mch-MCH01g10140.1	Sof-Saoff2g02186.1
Mch-MCH01g10150.1	Sof-Saoff2g02184.1
Mch-MCH01g10320.1	Sof-Saoff2g02176.1
Mch-MCH01g10450.1	Sof-Saoff2g02161.1
Mch-MCH01g10490.1	Sof-Saoff2g02159.1
Mch-MCH01g10560.1	Sof-Saoff2g02153.1
Mch-MCH01g09140.1	Sof-Saoff2g02266.1
Mch-MCH01g09200.1	Sof-Saoff2g02255.1
Mch-MCH01g09220.1	Sof-Saoff2g02252.1
Mch-MCH01g09400.1	Sof-Saoff2g02233.2
Mch-MCH01g09460.1	Sof-Saoff2g02231.1
Mch-MCH01g09530.1	Sof-Saoff2g02229.1
Mch-MCH01g45630.1	Sof-Saoff2g00748.1
Mch-MCH01g45740.1	Sof-Saoff2g00746.1
Mch-MCH01g45750.1	Sof-Saoff2g00745.1
Mch-MCH01g45830.1	Sof-Saoff2g00736.1
Mch-MCH01g45890.1	Sof-Saoff2g00731.1
Mch-MCH01g46140.1	Sof-Saoff2g00721.1
Mch-MCH01g39360.1	Sof-Saoff3g00448.1
Mch-MCH01g39370.1	Sof-Saoff3g00449.1
Mch-MCH01g39380.1	Sof-Saoff3g00450.1
Mch-MCH01g39420.1	Sof-Saoff3g00458.1
Mch-MCH01g39430.1	Sof-Saoff3g00470.1
Mch-MCH01g39440.1	Sof-Saoff3g00472.1
Mch-MCH01g39450.1	Sof-Saoff3g00487.1
Mch-MCH01g39460.1	Sof-Saoff3g00489.1
Mch-MCH01g39470.1	Sof-Saoff3g00490.1
Mch-MCH01g39480.1	Sof-Saoff3g00496.1
Mch-MCH01g39490.1	Sof-Saoff3g00497.1
Mch-MCH01g39500.1	Sof-Saoff3g00498.1
Mch-MCH01g39510.1	Sof-Saoff3g00500.1
Mch-MCH01g39520.1	Sof-Saoff3g00502.1
Mch-MCH01g39530.1	Sof-Saoff3g00505.1
Mch-MCH01g39550.1	Sof-Saoff3g00516.1
Mch-MCH01g39560.1	Sof-Saoff3g00517.1
Mch-MCH01g39580.1	Sof-Saoff3g00519.1
Mch-MCH01g39610.1	Sof-Saoff3g00520.1
Mch-MCH01g39640.1	Sof-Saoff3g00540.1
Mch-MCH01g39650.1	Sof-Saoff3g00546.1
Mch-MCH01g39670.1	Sof-Saoff3g00549.1
Mch-MCH01g39680.1	Sof-Saoff3g00550.1
Mch-MCH01g39700.1	Sof-Saoff3g00551.1
Mch-MCH01g39710.1	Sof-Saoff3g00552.1
Mch-MCH01g39730.1	Sof-Saoff3g00553.1
Mch-MCH01g39750.1	Sof-Saoff3g00555.1
Mch-MCH01g39770.1	Sof-Saoff3g00556.1
Mch-MCH01g39780.1	Sof-Saoff3g00557.1
Mch-MCH01g39790.1	Sof-Saoff3g00558.1
Mch-MCH01g39800.1	Sof-Saoff3g00559.1
Mch-MCH01g39810.1	Sof-Saoff3g00560.1
Mch-MCH01g39820.1	Sof-Saoff3g00561.1
Mch-MCH01g39830.1	Sof-Saoff3g00564.1
Mch-MCH01g39840.1	Sof-Saoff3g00565.1
Mch-MCH01g39850.1	Sof-Saoff3g00566.1
Mch-MCH01g39860.1	Sof-Saoff3g00568.1
Mch-MCH01g39880.1	Sof-Saoff3g00577.1
Mch-MCH01g39890.1	Sof-Saoff3g00578.1
Mch-MCH01g39900.1	Sof-Saoff3g00580.1
Mch-MCH01g39910.1	Sof-Saoff3g00582.1
Mch-MCH01g39920.1	Sof-Saoff3g00594.1
Mch-MCH01g39930.1	Sof-Saoff3g00595.1
Mch-MCH01g39950.1	Sof-Saoff3g00596.1
Mch-MCH01g39970.1	Sof-Saoff3g00598.1
Mch-MCH01g39980.1	Sof-Saoff3g00599.1
Mch-MCH01g39990.1	Sof-Saoff3g00600.1
Mch-MCH01g40000.1	Sof-Saoff3g00606.1
Mch-MCH01g40020.1	Sof-Saoff3g00607.2
Mch-MCH01g40040.1	Sof-Saoff3g00608.1
Mch-MCH01g40050.1	Sof-Saoff3g00615.1
Mch-MCH01g40060.1	Sof-Saoff3g00619.1
Mch-MCH01g40070.1	Sof-Saoff3g00620.1
Mch-MCH01g40080.1	Sof-Saoff3g00621.1
Mch-MCH01g40090.1	Sof-Saoff3g00627.1
Mch-MCH01g40110.1	Sof-Saoff3g00629.1
Mch-MCH01g40120.1	Sof-Saoff3g00630.1
Mch-MCH01g40130.1	Sof-Saoff3g00637.1
Mch-MCH01g40140.1	Sof-Saoff3g00639.1
Mch-MCH01g40150.1	Sof-Saoff3g00640.1
Mch-MCH01g40160.1	Sof-Saoff3g00650.1
Mch-MCH01g40170.1	Sof-Saoff3g00651.2
Mch-MCH01g40180.1	Sof-Saoff3g00653.1
Mch-MCH01g40190.1	Sof-Saoff3g00654.1
Mch-MCH01g40200.1	Sof-Saoff3g00655.1
Mch-MCH01g40210.1	Sof-Saoff3g00656.1
Mch-MCH01g40220.1	Sof-Saoff3g00657.1
Mch-MCH01g40230.1	Sof-Saoff3g00674.1
Mch-MCH01g40240.1	Sof-Saoff3g00675.1
Mch-MCH01g40250.1	Sof-Saoff3g00678.1
Mch-MCH01g40270.1	Sof-Saoff3g00680.1
Mch-MCH01g40280.1	Sof-Saoff3g00683.1
Mch-MCH01g40290.1	Sof-Saoff3g00685.1
Mch-MCH01g40300.1	Sof-Saoff3g00689.1
Mch-MCH01g40310.1	Sof-Saoff3g00691.1
Mch-MCH01g40320.1	Sof-Saoff3g00694.1
Mch-MCH01g40330.1	Sof-Saoff3g00695.1
Mch-MCH01g40340.1	Sof-Saoff3g00696.1
Mch-MCH01g40350.1	Sof-Saoff3g00697.1
Mch-MCH01g40360.1	Sof-Saoff3g00698.1
Mch-MCH01g40370.1	Sof-Saoff3g00704.1
Mch-MCH01g40380.1	Sof-Saoff3g00705.1
Mch-MCH01g40390.1	Sof-Saoff3g00706.1
Mch-MCH01g40400.1	Sof-Saoff3g00707.1
Mch-MCH01g40410.1	Sof-Saoff3g00709.1
Mch-MCH01g40420.1	Sof-Saoff3g00715.1
Mch-MCH01g40430.1	Sof-Saoff3g00716.1
Mch-MCH01g40440.1	Sof-Saoff3g00717.1
Mch-MCH01g40460.1	Sof-Saoff3g00718.1
Mch-MCH01g40470.1	Sof-Saoff3g00719.1
Mch-MCH01g40480.1	Sof-Saoff3g00720.1
Mch-MCH01g40490.1	Sof-Saoff3g00721.1
Mch-MCH01g40500.1	Sof-Saoff3g00722.1
Mch-MCH01g40510.1	Sof-Saoff3g00727.1
Mch-MCH01g40520.1	Sof-Saoff3g00728.1
Mch-MCH01g40560.1	Sof-Saoff3g00730.1
Mch-MCH01g40570.1	Sof-Saoff3g00738.1
Mch-MCH01g40580.1	Sof-Saoff3g00739.1
Mch-MCH01g40590.1	Sof-Saoff3g00740.1
Mch-MCH01g40600.1	Sof-Saoff3g00741.1
Mch-MCH01g40610.1	Sof-Saoff3g00742.1
Mch-MCH01g40620.1	Sof-Saoff3g00743.1
Mch-MCH01g40630.1	Sof-Saoff3g00744.1
Mch-MCH01g40640.1	Sof-Saoff3g00745.1
Mch-MCH01g40650.1	Sof-Saoff3g00746.1
Mch-MCH01g40660.1	Sof-Saoff3g00747.1
Mch-MCH01g40680.1	Sof-Saoff3g00750.1
Mch-MCH01g40690.1	Sof-Saoff3g00754.2
Mch-MCH01g40700.1	Sof-Saoff3g00755.1
Mch-MCH01g40710.1	Sof-Saoff3g00759.1
Mch-MCH01g40720.1	Sof-Saoff3g00762.1
Mch-MCH01g40750.1	Sof-Saoff3g00763.1
Mch-MCH01g40770.1	Sof-Saoff3g00764.1
Mch-MCH01g40780.1	Sof-Saoff3g00765.1
Mch-MCH01g40790.1	Sof-Saoff3g00767.1
Mch-MCH01g40800.1	Sof-Saoff3g00769.1
Mch-MCH01g40810.1	Sof-Saoff3g00770.1
Mch-MCH01g40820.1	Sof-Saoff3g00771.1
Mch-MCH01g40830.1	Sof-Saoff3g00772.1
Mch-MCH01g40840.1	Sof-Saoff3g00773.1
Mch-MCH01g40850.1	Sof-Saoff3g00774.1
Mch-MCH01g40870.1	Sof-Saoff3g00775.1
Mch-MCH01g40880.1	Sof-Saoff3g00777.1
Mch-MCH01g40890.1	Sof-Saoff3g00779.1
Mch-MCH01g40900.1	Sof-Saoff3g00780.1
Mch-MCH01g40910.1	Sof-Saoff3g00781.1
Mch-MCH01g40920.1	Sof-Saoff3g00782.2
Mch-MCH01g40930.1	Sof-Saoff3g00785.1
Mch-MCH01g40940.1	Sof-Saoff3g00790.1
Mch-MCH01g40950.1	Sof-Saoff3g00791.1
Mch-MCH01g40960.1	Sof-Saoff3g00792.1
Mch-MCH01g40970.1	Sof-Saoff3g00793.1
Mch-MCH01g40980.1	Sof-Saoff3g00795.1
Mch-MCH01g41010.1	Sof-Saoff3g00796.1
Mch-MCH01g41020.1	Sof-Saoff3g00797.1
Mch-MCH01g41030.1	Sof-Saoff3g00799.1
Mch-MCH01g41040.1	Sof-Saoff3g00803.1
Mch-MCH01g41060.1	Sof-Saoff3g00804.1
Mch-MCH01g41070.1	Sof-Saoff3g00805.1
Mch-MCH01g41080.1	Sof-Saoff3g00809.1
Mch-MCH01g41090.1	Sof-Saoff3g00810.1
Mch-MCH01g41100.1	Sof-Saoff3g00811.1
Mch-MCH01g41110.1	Sof-Saoff3g00813.1
Mch-MCH01g41120.1	Sof-Saoff3g00815.1
Mch-MCH01g41130.1	Sof-Saoff3g00816.1
Mch-MCH01g41140.1	Sof-Saoff3g00817.1
Mch-MCH01g41150.1	Sof-Saoff3g00819.1
Mch-MCH01g41220.1	Sof-Saoff3g00820.1
Mch-MCH01g41230.1	Sof-Saoff3g00821.1
Mch-MCH01g41240.1	Sof-Saoff3g00822.1
Mch-MCH01g41250.1	Sof-Saoff3g00823.1
Mch-MCH01g41260.1	Sof-Saoff3g00824.1
Mch-MCH01g41270.1	Sof-Saoff3g00826.1
Mch-MCH01g41300.1	Sof-Saoff3g00828.1
Mch-MCH01g41310.1	Sof-Saoff3g00829.1
Mch-MCH01g41320.1	Sof-Saoff3g00830.1
Mch-MCH01g41330.1	Sof-Saoff3g00832.1
Mch-MCH01g41340.1	Sof-Saoff3g00833.1
Mch-MCH01g41350.1	Sof-Saoff3g00834.1
Mch-MCH01g41360.1	Sof-Saoff3g00835.1
Mch-MCH01g41380.1	Sof-Saoff3g00836.1
Mch-MCH01g41390.1	Sof-Saoff3g00839.1
Mch-MCH01g41400.1	Sof-Saoff3g00840.1
Mch-MCH01g41410.1	Sof-Saoff3g00842.1
Mch-MCH01g41420.1	Sof-Saoff3g00843.1
Mch-MCH01g41430.1	Sof-Saoff3g00844.1
Mch-MCH01g41440.1	Sof-Saoff3g00845.1
Mch-MCH01g41450.1	Sof-Saoff3g00846.1
Mch-MCH01g41470.1	Sof-Saoff3g00849.1
Mch-MCH01g41480.1	Sof-Saoff3g00850.1
Mch-MCH01g41540.1	Sof-Saoff3g00851.1
Mch-MCH01g41550.1	Sof-Saoff3g00852.1
Mch-MCH01g41560.1	Sof-Saoff3g00853.1
Mch-MCH01g41570.1	Sof-Saoff3g00854.1
Mch-MCH01g41580.1	Sof-Saoff3g00856.1
Mch-MCH01g41590.1	Sof-Saoff3g00859.1
Mch-MCH01g41600.1	Sof-Saoff3g00860.1
Mch-MCH01g41610.1	Sof-Saoff3g00861.1
Mch-MCH01g41620.1	Sof-Saoff3g00864.1
Mch-MCH01g41630.1	Sof-Saoff3g00865.1
Mch-MCH01g41640.1	Sof-Saoff3g00863.4
Mch-MCH01g41650.1	Sof-Saoff3g00866.1
Mch-MCH01g41710.1	Sof-Saoff3g00876.1
Mch-MCH01g41730.1	Sof-Saoff3g00883.1
Mch-MCH01g41740.1	Sof-Saoff3g00884.1
Mch-MCH01g41750.1	Sof-Saoff3g00885.1
Mch-MCH01g41760.1	Sof-Saoff3g00886.1
Mch-MCH01g41770.1	Sof-Saoff3g00887.1
Mch-MCH01g41790.1	Sof-Saoff3g00888.1
Mch-MCH01g41800.1	Sof-Saoff3g00889.1
Mch-MCH01g41810.1	Sof-Saoff3g00890.1
Mch-MCH01g41820.1	Sof-Saoff3g00891.1
Mch-MCH01g41830.1	Sof-Saoff3g00893.1
Mch-MCH01g41840.1	Sof-Saoff3g00894.1
Mch-MCH01g41850.1	Sof-Saoff3g00896.1
Mch-MCH01g41870.1	Sof-Saoff3g00898.1
Mch-MCH01g41880.1	Sof-Saoff3g00899.1
Mch-MCH01g41890.1	Sof-Saoff3g00900.1
Mch-MCH01g41900.1	Sof-Saoff3g00901.1
Mch-MCH01g41910.1	Sof-Saoff3g00902.1
Mch-MCH01g41920.1	Sof-Saoff3g00903.1
Mch-MCH01g41930.1	Sof-Saoff3g00905.1
Mch-MCH01g41940.1	Sof-Saoff3g00906.1
Mch-MCH01g41950.1	Sof-Saoff3g00907.1
Mch-MCH01g41970.1	Sof-Saoff3g00909.1
Mch-MCH01g41980.1	Sof-Saoff3g00911.1
Mch-MCH01g41990.1	Sof-Saoff3g00912.1
Mch-MCH01g42000.1	Sof-Saoff3g00913.1
Mch-MCH01g42010.1	Sof-Saoff3g00917.1
Mch-MCH01g42020.1	Sof-Saoff3g00918.1
Mch-MCH01g42030.1	Sof-Saoff3g00919.1
Mch-MCH01g42040.1	Sof-Saoff3g00920.1
Mch-MCH01g42050.1	Sof-Saoff3g00921.1
Mch-MCH01g42060.1	Sof-Saoff3g00922.1
Mch-MCH01g42080.1	Sof-Saoff3g00924.1
Mch-MCH01g42090.1	Sof-Saoff3g00925.1
Mch-MCH01g42100.1	Sof-Saoff3g00926.1
Mch-MCH01g42110.1	Sof-Saoff3g00927.1
Mch-MCH01g42120.1	Sof-Saoff3g00928.1
Mch-MCH01g42130.1	Sof-Saoff3g00929.1
Mch-MCH01g42140.1	Sof-Saoff3g00930.1
Mch-MCH01g42150.1	Sof-Saoff3g00931.1
Mch-MCH01g42160.1	Sof-Saoff3g00932.1
Mch-MCH01g42170.1	Sof-Saoff3g00933.2
Mch-MCH01g42180.1	Sof-Saoff3g00934.1
Mch-MCH01g42190.1	Sof-Saoff3g00935.1
Mch-MCH01g42210.1	Sof-Saoff3g00936.1
Mch-MCH01g42220.1	Sof-Saoff3g00938.1
Mch-MCH01g42230.1	Sof-Saoff3g00939.1
Mch-MCH01g42240.1	Sof-Saoff3g00940.1
Mch-MCH01g42260.1	Sof-Saoff3g00941.1
Mch-MCH01g42270.1	Sof-Saoff3g00942.1
Mch-MCH01g42280.1	Sof-Saoff3g00943.1
Mch-MCH01g42300.1	Sof-Saoff3g00945.1
Mch-MCH01g42320.1	Sof-Saoff3g00947.1
Mch-MCH01g42330.1	Sof-Saoff3g00948.1
Mch-MCH01g42370.1	Sof-Saoff3g00950.1
Mch-MCH01g42380.1	Sof-Saoff3g00952.1
Mch-MCH01g42390.1	Sof-Saoff3g00954.1
Mch-MCH01g42430.1	Sof-Saoff3g00955.1
Mch-MCH01g42440.1	Sof-Saoff3g00956.1
Mch-MCH01g42460.1	Sof-Saoff3g00957.1
Mch-MCH01g42470.1	Sof-Saoff3g00958.1
Mch-MCH01g42480.1	Sof-Saoff3g00959.1
Mch-MCH01g42490.1	Sof-Saoff3g00960.1
Mch-MCH01g42510.1	Sof-Saoff3g00961.1
Mch-MCH01g42520.1	Sof-Saoff3g00962.1
Mch-MCH01g42530.1	Sof-Saoff3g00963.1
Mch-MCH01g42540.1	Sof-Saoff3g00964.1
Mch-MCH01g42550.1	Sof-Saoff3g00965.1
Mch-MCH01g42570.1	Sof-Saoff3g00966.1
Mch-MCH01g42590.1	Sof-Saoff3g00967.1
Mch-MCH01g42600.1	Sof-Saoff3g00969.1
Mch-MCH01g42610.1	Sof-Saoff3g00970.1
Mch-MCH01g42620.1	Sof-Saoff3g00971.1
Mch-MCH01g42670.1	Sof-Saoff3g00980.1
Mch-MCH01g42710.1	Sof-Saoff3g00984.1
Mch-MCH01g42730.1	Sof-Saoff3g00991.1
Mch-MCH01g42820.1	Sof-Saoff3g01000.1
Mch-MCH01g42830.1	Sof-Saoff3g01001.1
Mch-MCH01g42850.1	Sof-Saoff3g01003.1
Mch-MCH01g42860.1	Sof-Saoff3g01004.1
Mch-MCH01g42880.1	Sof-Saoff3g01005.1
Mch-MCH01g42890.1	Sof-Saoff3g01006.1
Mch-MCH01g42900.1	Sof-Saoff3g01007.2
Mch-MCH01g42920.1	Sof-Saoff3g01008.1
Mch-MCH01g42930.1	Sof-Saoff3g01010.1
Mch-MCH01g42940.1	Sof-Saoff3g01011.2
Mch-MCH01g42960.1	Sof-Saoff3g01013.1
Mch-MCH01g42970.1	Sof-Saoff3g01014.1
Mch-MCH01g42980.1	Sof-Saoff3g01016.1
Mch-MCH01g43020.1	Sof-Saoff3g01018.1
Mch-MCH01g43030.1	Sof-Saoff3g01019.1
Mch-MCH01g43040.1	Sof-Saoff3g01020.1
Mch-MCH01g43080.1	Sof-Saoff3g01021.1
Mch-MCH01g43100.1	Sof-Saoff3g01023.1
Mch-MCH01g43110.1	Sof-Saoff3g01024.1
Mch-MCH01g43120.1	Sof-Saoff3g01026.1
Mch-MCH01g43130.1	Sof-Saoff3g01027.1
Mch-MCH01g43140.1	Sof-Saoff3g01028.1
Mch-MCH01g43150.1	Sof-Saoff3g01030.1
Mch-MCH01g43160.1	Sof-Saoff3g01032.1
Mch-MCH01g43170.1	Sof-Saoff3g01034.1
Mch-MCH01g43190.1	Sof-Saoff3g01035.1
Mch-MCH01g43200.1	Sof-Saoff3g01036.1
Mch-MCH01g43210.1	Sof-Saoff3g01038.1
Mch-MCH01g43220.1	Sof-Saoff3g01039.1
Mch-MCH01g43230.1	Sof-Saoff3g01040.1
Mch-MCH01g43240.1	Sof-Saoff3g01041.1
Mch-MCH01g43250.1	Sof-Saoff3g01042.1
Mch-MCH01g43260.1	Sof-Saoff3g01043.1
Mch-MCH01g43270.1	Sof-Saoff3g01044.1
Mch-MCH01g43280.1	Sof-Saoff3g01045.1
Mch-MCH01g43290.1	Sof-Saoff3g01046.1
Mch-MCH01g43300.1	Sof-Saoff3g01047.1
Mch-MCH01g43310.1	Sof-Saoff3g01048.1
Mch-MCH01g43320.1	Sof-Saoff3g01049.1
Mch-MCH01g43330.1	Sof-Saoff3g01051.1
Mch-MCH01g43340.1	Sof-Saoff3g01053.1
Mch-MCH01g43350.1	Sof-Saoff3g01054.1
Mch-MCH01g43400.1	Sof-Saoff3g01059.1
Mch-MCH01g43440.1	Sof-Saoff3g01062.1
Mch-MCH01g43450.1	Sof-Saoff3g01063.1
Mch-MCH01g43460.1	Sof-Saoff3g01066.1
Mch-MCH01g43470.1	Sof-Saoff3g01067.1
Mch-MCH01g43480.1	Sof-Saoff3g01068.1
Mch-MCH01g43490.1	Sof-Saoff3g01071.1
Mch-MCH01g43500.1	Sof-Saoff3g01073.1
Mch-MCH01g43510.1	Sof-Saoff3g01074.1
Mch-MCH01g43520.1	Sof-Saoff3g01075.1
Mch-MCH01g43530.1	Sof-Saoff3g01076.1
Mch-MCH01g43540.1	Sof-Saoff3g01077.1
Mch-MCH01g43550.1	Sof-Saoff3g01078.1
Mch-MCH01g43560.1	Sof-Saoff3g01079.1
Mch-MCH01g43570.1	Sof-Saoff3g01080.2
Mch-MCH01g43580.1	Sof-Saoff3g01081.1
Mch-MCH01g43610.1	Sof-Saoff3g01082.1
Mch-MCH01g43620.1	Sof-Saoff3g01083.1
Mch-MCH01g43650.1	Sof-Saoff3g01086.1
Mch-MCH01g43660.1	Sof-Saoff3g01087.1
Mch-MCH01g43670.1	Sof-Saoff3g01088.1
Mch-MCH01g43680.1	Sof-Saoff3g01089.1
Mch-MCH01g43720.1	Sof-Saoff3g01090.1
Mch-MCH01g43730.1	Sof-Saoff3g01091.1
Mch-MCH01g43740.1	Sof-Saoff3g01092.1
Mch-MCH01g43750.1	Sof-Saoff3g01093.1
Mch-MCH01g43760.1	Sof-Saoff3g01094.1
Mch-MCH01g43770.1	Sof-Saoff3g01096.1
Mch-MCH01g43780.1	Sof-Saoff3g01097.1
Mch-MCH01g43790.1	Sof-Saoff3g01099.1
Mch-MCH01g43800.1	Sof-Saoff3g01100.1
Mch-MCH01g43810.1	Sof-Saoff3g01101.1
Mch-MCH01g43820.1	Sof-Saoff3g01102.1
Mch-MCH01g12730.1	Sof-Saoff3g03041.1
Mch-MCH01g12740.1	Sof-Saoff3g03045.1
Mch-MCH01g12770.1	Sof-Saoff3g03049.1
Mch-MCH01g12780.1	Sof-Saoff3g03050.1
Mch-MCH01g12850.1	Sof-Saoff3g03062.1
Mch-MCH01g12860.1	Sof-Saoff3g03068.1
Mch-MCH01g12880.1	Sof-Saoff3g03073.1
Mch-MCH01g12890.1	Sof-Saoff3g03075.1
Mch-MCH01g12940.1	Sof-Saoff3g03083.1
Mch-MCH01g12950.1	Sof-Saoff3g03084.1
Mch-MCH01g12960.1	Sof-Saoff3g03086.1
Mch-MCH01g12970.1	Sof-Saoff3g03087.1
Mch-MCH01g13060.1	Sof-Saoff3g03096.1
Mch-MCH01g13070.1	Sof-Saoff3g03098.1
Mch-MCH01g13080.1	Sof-Saoff3g03099.1
Mch-MCH01g13090.1	Sof-Saoff3g03100.1
Mch-MCH01g13120.1	Sof-Saoff3g03103.1
Mch-MCH01g13130.1	Sof-Saoff3g03105.1
Mch-MCH01g13140.1	Sof-Saoff3g03106.1
Mch-MCH01g13160.1	Sof-Saoff3g03108.1
Mch-MCH01g13180.1	Sof-Saoff3g03109.1
Mch-MCH01g13190.1	Sof-Saoff3g03113.1
Mch-MCH01g13200.1	Sof-Saoff3g03120.1
Mch-MCH01g13210.1	Sof-Saoff3g03130.1
Mch-MCH01g13240.1	Sof-Saoff3g03142.1
Mch-MCH01g13280.1	Sof-Saoff3g03150.1
Mch-MCH01g13290.1	Sof-Saoff3g03151.1
Mch-MCH01g13300.1	Sof-Saoff3g03154.1
Mch-MCH01g13320.1	Sof-Saoff3g03155.1
Mch-MCH01g13340.1	Sof-Saoff3g03156.1
Mch-MCH01g13380.1	Sof-Saoff3g03160.1
Mch-MCH01g13390.1	Sof-Saoff3g03161.1
Mch-MCH01g13490.1	Sof-Saoff3g03172.1
Mch-MCH01g13550.1	Sof-Saoff3g03182.1
Mch-MCH01g13560.1	Sof-Saoff3g03183.1
Mch-MCH01g13610.1	Sof-Saoff3g03191.1
Mch-MCH01g13650.1	Sof-Saoff3g03201.1
Mch-MCH01g13680.1	Sof-Saoff3g03209.3
Mch-MCH01g13790.1	Sof-Saoff3g03213.1
Mch-MCH01g13820.1	Sof-Saoff3g03226.1
Mch-MCH01g13880.1	Sof-Saoff3g03235.1
Mch-MCH01g44470.1	Sof-Saoff3g00098.1
Mch-MCH01g44480.1	Sof-Saoff3g00101.1
Mch-MCH01g44520.1	Sof-Saoff3g00103.1
Mch-MCH01g44530.1	Sof-Saoff3g00106.1
Mch-MCH01g44540.1	Sof-Saoff3g00111.1
Mch-MCH01g44630.1	Sof-Saoff3g00122.1
Mch-MCH01g44640.1	Sof-Saoff3g00126.1
Mch-MCH01g44650.1	Sof-Saoff3g00127.1
Mch-MCH01g44670.1	Sof-Saoff3g00129.1
Mch-MCH01g44680.1	Sof-Saoff3g00135.1
Mch-MCH01g44690.1	Sof-Saoff3g00136.1
Mch-MCH01g44700.1	Sof-Saoff3g00137.1
Mch-MCH01g44710.1	Sof-Saoff3g00138.1
Mch-MCH01g44720.1	Sof-Saoff3g00141.1
Mch-MCH01g44730.1	Sof-Saoff3g00142.1
Mch-MCH01g44760.1	Sof-Saoff3g00143.1
Mch-MCH01g44770.1	Sof-Saoff3g00144.1
Mch-MCH01g44820.1	Sof-Saoff3g00151.1
Mch-MCH01g44830.1	Sof-Saoff3g00157.1
Mch-MCH01g44870.1	Sof-Saoff3g00158.1
Mch-MCH01g44880.1	Sof-Saoff3g00162.1
Mch-MCH01g44890.1	Sof-Saoff3g00170.1
Mch-MCH01g44910.1	Sof-Saoff3g00172.1
Mch-MCH01g44920.1	Sof-Saoff3g00173.1
Mch-MCH01g44930.1	Sof-Saoff3g00177.1
Mch-MCH01g44940.1	Sof-Saoff3g00180.1
Mch-MCH01g44960.1	Sof-Saoff3g00191.1
Mch-MCH01g44970.1	Sof-Saoff3g00192.1
Mch-MCH01g44980.1	Sof-Saoff3g00193.1
Mch-MCH01g44990.1	Sof-Saoff3g00194.1
Mch-MCH01g45000.1	Sof-Saoff3g00195.1
Mch-MCH01g45010.1	Sof-Saoff3g00196.1
Mch-MCH01g45020.1	Sof-Saoff3g00198.1
Mch-MCH01g18220.1	Sof-Saoff3g02737.1
Mch-MCH01g18230.1	Sof-Saoff3g02738.1
Mch-MCH01g18240.1	Sof-Saoff3g02740.1
Mch-MCH01g18250.1	Sof-Saoff3g02741.1
Mch-MCH01g18260.1	Sof-Saoff3g02742.1
Mch-MCH01g18270.1	Sof-Saoff3g02743.1
Mch-MCH01g18290.1	Sof-Saoff3g02744.1
Mch-MCH01g18310.1	Sof-Saoff3g02745.1
Mch-MCH01g18360.1	Sof-Saoff3g02746.1
Mch-MCH01g18370.1	Sof-Saoff3g02748.1
Mch-MCH01g18380.1	Sof-Saoff3g02749.1
Mch-MCH01g18390.1	Sof-Saoff3g02750.1
Mch-MCH01g18400.1	Sof-Saoff3g02752.1
Mch-MCH01g18410.1	Sof-Saoff3g02756.1
Mch-MCH01g18420.1	Sof-Saoff3g02757.1
Mch-MCH01g45560.1	Sof-Saoff3g03990.1
Mch-MCH01g45600.1	Sof-Saoff3g03995.1
Mch-MCH01g45620.1	Sof-Saoff3g03996.1
Mch-MCH01g45630.1	Sof-Saoff3g03998.2
Mch-MCH01g45710.1	Sof-Saoff3g04001.1
Mch-MCH01g45730.1	Sof-Saoff3g04002.1
Mch-MCH01g45740.1	Sof-Saoff3g04004.1
Mch-MCH01g45750.1	Sof-Saoff3g04005.1
Mch-MCH01g45830.1	Sof-Saoff3g04009.1
Mch-MCH01g45890.1	Sof-Saoff3g04010.1
Mch-MCH01g45950.1	Sof-Saoff3g04011.1
Mch-MCH01g45980.1	Sof-Saoff3g04014.1
Mch-MCH01g46130.1	Sof-Saoff3g04018.1
Mch-MCH01g41120.1	Sof-Saoff3g03265.1
Mch-MCH01g41330.1	Sof-Saoff3g03283.1
Mch-MCH01g41380.1	Sof-Saoff3g03290.1
Mch-MCH01g41430.1	Sof-Saoff3g03294.1
Mch-MCH01g41510.1	Sof-Saoff3g03305.1
Mch-MCH01g41590.1	Sof-Saoff3g03312.1
Mch-MCH01g41600.1	Sof-Saoff3g03314.1
Mch-MCH01g41670.1	Sof-Saoff3g03322.1
Mch-MCH01g41810.1	Sof-Saoff3g03329.1
Mch-MCH01g41940.1	Sof-Saoff3g03340.1
Mch-MCH01g41960.1	Sof-Saoff3g03343.1
Mch-MCH01g44050.1	Sof-Saoff3g03941.1
Mch-MCH01g44120.1	Sof-Saoff3g03950.1
Mch-MCH01g44230.1	Sof-Saoff3g03963.1
Mch-MCH01g44240.1	Sof-Saoff3g03967.1
Mch-MCH01g44250.1	Sof-Saoff3g03970.1
Mch-MCH01g44270.1	Sof-Saoff3g03972.1
Mch-MCH01g44280.1	Sof-Saoff3g03973.1
Mch-MCH01g44420.1	Sof-Saoff3g03978.1
Mch-MCH01g44440.1	Sof-Saoff3g03980.1
Mch-MCH01g05460.1	Sof-Saoff3g01269.1
Mch-MCH01g05700.1	Sof-Saoff3g01284.1
Mch-MCH01g05730.1	Sof-Saoff3g01285.1
Mch-MCH01g05740.1	Sof-Saoff3g01288.1
Mch-MCH01g05750.1	Sof-Saoff3g01290.1
Mch-MCH01g05840.1	Sof-Saoff3g01299.1
Mch-MCH01g05920.1	Sof-Saoff3g01303.1
Mch-MCH01g46460.1	Sof-Saoff3g01364.1
Mch-MCH01g46480.1	Sof-Saoff3g01370.1
Mch-MCH01g46490.1	Sof-Saoff3g01371.1
Mch-MCH01g46500.1	Sof-Saoff3g01372.1
Mch-MCH01g46510.1	Sof-Saoff3g01373.1
Mch-MCH01g46520.1	Sof-Saoff3g01374.1
Mch-MCH01g03960.1	Sof-Saoff3g02915.1
Mch-MCH01g04000.1	Sof-Saoff3g02940.1
Mch-MCH01g04010.1	Sof-Saoff3g02944.1
Mch-MCH01g04070.1	Sof-Saoff3g02946.1
Mch-MCH01g04130.1	Sof-Saoff3g02952.1
Mch-MCH01g04240.1	Sof-Saoff3g02967.1
Mch-MCH01g04380.1	Sof-Saoff3g02982.1
Mch-MCH01g23560.1	Sof-Saoff3g01302.1
Mch-MCH01g23630.1	Sof-Saoff3g01303.1
Mch-MCH01g23640.1	Sof-Saoff3g01308.1
Mch-MCH01g23820.1	Sof-Saoff3g01325.1
Mch-MCH01g23980.1	Sof-Saoff3g01332.1
Mch-MCH01g24060.1	Sof-Saoff3g01344.1
Mch-MCH01g24200.1	Sof-Saoff3g01351.1
Mch-MCH01g43830.1	Sof-Saoff3g01463.1
Mch-MCH01g43840.1	Sof-Saoff3g01464.1
Mch-MCH01g43850.1	Sof-Saoff3g01465.2
Mch-MCH01g43860.1	Sof-Saoff3g01466.1
Mch-MCH01g43870.1	Sof-Saoff3g01467.1
Mch-MCH01g44120.1	Sof-Saoff3g01493.1
Mch-MCH01g22790.1	Sof-Saoff3g04483.1
Mch-MCH01g22840.1	Sof-Saoff3g04502.2
Mch-MCH01g22860.1	Sof-Saoff3g04507.1
Mch-MCH01g22880.1	Sof-Saoff3g04512.1
Mch-MCH01g22920.1	Sof-Saoff3g04513.1
Mch-MCH01g22940.1	Sof-Saoff3g04516.1
Mch-MCH01g16990.1	Sof-Saoff3g02898.1
Mch-MCH01g17000.1	Sof-Saoff3g02897.1
Mch-MCH01g17010.1	Sof-Saoff3g02896.1
Mch-MCH01g17020.1	Sof-Saoff3g02895.1
Mch-MCH01g17030.1	Sof-Saoff3g02894.1
Mch-MCH01g17040.1	Sof-Saoff3g02893.2
Mch-MCH01g17050.1	Sof-Saoff3g02892.1
Mch-MCH01g17060.1	Sof-Saoff3g02891.1
Mch-MCH01g17070.1	Sof-Saoff3g02890.1
Mch-MCH01g17080.1	Sof-Saoff3g02889.1
Mch-MCH01g17090.1	Sof-Saoff3g02888.1
Mch-MCH01g17100.1	Sof-Saoff3g02887.1
Mch-MCH01g17120.1	Sof-Saoff3g02886.1
Mch-MCH01g17130.1	Sof-Saoff3g02884.1
Mch-MCH01g17140.1	Sof-Saoff3g02883.1
Mch-MCH01g17150.1	Sof-Saoff3g02882.1
Mch-MCH01g17160.1	Sof-Saoff3g02881.1
Mch-MCH01g17180.1	Sof-Saoff3g02874.1
Mch-MCH01g17200.1	Sof-Saoff3g02872.1
Mch-MCH01g17210.1	Sof-Saoff3g02871.1
Mch-MCH01g17220.1	Sof-Saoff3g02870.1
Mch-MCH01g17230.1	Sof-Saoff3g02869.1
Mch-MCH01g17250.1	Sof-Saoff3g02868.1
Mch-MCH01g17260.1	Sof-Saoff3g02867.1
Mch-MCH01g17270.1	Sof-Saoff3g02866.2
Mch-MCH01g17280.1	Sof-Saoff3g02865.1
Mch-MCH01g17290.1	Sof-Saoff3g02864.1
Mch-MCH01g17300.1	Sof-Saoff3g02863.1
Mch-MCH01g17320.1	Sof-Saoff3g02862.1
Mch-MCH01g17330.1	Sof-Saoff3g02861.1
Mch-MCH01g17350.1	Sof-Saoff3g02858.1
Mch-MCH01g17360.1	Sof-Saoff3g02857.1
Mch-MCH01g17370.1	Sof-Saoff3g02856.1
[truncated: 23,004 more rows]

## Sheet: linked TPS in Mch-Sba-Sof 
Mch-MCH03g19760.1	Sba-Sb03t19260.mRNA1
Mch-MCH01g19190.1	Sba-Sb03t22710.mRNA1
Mch-MCH01g32030.1	Sba-Sb09t34690.mRNA1
Mch-MCH03g18740.1	Sba-Sb03t19740.mRNA1
Mch-MCH04g20980.1	Sba-Sb09t24450.mRNA1
Mch-MCH08g11870.1	Sba-Sb09t32380.mRNA1
Mch-MCH07g20140.1	Sba-Sb09t19330.mRNA1
Mch-MCH05g05350.1	Sba-Sb09t19330.mRNA1
Mch-MCH01g25070.1	Sof-Saoff2g03477.1
Mch-MCH03g19760.1	Sof-Saoff1g02127.1
Mch-MCH01g19190.1	Sof-Saoff3g02649.1
Mch-MCH01g32030.1	Sof-Saoff6g03143.1
Mch-MCH03g18740.1	Sof-Saoff1g02067.1
Mch-MCH03g19700.1	Sof-Saoff1g02120.1
Mch-MCH01g24840.1	Sof-Saoff2g03499.1
Mch-MCH01g32000.1	Sof-Saoff6g03141.1
Mch-MCH04g20980.1	Sof-Saoff4g00760.1
Mch-MCH02g17700.1	Sof-Saoff6g03141.1
Mch-MCH08g11870.1	Sof-Saoff6g03390.1
Mch-MCH04g26440.1	Sof-Saoff4g00118.1
Mch-MCH07g20140.1	Sof-Saoff5g02841.1
Mch-MCH05g05350.1	Sof-Saoff1g04999.1
Mch-MCH05g05350.1	Sof-Saoff5g02841.1
Mch-MCH05g28420.1	Sof-Saoff6g00214.1

## Sheet: blast results for genome dotplo
Mc-MCH01g06260.1	Mch-MCH01g06260.1	100	408	0	0	1	408	1	408	7.63e-298	805
Mc-MCH01g06260.1	Mch-MCH01g06270.1	66.9	381	120	4	25	402	27	404	5.43e-182	511
Mc-MCH01g06260.1	Mch-MCH01g06280.1	63.9	379	118	3	25	402	27	387	6.58e-165	472
Mc-MCH01g06260.1	Mch-MCH01g24530.1	58.3	381	154	2	19	394	29	409	1.61e-157	449
Mc-MCH01g06260.1	Mch-MCH01g06290.1	45.3	331	172	5	75	399	9	336	3.77e-97	293
Mc-MCH01g06260.1	Mch-MCH01g09250.1	40.7	388	218	8	13	394	27	408	1.27e-87	271
Mc-MCH01g06260.1	Mch-MCH06g22640.1	50.4	228	113	0	167	394	15	242	1.36e-81	250
Mc-MCH01g06260.1	Mch-MCH02g22980.1	40.3	377	211	7	25	394	33	402	2.04e-81	255
Mc-MCH01g06260.1	Mch-MCH09g21520.1	52.8	214	101	0	181	394	2	215	7.14e-81	253
Mc-MCH01g06260.1	Mch-MCH08g18850.1	37.5	371	224	6	26	394	26	390	3.10e-77	244
Mc-MCH01g08670.1	Mch-MCH01g08670.1	100	580	0	0	1	580	1	580	0	1165
Mc-MCH01g08670.1	Mch-MCH02g22720.1	67.5	584	173	8	1	575	33	608	1.85e-281	779
Mc-MCH01g08670.1	Mch-MCH01g08660.1	58.6	568	214	9	24	578	28	587	4.53e-235	660
Mc-MCH01g08670.1	Mch-MCH01g08700.1	56.5	566	229	7	20	577	20	576	6.98e-228	642
Mc-MCH01g08670.1	Mch-MCH01g08690.1	55.3	571	231	10	20	578	20	578	1.63e-211	600
Mc-MCH01g08670.1	Mch-MCH01g08680.1	53.7	559	240	8	22	571	27	575	2.14e-202	577
Mc-MCH01g08670.1	Mch-MCH09g22260.1	50.7	556	247	8	24	572	25	560	1.55e-195	559
Mc-MCH01g08670.1	Mch-MCH01g08740.1	51.4	556	244	12	37	571	30	580	7.62e-188	540
Mc-MCH01g08670.1	Mch-MCH01g09010.1	52	492	224	7	89	571	55	543	4.42e-183	526
Mc-MCH01g08670.1	Mch-MCH01g08720.1	50.6	528	240	10	60	571	48	570	7.50e-183	527
Mc-MCH01g19520.1	Mch-MCH01g19520.1	100	304	0	0	1	304	1	304	5.12e-223	607
Mc-MCH01g19520.1	Mch-MCH05g01400.1	38.5	325	108	10	18	266	18	326	1.05e-49	168
Mc-MCH01g19520.1	Mch-MCH04g04160.1	35.8	229	104	4	27	248	2	194	1.86e-35	126
Mc-MCH01g07410.1	Mch-MCH01g07410.1	100	845	0	0	1	845	1	845	0	1608
Mc-MCH01g07410.1	Mch-MCH02g16330.1	55.3	796	313	5	72	845	49	823	1.32e-290	821
Mc-MCH01g07410.1	Mch-MCH01g27630.1	46.2	715	326	6	72	744	14	711	5.67e-215	625
Mc-MCH01g07410.1	Mch-MCH02g15310.1	45.9	726	368	10	73	790	52	760	1.54e-204	599
Mc-MCH01g07410.1	Mch-MCH02g06090.1	42	723	377	7	74	791	64	749	1.51e-187	558
Mc-MCH01g07410.1	Mch-MCH01g23490.1	38.4	636	341	6	72	673	61	679	2.33e-146	450
Mc-MCH01g07410.1	Mch-MCH07g06350.1	34.8	643	370	8	72	684	39	662	7.47e-122	382
Mc-MCH01g07410.1	Mch-MCH05g17390.1	31	636	384	10	72	672	44	659	7.93e-95	311
Mc-MCH01g07410.1	Mch-MCH02g17130.1	34.4	485	307	4	243	717	18	501	3.41e-91	298
Mc-MCH01g07410.1	Mch-MCH01g39650.1	29.5	572	365	6	74	624	312	866	1.90e-74	260
Mc-MCH01g29220.1	Mch-MCH01g29220.1	100	506	0	0	1	506	1	506	0	965
Mc-MCH01g29220.1	Mch-MCH02g26840.1	63	438	145	6	76	506	4	431	3.53e-172	491
Mc-MCH01g29220.1	Mch-MCH08g08670.1	61.4	332	112	3	186	503	67	396	1.21e-136	400
Mc-MCH01g29220.1	Mch-MCH02g19330.1	38.7	274	166	1	227	500	74	345	1.38e-62	207
Mc-MCH01g29220.1	Mch-MCH08g11100.1	36.7	275	172	1	226	500	74	346	7.28e-62	206
Mc-MCH01g44270.1	Mch-MCH01g44270.1	100	340	0	0	1	340	1	340	1.20e-246	669
Mc-MCH01g44270.1	Mch-MCH07g06060.1	78.6	229	49	0	5	233	1	229	1.21e-129	370
Mc-MCH01g44270.1	Mch-MCH03g23350.1	31.3	163	82	6	27	187	16	150	8.71e-13	66.2
Mc-MCH01g44270.1	Mch-MCH03g23280.1	31.3	163	82	6	27	187	16	150	8.71e-13	66.2
Mc-MCH01g44270.1	Mch-MCH01g16590.1	26	173	103	3	26	198	9	156	5.82e-12	64.3
Mc-MCH01g44270.1	Mch-MCH04g30870.1	28.1	167	89	5	27	193	20	155	9.67e-12	63.5
Mc-MCH01g44270.1	Mch-MCH06g01860.1	26.1	142	84	2	26	167	9	129	2.11e-11	60.8
Mc-MCH01g44270.1	Mch-MCH08g17930.1	28.3	173	99	4	26	198	9	156	3.23e-11	61.6
Mc-MCH01g44270.1	Mch-MCH04g08410.1	26.3	175	106	3	26	198	9	162	4.86e-11	61.2
Mc-MCH01g44270.1	Mch-MCH07g08270.1	24.6	167	95	4	27	193	12	147	2.92e-09	55.8
Mc-MCH01g10350.1	Mch-MCH01g10350.1	100	286	0	0	1	286	1	286	1.03e-213	582
Mc-MCH01g22460.1	Mch-MCH01g22460.1	100	326	0	0	1	326	1	326	2.59e-218	597
Mc-MCH01g22460.1	Mch-MCH04g28950.1	89.7	312	31	1	1	312	1	311	5.12e-183	511
Mc-MCH01g22460.1	Mch-MCH06g22450.1	79.4	316	63	2	1	314	1	316	2.46e-174	489
Mc-MCH01g22460.1	Mch-MCH04g03810.1	59.7	325	107	6	1	312	1	314	2.26e-123	360
Mc-MCH01g22460.1	Mch-MCH01g11590.1	36.3	306	158	8	15	315	27	300	4.22e-43	151
Mc-MCH01g22460.1	Mch-MCH09g12810.1	31.7	325	133	7	15	314	5	265	2.57e-40	143
Mc-MCH01g22460.1	Mch-MCH06g08650.1	30.8	325	134	7	15	312	5	265	2.99e-38	137
Mc-MCH01g22460.1	Mch-MCH01g38070.1	30.8	312	130	5	15	302	5	254	3.82e-37	134
Mc-MCH01g22460.1	Mch-MCH01g30640.1	30.8	321	148	7	15	302	5	284	3.94e-35	130
Mc-MCH01g22460.1	Mch-MCH07g01090.1	31.6	326	165	10	15	313	5	299	1.70e-34	128
Mc-MCH01g17110.1	Mch-MCH01g17110.1	100	1220	0	0	1	1220	1	1220	0	2337
Mc-MCH01g36980.1	Mch-MCH01g36980.1	100	139	0	0	1	139	1	139	3.66e-96	272
Mc-MCH01g36980.1	Mch-MCH03g28540.1	65.2	138	48	0	1	138	1	138	5.04e-61	184
Mc-MCH01g36980.1	Mch-MCH01g26930.1	54.3	127	44	2	24	136	36	162	1.70e-42	138
Mc-MCH01g36980.1	Mch-MCH08g15530.1	47.1	102	42	3	21	120	2	93	5.53e-28	99.4
Mc-MCH01g36980.1	Mch-MCH09g04360.1	46.6	103	48	3	21	122	2	98	1.76e-27	98.2
Mc-MCH01g36980.1	Mch-MCH03g17940.1	39.5	114	65	3	25	137	21	131	4.52e-20	79.7
Mc-MCH01g36980.1	Mch-MCH03g17920.1	42.5	120	56	6	25	136	74	188	4.56e-20	81.3
Mc-MCH01g36980.1	Mch-MCH02g08830.1	43.3	97	48	3	15	109	39	130	5.37e-20	79.7
Mc-MCH01g36980.1	Mch-MCH08g21280.1	69.6	23	7	0	24	46	43	65	6.21e-06	41.2
Mc-MCH01g05000.1	Mch-MCH01g05000.1	100	267	0	0	1	267	1	267	1.62e-196	536
Mc-MCH01g05000.1	Mch-MCH01g04990.1	89.1	267	29	0	1	267	1	267	2.14e-176	486
Mc-MCH01g05000.1	Mch-MCH03g11690.1	55.3	255	113	1	7	260	6	260	1.28e-101	296
Mc-MCH01g05000.1	Mch-MCH07g05150.1	53.6	263	121	1	1	262	1	263	6.91e-97	285
Mc-MCH01g05000.1	Mch-MCH02g08260.1	41.9	265	153	1	1	264	19	283	2.65e-74	228
Mc-MCH01g24870.1	Mch-MCH01g24870.1	100	800	0	0	1	800	1	800	0	1504
Mc-MCH01g24870.1	Mch-MCH03g10260.1	55.2	723	288	6	9	730	15	702	4.08e-262	753
Mc-MCH01g24870.1	Mch-MCH01g24880.1	72	500	140	0	193	692	24	523	1.22e-261	734
Mc-MCH01g24870.1	Mch-MCH08g11840.1	30.5	475	316	9	215	684	64	529	1.87e-58	207
Mc-MCH01g24870.1	Mch-MCH08g18780.1	30.2	484	317	12	211	684	20	492	1.61e-53	193
Mc-MCH01g24870.1	Mch-MCH09g13590.1	28.9	485	325	11	215	690	54	527	2.54e-47	176
Mc-MCH01g24870.1	Mch-MCH07g14300.1	29.3	485	323	11	215	690	59	532	2.76e-47	176
Mc-MCH01g34570.1	Mch-MCH01g34570.1	100	60	0	0	1	60	1	60	5.23e-37	117
Mc-MCH01g34570.1	Mch-MCH01g34520.1	86	57	8	0	1	57	72	128	3.19e-26	95.1
Mc-MCH01g34570.1	Mch-MCH01g34580.1	84.2	57	9	0	1	57	72	128	8.89e-26	94
Mc-MCH01g34570.1	Mch-MCH09g16660.1	70.9	55	16	0	1	55	76	130	5.29e-22	84
Mc-MCH01g34570.1	Mch-MCH06g00060.1	58.5	41	17	0	15	55	82	122	1.31e-09	50.4
Mc-MCH01g20050.1	Mch-MCH01g20050.1	100	448	0	0	1	448	1	448	0	887
Mc-MCH01g20050.1	Mch-MCH05g05710.1	56.7	439	186	3	1	436	1	438	9.35e-165	471
Mc-MCH01g20050.1	Mch-MCH09g02630.1	46.3	443	224	7	1	435	12	448	2.01e-124	369
Mc-MCH01g20050.1	Mch-MCH02g18360.1	44.2	448	234	7	1	439	13	453	4.56e-119	355
Mc-MCH01g20050.1	Mch-MCH08g14110.1	43.1	445	234	8	1	434	14	450	2.66e-117	350
Mc-MCH01g20050.1	Mch-MCH08g14190.1	44.2	443	231	7	1	436	15	448	3.11e-116	347
Mc-MCH01g20050.1	Mch-MCH08g14210.1	41.3	443	246	6	1	434	9	446	1.28e-114	343
Mc-MCH01g20050.1	Mch-MCH09g02550.1	45.5	448	221	10	1	434	12	450	6.78e-114	342
Mc-MCH01g20050.1	Mch-MCH09g02560.1	44.5	452	224	11	1	436	11	451	2.39e-113	340
Mc-MCH01g20050.1	Mch-MCH09g02520.1	42.6	451	240	9	1	435	14	461	1.42e-111	336
Mc-MCH01g32160.1	Mch-MCH01g32160.1	100	226	0	0	1	226	1	226	7.71e-170	466
Mc-MCH01g32160.1	Mch-MCH02g17760.1	61.9	226	81	4	1	224	1	223	4.15e-98	284
Mc-MCH01g32160.1	Mch-MCH06g20430.1	25.9	147	105	3	60	205	76	219	1.87e-10	58.5
Mc-MCH01g09820.1	Mch-MCH01g09820.1	100	684	0	0	1	684	1	684	0	1385
Mc-MCH01g09820.1	Mch-MCH02g23560.1	88.1	664	79	0	1	664	1	664	0	1224
Mc-MCH01g09820.1	Mch-MCH01g33850.1	63.9	670	235	5	1	663	1	670	0	894
Mc-MCH01g09820.1	Mch-MCH01g35650.1	63.7	667	236	3	1	663	1	665	0	892
Mc-MCH01g09820.1	Mch-MCH09g13520.1	60.5	666	257	3	1	664	2	663	8.71e-300	839
Mc-MCH01g09820.1	Mch-MCH03g05300.1	59	669	262	4	1	664	1	662	2.18e-299	837
Mc-MCH01g09820.1	Mch-MCH05g09060.1	58.3	674	265	4	1	665	1	667	7.05e-296	830
Mc-MCH01g09820.1	Mch-MCH01g29470.1	35.3	620	346	15	62	665	111	691	1.68e-110	355
Mc-MCH01g09820.1	Mch-MCH01g08340.1	35.5	626	337	16	62	665	51	631	2.00e-110	353
Mc-MCH01g09940.1	Mch-MCH01g09940.1	100	156	0	0	1	156	1	156	2.38e-116	325
Mc-MCH01g09940.1	Mch-MCH01g10180.1	79.6	157	31	1	1	156	1	157	2.06e-90	259
Mc-MCH01g44390.1	Mch-MCH01g44390.1	100	351	0	0	1	351	1	351	5.09e-249	676
Mc-MCH01g44390.1	Mch-MCH05g12970.1	70.8	305	61	2	38	340	28	306	2.54e-150	425
Mc-MCH01g44390.1	Mch-MCH05g12170.1	31.1	315	178	6	45	339	132	427	2.17e-36	136
Mc-MCH01g44390.1	Mch-MCH04g21450.1	31.5	321	158	10	57	347	41	329	5.71e-35	130
Mc-MCH01g44390.1	Mch-MCH04g25360.1	29.9	344	192	10	20	343	6	320	1.79e-34	128
Mc-MCH01g44390.1	Mch-MCH07g12300.1	29	321	152	5	60	330	32	326	1.13e-30	119
Mc-MCH01g44390.1	Mch-MCH06g24410.1	29.7	290	166	5	58	337	401	662	1.02e-28	116
Mc-MCH01g44390.1	Mch-MCH07g00380.1	29.3	314	156	9	57	336	43	324	4.75e-27	108
Mc-MCH01g44390.1	Mch-MCH03g12990.1	25.9	297	184	2	53	340	547	816	1.20e-25	107
Mc-MCH01g44390.1	Mch-MCH01g27290.1	25.3	360	166	12	43	334	27	351	1.59e-16	79.3
Mc-MCH01g10470.1	Mch-MCH01g10470.1	100	374	0	0	1	374	1	374	1.46e-271	735
Mc-MCH01g10470.1	Mch-MCH02g23830.1	59.6	401	119	14	1	374	46	430	1.40e-144	416
Mc-MCH01g10470.1	Mch-MCH04g18960.1	43.5	402	172	10	1	359	63	452	7.14e-84	263
Mc-MCH01g10470.1	Mch-MCH04g01690.1	82.1	145	25	1	1	145	71	214	1.00e-81	255
Mc-MCH01g10470.1	Mch-MCH03g26970.1	66.8	193	45	6	1	185	79	260	7.51e-80	252
Mc-MCH01g10470.1	Mch-MCH06g17900.1	43.8	393	179	14	1	371	62	434	9.48e-80	252
Mc-MCH01g10470.1	Mch-MCH01g27590.1	82.1	140	24	1	1	140	78	216	2.91e-79	253
Mc-MCH01g10470.1	Mch-MCH07g09920.1	76.4	144	33	1	1	144	48	190	9.04e-79	244
Mc-MCH01g10470.1	Mch-MCH01g34270.1	44.6	341	127	10	1	287	64	396	3.42e-78	249
Mc-MCH01g10470.1	Mch-MCH07g09930.1	77.2	145	32	1	1	145	48	191	2.38e-77	246
Mc-MCH01g23610.1	Mch-MCH01g23610.1	100	192	0	0	1	192	1	192	3.57e-131	365
Mc-MCH01g23610.1	Mch-MCH04g09110.1	60.2	196	70	2	5	192	10	205	1.31e-71	215
Mc-MCH01g23610.1	Mch-MCH06g21760.1	49.1	159	81	0	5	163	15	173	1.89e-44	146
Mc-MCH01g23610.1	Mch-MCH07g01420.1	48.4	159	82	0	5	163	15	173	4.28e-43	142
Mc-MCH01g23610.1	Mch-MCH01g35050.1	42.4	158	82	2	5	154	40	196	9.65e-33	115
Mc-MCH01g24990.1	Mch-MCH01g24990.1	100	92	0	0	1	92	1	92	5.47e-60	177
Mc-MCH01g24990.1	Mch-MCH02g06600.1	88.9	90	10	0	1	90	1	90	1.14e-50	154
Mc-MCH01g05120.1	Mch-MCH01g05120.1	100	269	0	0	1	269	1	269	2.72e-164	455
Mc-MCH01g05120.1	Mch-MCH02g14680.1	34.4	273	113	9	6	240	7	251	9.42e-25	99
Mc-MCH01g05120.1	Mch-MCH01g24100.1	59.8	92	13	1	197	264	241	332	7.09e-24	98.2
Mc-MCH01g05120.1	Mch-MCH05g14430.1	72.7	33	9	0	206	238	136	168	2.40e-07	50.1
Mc-MCH01g05120.1	Mch-MCH01g06010.1	72.7	33	9	0	206	238	137	169	2.44e-07	50.1
Mc-MCH01g05120.1	Mch-MCH08g00720.1	74.2	31	8	0	208	238	100	130	2.34e-06	47
Mc-MCH01g05120.1	Mch-MCH07g00640.1	63.6	33	12	0	206	238	39	71	2.67e-06	46.2
Mc-MCH01g05120.1	Mch-MCH03g08250.1	53.1	49	16	1	197	238	236	284	2.97e-06	47.4
Mc-MCH01g05120.1	Mch-MCH01g28030.1	60.6	33	13	0	206	238	292	324	1.04e-05	45.8
Mc-MCH01g05120.1	Mch-MCH03g12350.1	64.5	31	11	0	208	238	132	162	5.96e-05	42.7
Mc-MCH01g19640.1	Mch-MCH01g19640.1	100	404	0	0	1	404	1	404	7.47e-312	840
Mc-MCH01g19640.1	Mch-MCH03g12510.1	52.3	283	129	2	106	388	75	351	1.56e-96	292
Mc-MCH01g19640.1	Mch-MCH06g10340.1	49.6	284	137	3	105	388	90	367	1.50e-89	275
Mc-MCH01g19640.1	Mch-MCH02g04350.1	27.1	203	109	9	214	396	192	375	2.31e-05	45.8
Mc-MCH01g43010.1	Mch-MCH01g43010.1	100	235	0	0	1	235	1	235	5.43e-179	489
Mc-MCH01g43010.1	Mch-MCH06g04730.1	73.2	220	56	2	1	218	1	219	3.43e-121	343
Mc-MCH01g43010.1	Mch-MCH04g04920.1	33.7	178	87	3	48	220	53	204	1.17e-25	99.8
Mc-MCH01g43010.1	Mch-MCH06g11100.1	60	65	25	1	156	219	133	197	2.56e-25	98.2
Mc-MCH01g43010.1	Mch-MCH03g22610.1	36.9	179	101	5	48	219	50	223	5.00e-25	98.2
Mc-MCH01g43010.1	Mch-MCH01g18050.1	71.4	49	14	0	168	216	123	171	3.43e-24	94.7
Mc-MCH01g43010.1	Mch-MCH06g00790.1	33.3	42	27	1	176	216	104	145	1.06e-05	44.3
Mc-MCH01g06380.1	Mch-MCH01g06380.1	100	300	0	0	1	300	1	300	1.36e-225	613
Mc-MCH01g06380.1	Mch-MCH05g26020.1	69.6	296	88	2	3	298	29	322	4.57e-152	428
Mc-MCH01g06380.1	Mch-MCH02g19450.1	70.8	277	81	0	17	293	2	278	1.49e-147	415
Mc-MCH01g06380.1	Mch-MCH09g11540.1	59.2	289	117	1	1	288	1	289	3.10e-119	356
Mc-MCH01g06380.1	Mch-MCH06g01300.1	59.5	269	109	0	19	287	20	288	1.70e-115	345
Mc-MCH01g06380.1	Mch-MCH08g14860.1	58.2	275	114	1	13	287	8	281	1.13e-109	327
Mc-MCH01g06380.1	Mch-MCH09g04200.1	58.9	275	112	1	13	287	8	281	2.45e-109	332
Mc-MCH01g06380.1	Mch-MCH08g02660.1	57.2	269	115	0	19	287	15	283	3.28e-108	326
Mc-MCH01g06380.1	Mch-MCH05g28740.1	50.2	295	120	1	20	287	27	321	3.74e-99	303
Mc-MCH01g06380.1	Mch-MCH04g25040.1	54	261	119	1	40	299	1	261	4.07e-96	289
Mc-MCH01g12760.1	Mch-MCH01g12760.1	100	217	0	0	1	217	1	217	3.27e-162	446
Mc-MCH01g33310.1	Mch-MCH01g33320.1	100	579	0	0	1	579	1	579	0	1197
Mc-MCH01g33310.1	Mch-MCH01g33310.1	100	579	0	0	1	579	1	579	0	1197
Mc-MCH01g33310.1	Mch-MCH06g12760.1	83.1	568	91	3	16	579	7	573	0	988
Mc-MCH01g33310.1	Mch-MCH04g25300.1	69.9	538	156	4	43	579	8	540	3.89e-294	808
Mc-MCH01g33310.1	Mch-MCH04g25310.1	67.5	496	147	4	94	579	17	508	4.20e-250	695
Mc-MCH01g33310.1	Mch-MCH06g21610.1	57.2	577	227	8	13	579	3	569	1.61e-238	668
Mc-MCH01g33310.1	Mch-MCH06g20930.1	51.4	572	259	11	20	579	10	574	1.07e-205	585
Mc-MCH01g33310.1	Mch-MCH04g08270.1	50.2	560	254	9	28	579	18	560	4.34e-204	580
Mc-MCH01g33310.1	Mch-MCH04g25320.1	59.4	483	133	6	99	579	1	422	1.02e-202	572
Mc-MCH01g33310.1	Mch-MCH06g03490.1	50.5	572	264	10	20	579	17	581	1.91e-200	572
Mc-MCH01g16080.1	Mch-MCH01g16080.1	100	379	0	0	1	379	1	379	5.01e-286	772
Mc-MCH01g16080.1	Mch-MCH01g00840.1	71.6	380	101	5	1	379	1	374	1.98e-199	553
Mc-MCH01g16080.1	Mch-MCH03g13910.1	56.2	338	139	5	37	370	29	361	8.08e-140	402
Mc-MCH01g16080.1	Mch-MCH04g08080.1	53.2	370	108	10	9	369	9	322	1.11e-126	367
Mc-MCH01g16080.1	Mch-MCH07g04190.1	41.5	349	171	11	33	368	23	351	1.93e-70	224
Mc-MCH01g16080.1	Mch-MCH02g07080.1	39.9	371	183	13	13	368	5	350	7.42e-70	223
Mc-MCH01g16080.1	Mch-MCH01g05790.1	39.9	323	163	9	52	363	41	343	1.31e-68	223
Mc-MCH01g16080.1	Mch-MCH05g04410.1	36.9	360	181	9	5	356	9	330	3.09e-67	219
Mc-MCH01g16080.1	Mch-MCH07g05210.1	37.6	319	158	9	68	368	44	339	1.30e-66	214
Mc-MCH01g16080.1	Mch-MCH06g00780.1	39.6	313	157	9	68	368	55	347	5.27e-66	213
Mc-MCH01g20170.1	Mch-MCH01g20170.1	100	335	0	0	1	335	1	335	1.28e-195	540
Mc-MCH01g20170.1	Mch-MCH04g03760.1	43.5	131	67	2	208	333	246	374	6.83e-22	94.7
Mc-MCH01g20170.1	Mch-MCH02g17460.1	53.6	69	32	0	266	334	149	217	3.23e-17	80.1
Mc-MCH01g20170.1	Mch-MCH06g09870.1	53	66	31	0	266	331	248	313	6.49e-17	79.7
Mc-MCH01g20170.1	Mch-MCH08g16380.1	58.6	58	8	1	276	333	79	120	6.87e-11	60.1
Mc-MCH01g01920.1	Mch-MCH01g01920.1	100	333	0	0	1	333	1	333	5.39e-235	639
Mc-MCH01g01920.1	Mch-MCH07g08400.1	70.9	289	81	1	39	327	36	321	1.15e-142	419
Mc-MCH01g01920.1	Mch-MCH07g08390.1	67.3	266	84	1	67	332	2	264	3.88e-124	369
Mc-MCH01g01920.1	Mch-MCH09g16920.1	60.6	289	111	1	39	327	21	306	2.78e-118	355
Mc-MCH01g01920.1	Mch-MCH04g14940.1	57.6	283	113	3	49	327	29	308	7.03e-107	326
Mc-MCH01g01920.1	Mch-MCH09g15770.1	52.6	289	131	2	47	332	28	313	1.15e-103	317
Mc-MCH01g01920.1	Mch-MCH03g14540.1	50.9	291	137	2	45	332	27	314	9.48e-103	315
Mc-MCH01g01920.1	Mch-MCH05g28760.1	48.6	290	141	3	47	332	33	318	2.65e-91	285
Mc-MCH01g01920.1	Mch-MCH01g35150.1	47.6	286	142	3	51	332	32	313	4.32e-84	266
Mc-MCH01g01920.1	Mch-MCH04g03630.1	64.2	190	66	1	143	332	282	469	9.45e-80	259
Mc-MCH01g34690.1	Mch-MCH01g34690.1	100	705	0	0	1	705	1	705	1.35e-313	869
Mc-MCH01g34690.1	Mch-MCH09g16910.1	60.3	214	81	3	267	479	380	590	2.22e-69	246
Mc-MCH01g34690.1	Mch-MCH06g19940.1	38.5	104	61	2	261	362	18	120	2.01e-11	62
Mc-MCH01g34690.1	Mch-MCH05g24620.1	41.7	72	41	1	288	358	196	267	5.55e-09	57.8
Mc-MCH01g34690.1	Mch-MCH05g13050.1	34.7	72	47	0	285	356	319	390	1.54e-07	54.3
Mc-MCH01g34690.1	Mch-MCH06g18090.1	31.8	88	57	2	280	364	184	271	8.14e-07	50.8
Mc-MCH01g35840.1	Mch-MCH01g35840.1	100	104	0	0	1	104	1	104	3.20e-69	201
Mc-MCH01g11620.1	Mch-MCH01g11620.1	100	323	0	0	1	323	1	323	1.82e-237	645
Mc-MCH01g11620.1	Mch-MCH01g11630.1	63.9	321	111	4	4	322	7	324	6.50e-139	395
Mc-MCH01g11620.1	Mch-MCH02g17770.1	59.2	314	122	4	7	320	12	319	5.82e-127	365
Mc-MCH01g11620.1	Mch-MCH01g11600.1	55.4	303	129	4	24	322	26	326	7.37e-112	327
Mc-MCH01g11620.1	Mch-MCH09g02840.1	55.9	288	122	3	37	322	3	287	7.81e-107	313
Mc-MCH01g11620.1	Mch-MCH09g02850.1	51.3	302	140	4	24	321	33	331	6.89e-101	299
Mc-MCH01g11620.1	Mch-MCH04g11600.1	49.3	304	149	4	21	322	22	322	7.47e-98	291
Mc-MCH01g11620.1	Mch-MCH08g00150.1	45.3	307	162	4	20	322	6	310	3.15e-89	269
Mc-MCH01g11620.1	Mch-MCH09g14490.1	45.2	303	157	4	24	322	26	323	1.64e-86	262
Mc-MCH01g11620.1	Mch-MCH05g10120.1	45.1	304	160	4	20	322	20	317	1.92e-86	262
Mc-MCH01g06140.1	Mch-MCH01g06140.1	100	227	0	0	1	227	1	227	1.39e-143	399
Mc-MCH01g06140.1	Mch-MCH02g21300.1	64.7	133	46	1	1	133	1	132	1.64e-58	186
Mc-MCH01g06140.1	Mch-MCH01g10750.1	57	107	46	0	21	127	23	129	3.22e-36	130
Mc-MCH01g06140.1	Mch-MCH03g19610.1	39.3	122	69	3	12	130	14	133	1.39e-23	92.8
Mc-MCH01g06140.1	Mch-MCH01g35210.1	34.2	120	71	2	9	125	18	132	6.29e-18	78.2
Mc-MCH01g31020.1	Mch-MCH01g31020.1	100	255	0	0	1	255	1	255	2.49e-194	530
Mc-MCH01g31020.1	Mch-MCH02g25400.1	75.2	149	20	3	1	144	1	137	7.05e-77	228
Mc-MCH01g00770.1	Mch-MCH01g00770.1	100	804	0	0	1	804	1	804	0	1333
Mc-MCH01g18370.1	Mch-MCH01g18370.1	100	353	0	0	1	353	1	353	2.32e-271	733
Mc-MCH01g18370.1	Mch-MCH04g04830.1	45.9	368	169	11	1	351	1	355	6.38e-91	276
Mc-MCH01g18370.1	Mch-MCH01g18250.1	43.4	364	177	9	1	351	1	348	7.47e-88	268
Mc-MCH01g18370.1	Mch-MCH03g03910.1	33.2	262	145	8	93	350	86	321	6.44e-32	122
Mc-MCH01g18370.1	Mch-MCH09g22370.1	50	32	15	1	99	129	244	275	2.74e-04	42
Mc-MCH01g21320.1	Mch-MCH01g21320.1	100	210	0	0	1	210	1	210	3.15e-152	420
Mc-MCH01g21320.1	Mch-MCH01g21330.1	72.9	118	32	0	93	210	1	118	1.42e-58	179
Mc-MCH01g21320.1	Mch-MCH09g19070.1	68.5	124	39	0	87	210	2	125	3.58e-58	179
Mc-MCH01g21320.1	Mch-MCH09g06030.1	31.9	119	72	1	91	209	21	130	4.94e-15	68.9
Mc-MCH01g21320.1	Mch-MCH07g01570.1	31.8	107	73	0	93	199	88	194	1.04e-14	69.3
Mc-MCH01g21320.1	Mch-MCH09g12880.1	28.7	94	63	1	105	194	105	198	2.52e-09	54.7
Mc-MCH01g21320.1	Mch-MCH09g12890.1	37.3	67	42	0	122	188	141	207	1.01e-08	53.1
Mc-MCH01g21320.1	Mch-MCH09g12860.1	31.9	91	58	1	102	188	121	211	1.02e-08	53.1
Mc-MCH01g21320.1	Mch-MCH09g12870.1	27.1	118	78	3	91	200	106	223	1.41e-08	52.8
Mc-MCH01g28070.1	Mch-MCH01g28070.1	100	554	0	0	1	554	1	554	0	1103
Mc-MCH01g28070.1	Mch-MCH05g27470.1	54.9	523	230	3	26	546	11	529	2.96e-208	589
Mc-MCH01g28070.1	Mch-MCH06g02140.1	48.1	534	262	6	25	546	11	541	3.20e-175	505
Mc-MCH01g28070.1	Mch-MCH01g15470.1	30	474	223	5	77	541	60	433	1.11e-69	230
Mc-MCH01g21190.1	Mch-MCH01g21190.1	100	605	0	0	1	605	1	605	0	1170
Mc-MCH01g21190.1	Mch-MCH08g08270.1	30.9	543	315	11	114	604	219	753	8.24e-69	237
Mc-MCH01g45540.1	Mch-MCH01g45540.1	100	523	0	0	1	523	1	523	0	1016
Mc-MCH01g45540.1	Mch-MCH01g45530.1	90.1	525	47	4	1	523	1	522	0	916
Mc-MCH01g45540.1	Mch-MCH09g02980.1	79.1	522	103	5	1	522	1	516	8.64e-304	829
Mc-MCH01g45540.1	Mch-MCH01g45450.1	79.1	522	101	6	1	522	1	514	1.88e-302	826
Mc-MCH01g45540.1	Mch-MCH01g45470.1	81.6	521	89	4	1	520	1	515	2.18e-302	826
Mc-MCH01g45540.1	Mch-MCH01g45510.1	78.5	522	102	7	5	522	7	522	6.93e-293	802
Mc-MCH01g45540.1	Mch-MCH01g45460.1	78.4	522	107	2	1	522	1	516	7.12e-289	791
Mc-MCH01g45540.1	Mch-MCH01g45500.1	77.5	497	99	4	26	522	24	507	1.87e-277	762
Mc-MCH01g45540.1	Mch-MCH09g02990.1	73.5	487	116	4	1	487	1	474	4.48e-256	709
Mc-MCH01g45540.1	Mch-MCH01g45520.1	69.5	522	113	8	2	520	16	494	3.77e-251	695
Mc-MCH01g13910.1	Mch-MCH01g13910.1	100	571	0	0	1	571	1	571	0	1159
Mc-MCH01g13910.1	Mch-MCH01g13890.1	50.9	346	154	6	228	567	51	386	1.40e-106	325
Mc-MCH01g13910.1	Mch-MCH01g13860.1	56.2	317	103	8	256	567	1	286	1.08e-102	311
Mc-MCH01g13910.1	Mch-MCH01g12460.1	32.2	673	306	19	33	566	32	693	4.21e-82	271
Mc-MCH01g13910.1	Mch-MCH02g28100.1	36.9	469	274	10	112	567	229	688	1.59e-81	270
Mc-MCH01g13910.1	Mch-MCH07g00860.1	36.5	474	271	14	110	566	82	542	1.38e-74	248
Mc-MCH01g13910.1	Mch-MCH02g28110.1	28.6	672	336	17	29	567	18	678	2.63e-69	237
Mc-MCH01g13910.1	Mch-MCH05g27440.1	33.8	464	282	13	116	563	557	1011	8.53e-67	234
Mc-MCH01g13910.1	Mch-MCH09g22630.1	36.8	250	145	5	323	563	8	253	5.11e-35	134
Mc-MCH01g13910.1	Mch-MCH05g27790.1	29.9	214	101	8	33	213	29	226	5.57e-21	92
Mc-MCH01g44150.1	Mch-MCH01g44150.1	100	324	0	0	1	324	1	324	6.76e-229	623
Mc-MCH01g44400.1	Mch-MCH01g44400.1	100	3190	0	0	1	3190	1	3190	0	6244
Mc-MCH01g19400.1	Mch-MCH01g19400.1	100	304	0	0	1	304	1	304	4.97e-230	624
Mc-MCH01g19400.1	Mch-MCH04g04270.1	75.6	258	61	1	1	256	1	258	4.60e-149	421
Mc-MCH01g19400.1	Mch-MCH04g11560.1	69.8	258	76	1	1	256	4	261	8.29e-134	382
Mc-MCH01g19400.1	Mch-MCH06g18800.1	38.6	264	140	5	14	257	39	300	1.41e-60	197
Mc-MCH01g19400.1	Mch-MCH06g13230.1	39.5	263	151	5	1	257	12	272	5.46e-60	194
Mc-MCH01g19400.1	Mch-MCH07g01060.1	41.2	262	143	6	6	257	17	277	2.46e-59	193
Mc-MCH01g19400.1	Mch-MCH04g12770.1	41.8	244	136	4	14	257	14	251	4.78e-56	184
Mc-MCH01g19400.1	Mch-MCH04g12780.1	41	244	137	4	14	257	18	254	7.48e-56	183
Mc-MCH01g19400.1	Mch-MCH08g03720.1	37.6	263	149	7	7	257	21	280	9.51e-55	181
Mc-MCH01g19400.1	Mch-MCH05g03620.1	38.8	258	136	6	17	257	7	259	7.79e-53	176
Mc-MCH01g10230.1	Mch-MCH01g10230.1	100	586	0	0	1	586	1	586	0	1129
Mc-MCH01g22340.1	Mch-MCH01g22340.1	100	681	0	0	1	681	1	681	0	1293
Mc-MCH01g22340.1	Mch-MCH03g17730.1	31.6	272	156	9	408	675	37	282	2.54e-27	112
Mc-MCH01g22340.1	Mch-MCH01g37650.1	31.3	272	157	9	408	675	36	281	4.86e-27	111
Mc-MCH01g22340.1	Mch-MCH06g24850.1	30.3	277	164	11	402	675	296	546	7.74e-22	100
Mc-MCH01g22340.1	Mch-MCH06g03840.1	32.1	221	129	9	463	678	218	422	1.07e-21	99.4
Mc-MCH01g22340.1	Mch-MCH02g07990.1	29.7	266	163	8	408	666	449	697	1.38e-21	99.4
Mc-MCH01g22340.1	Mch-MCH08g00770.1	27.2	276	181	8	407	678	151	410	2.69e-21	97.1
Mc-MCH01g22340.1	Mch-MCH02g17490.1	35.2	233	130	9	387	613	498	715	6.43e-21	97.4
Mc-MCH01g22340.1	Mch-MCH02g06710.1	28.8	281	173	9	402	675	112	372	2.00e-20	94
Mc-MCH01g22340.1	Mch-MCH03g09830.1	30	287	164	13	401	675	108	369	3.67e-20	94.4
Mc-MCH01g24750.1	Mch-MCH01g24750.1	100	539	0	0	1	539	1	539	0	1003
Mc-MCH01g24750.1	Mch-MCH04g09950.1	64	544	174	9	1	539	1	527	1.92e-212	606
Mc-MCH01g24750.1	Mch-MCH01g10290.1	35	472	186	14	90	503	81	489	8.76e-56	199
Mc-MCH01g24750.1	Mch-MCH02g20480.1	37.6	319	149	5	180	498	521	789	2.27e-49	184
Mc-MCH01g24750.1	Mch-MCH01g07850.1	35.3	371	171	8	147	498	426	746	8.02e-44	168
Mc-MCH01g24750.1	Mch-MCH03g02660.1	30.8	224	124	5	92	285	97	319	7.15e-20	93.6
Mc-MCH01g24750.1	Mch-MCH01g29390.1	46	100	54	0	183	282	143	242	1.75e-17	85.9
Mc-MCH01g11490.1	Mch-MCH01g11490.1	100	262	0	0	1	262	1	262	4.69e-207	563
Mc-MCH01g11490.1	Mch-MCH09g10730.1	49.6	258	100	2	22	251	7	262	7.68e-90	266
Mc-MCH01g11490.1	Mch-MCH02g17100.1	66.1	192	45	2	1	172	1	192	2.80e-86	254
Mc-MCH01g11490.1	Mch-MCH09g17100.1	46	263	104	5	25	257	33	287	1.07e-79	241
Mc-MCH01g11490.1	Mch-MCH03g07810.1	43.9	287	121	4	2	257	4	281	1.76e-76	233
Mc-MCH01g11490.1	Mch-MCH07g05920.1	43.7	277	113	6	15	257	1	268	1.08e-74	228
Mc-MCH01g11490.1	Mch-MCH09g06530.1	44.8	239	92	4	42	252	51	277	1.92e-70	218
Mc-MCH01g11490.1	Mch-MCH03g05160.1	45.4	238	93	5	42	251	47	275	5.43e-68	211
Mc-MCH01g11490.1	Mch-MCH02g23080.1	41.1	275	117	6	8	252	7	266	4.03e-65	204
Mc-MCH01g11490.1	Mch-MCH02g23050.1	41.1	275	117	6	8	252	5	264	1.07e-64	202
Mc-MCH01g36860.1	Mch-MCH01g36860.1	100	307	0	0	1	307	1	307	7.03e-227	617
Mc-MCH01g36860.1	Mch-MCH03g00460.1	92.8	249	18	0	1	249	1	249	1.95e-165	466
Mc-MCH01g36860.1	Mch-MCH03g28450.1	93.3	252	14	1	1	249	1	252	8.69e-159	471
Mc-MCH01g36860.1	Mch-MCH01g18560.1	36.2	199	122	4	49	246	114	308	3.56e-33	127
Mc-MCH01g36860.1	Mch-MCH01g44410.1	96.8	31	1	0	1	31	56	86	1.68e-09	56.2
Mc-MCH01g08800.1	Mch-MCH01g08800.1	100	332	0	0	1	332	1	332	1.58e-247	671
Mc-MCH01g08800.1	Mch-MCH02g22780.1	78.8	307	61	2	26	332	9	311	1.87e-179	498
Mc-MCH01g08800.1	Mch-MCH02g27050.1	57.1	338	120	5	1	327	1	324	1.97e-130	375
Mc-MCH01g08800.1	Mch-MCH01g28870.1	56.8	308	123	4	25	328	21	322	6.01e-119	345
Mc-MCH01g08800.1	Mch-MCH04g17070.1	49.2	315	146	3	24	325	18	331	1.37e-105	311
Mc-MCH01g08800.1	Mch-MCH09g00250.1	49.2	331	150	6	1	325	1	319	7.45e-104	307
Mc-MCH01g08800.1	Mch-MCH01g00330.1	45.9	233	110	5	25	249	9	233	9.96e-65	204
Mc-MCH01g08800.1	Mch-MCH05g03610.1	33.3	303	172	10	25	308	28	319	1.78e-48	165
Mc-MCH01g08800.1	Mch-MCH04g04270.1	33.4	311	182	9	25	324	37	333	1.29e-46	160
Mc-MCH01g08800.1	Mch-MCH05g03620.1	32.8	302	176	10	25	308	26	318	2.13e-45	157
Mc-MCH01g35960.1	Mch-MCH01g35960.1	100	560	0	0	1	560	1	560	0	1113
Mc-MCH01g35960.1	Mch-MCH08g17980.1	41	505	255	9	77	559	83	566	5.17e-112	347
Mc-MCH01g35960.1	Mch-MCH05g13010.1	37.6	587	274	17	13	559	25	559	2.33e-104	327
Mc-MCH01g35960.1	Mch-MCH05g05550.1	37.4	564	259	12	7	559	7	487	1.54e-99	312
Mc-MCH01g35960.1	Mch-MCH07g19990.1	36.6	571	248	12	6	559	7	480	1.19e-92	294
Mc-MCH01g35960.1	Mch-MCH08g15470.1	34.9	570	327	10	1	559	1	537	4.10e-89	286
Mc-MCH01g35960.1	Mch-MCH09g04560.1	35.7	580	320	13	1	559	1	548	1.55e-88	285
Mc-MCH01g35960.1	Mch-MCH06g17260.1	31.2	561	185	9	10	559	5	375	3.82e-75	244
Mc-MCH01g35960.1	Mch-MCH07g17610.1	30.8	552	232	5	13	559	12	418	1.17e-72	239
Mc-MCH01g35960.1	Mch-MCH01g40950.1	32.1	468	162	12	102	559	61	382	8.00e-62	210
Mc-MCH01g21440.1	Mch-MCH01g21440.1	100	216	0	0	1	216	1	216	2.66e-94	274
Mc-MCH01g21440.1	Mch-MCH03g21270.1	63.9	36	5	1	37	72	1	28	7.09e-07	47.4
Mc-MCH01g33550.1	Mch-MCH01g33550.1	100	121	0	0	1	121	1	121	6.22e-84	240
Mc-MCH01g35600.1	Mch-MCH01g35600.1	100	282	0	0	1	282	1	282	1.77e-187	515
Mc-MCH01g35600.1	Mch-MCH04g15350.1	59.9	312	93	4	1	282	1	310	1.86e-109	318
Mc-MCH01g35600.1	Mch-MCH01g33860.1	53.3	259	114	2	3	261	25	276	5.30e-79	240
Mc-MCH01g35600.1	Mch-MCH07g14860.1	46.8	248	116	1	4	235	5	252	7.55e-66	206
Mc-MCH01g35600.1	Mch-MCH09g12480.1	40.8	240	125	4	5	232	7	241	7.09e-45	151
Mc-MCH01g35600.1	Mch-MCH06g08810.1	37.4	238	132	4	6	231	22	254	1.32e-38	135
Mc-MCH01g35600.1	Mch-MCH01g41420.1	32.8	241	145	3	6	234	10	245	1.64e-31	117
Mc-MCH01g35600.1	Mch-MCH06g07170.1	45.7	81	40	1	100	180	61	137	1.37e-12	63.9
Mc-MCH01g39160.1	Mch-MCH01g39160.1	100	194	0	0	1	194	1	194	1.19e-130	364
Mc-MCH01g02940.1	Mch-MCH01g02940.1	100	415	0	0	1	415	1	415	1.40e-308	832
Mc-MCH01g02940.1	Mch-MCH01g32000.1	88.3	410	13	2	1	375	1	410	1.97e-257	709
Mc-MCH01g02940.1	Mch-MCH01g01380.1	57.3	410	132	6	4	374	74	479	3.85e-157	456
Mc-MCH01g02940.1	Mch-MCH05g27230.1	39.9	421	204	6	3	376	57	475	8.08e-97	301
Mc-MCH01g02940.1	Mch-MCH05g27240.1	39.9	421	204	6	3	376	57	475	8.08e-97	301
Mc-MCH01g02940.1	Mch-MCH01g25070.1	40.1	409	200	5	4	371	60	464	5.55e-96	299
Mc-MCH01g02940.1	Mch-MCH07g18040.1	37.2	401	207	6	8	364	50	449	8.91e-83	265
Mc-MCH01g02940.1	Mch-MCH05g12730.1	36.5	419	199	6	3	375	52	449	5.35e-80	257
Mc-MCH01g02940.1	Mch-MCH05g12750.1	36.6	369	190	5	2	326	45	413	7.75e-77	244
Mc-MCH01g02940.1	Mch-MCH05g12740.1	36.6	369	190	5	2	326	45	413	7.75e-77	244
Mc-MCH01g29340.1	Mch-MCH01g29340.1	100	349	0	0	1	349	1	349	2.12e-240	654
Mc-MCH01g29340.1	Mch-MCH04g07990.1	54	372	145	6	1	349	1	369	1.09e-117	344
Mc-MCH01g29340.1	Mch-MCH01g15930.1	52.6	378	147	6	1	349	1	375	2.67e-117	343
Mc-MCH01g29340.1	Mch-MCH03g20770.1	44.9	345	164	6	18	340	8	348	1.60e-85	262
Mc-MCH01g07280.1	Mch-MCH01g07280.1	100	627	0	0	1	627	1	627	0	1236
Mc-MCH01g07280.1	Mch-MCH02g16300.1	65.8	389	54	1	1	310	12	400	1.14e-173	499
Mc-MCH01g07280.1	Mch-MCH05g15000.1	76.4	309	73	0	1	309	22	330	1.11e-172	494
Mc-MCH01g07280.1	Mch-MCH03g22100.1	33	342	142	5	52	310	5	342	6.86e-46	165
Mc-MCH01g07280.1	Mch-MCH06g06890.1	33.3	342	141	5	52	310	5	342	1.94e-45	164
Mc-MCH01g07280.1	Mch-MCH03g14470.1	49.7	177	72	3	368	533	108	278	4.72e-43	156
Mc-MCH01g07280.1	Mch-MCH04g26460.1	85.5	69	6	1	1	65	91	159	3.84e-27	110
Mc-MCH01g07280.1	Mch-MCH01g36220.1	42.5	106	57	3	52	153	7	112	5.41e-18	85.5
Mc-MCH01g07280.1	Mch-MCH08g15330.1	28.8	257	154	8	368	608	71	314	7.02e-18	85.1
Mc-MCH01g07280.1	Mch-MCH08g05140.1	28.7	258	170	7	364	613	62	313	9.11e-18	84.7
Mc-MCH01g07530.1	Mch-MCH01g07530.1	100	471	0	0	1	471	1	471	0	923
Mc-MCH01g07530.1	Mch-MCH01g07520.1	78.4	473	93	5	1	466	1	471	1.57e-261	718
Mc-MCH01g07530.1	Mch-MCH03g25090.1	44.7	481	238	7	1	465	1	469	3.01e-133	392
Mc-MCH01g07530.1	Mch-MCH01g07500.1	44.8	475	231	8	10	463	5	469	1.95e-132	390
Mc-MCH01g07530.1	Mch-MCH05g17370.1	44.7	476	243	6	5	465	3	473	1.95e-132	390
Mc-MCH01g07530.1	Mch-MCH05g17360.1	43.8	477	245	7	6	465	4	474	2.36e-128	380
Mc-MCH01g07530.1	Mch-MCH01g07510.1	46.1	477	226	10	10	465	5	471	8.59e-128	379
Mc-MCH01g07530.1	Mch-MCH01g07490.1	44.2	482	232	10	10	465	5	475	2.51e-125	372
Mc-MCH01g07530.1	Mch-MCH01g07470.1	45.5	479	229	10	10	465	5	474	1.41e-121	363
Mc-MCH01g07530.1	Mch-MCH01g07540.1	44.7	481	228	13	10	463	5	474	6.78e-120	358
Mc-MCH01g32280.1	Mch-MCH01g32280.1	100	188	0	0	1	188	1	188	7.54e-131	364
Mc-MCH01g32280.1	Mch-MCH04g05070.1	31.2	186	117	6	8	186	38	219	3.27e-15	70.5
Mc-MCH01g11500.1	Mch-MCH01g11500.1	100	538	0	0	1	538	1	538	0	1026
Mc-MCH01g11500.1	Mch-MCH02g17090.1	61	500	172	3	40	538	14	491	1.27e-190	542
Mc-MCH01g11500.1	Mch-MCH08g17010.1	41.9	446	243	7	7	447	4	438	1.95e-101	314
Mc-MCH01g11500.1	Mch-MCH09g16990.1	35.9	555	309	13	7	536	9	541	1.44e-90	287
Mc-MCH01g11500.1	Mch-MCH02g00570.1	30.4	480	282	10	7	448	30	495	1.86e-50	182
Mc-MCH01g11500.1	Mch-MCH04g23890.1	29.9	478	283	11	7	448	30	491	2.28e-49	179
Mc-MCH01g11500.1	Mch-MCH01g28310.1	28.9	570	343	13	7	528	29	584	2.38e-48	177
Mc-MCH01g11500.1	Mch-MCH01g43780.1	26.4	564	322	12	52	526	99	658	7.06e-40	153
Mc-MCH01g11500.1	Mch-MCH03g13580.1	27.8	439	264	11	51	448	66	492	1.64e-39	151
Mc-MCH01g11500.1	Mch-MCH04g17770.1	27	545	344	13	3	506	35	566	1.94e-39	151
Mc-MCH01g12880.1	Mch-MCH01g12880.1	100	467	0	0	1	467	1	467	0	885
Mc-MCH01g12880.1	Mch-MCH02g10660.1	84.4	455	65	1	1	455	29	477	2.89e-269	738
Mc-MCH01g12880.1	Mch-MCH02g04650.1	50.5	436	214	2	2	437	53	486	1.44e-154	448
Mc-MCH01g12880.1	Mch-MCH03g16990.1	51.1	436	212	1	2	437	70	504	7.48e-152	442
Mc-MCH01g12880.1	Mch-MCH09g01570.1	50.6	439	208	3	3	433	27	464	1.70e-149	434
Mc-MCH01g12880.1	Mch-MCH01g04260.1	49.5	434	217	2	4	437	61	492	1.16e-144	425
Mc-MCH01g12880.1	Mch-MCH02g05670.1	47.1	456	239	2	1	456	54	507	6.72e-144	421
Mc-MCH01g12880.1	Mch-MCH02g13690.1	48	435	224	2	4	438	57	489	2.99e-143	420
Mc-MCH01g12880.1	Mch-MCH03g12590.1	45.7	438	233	3	2	436	8	443	3.71e-130	384
Mc-MCH01g12880.1	Mch-MCH08g02620.1	43	419	234	3	21	437	2	417	1.13e-114	343
Mc-MCH01g00650.1	Mch-MCH01g00650.1	100	216	0	0	1	216	1	216	6.86e-159	437
Mc-MCH01g00650.1	Mch-MCH06g14300.1	96.9	65	2	0	112	176	65	129	2.49e-38	131
Mc-MCH01g00650.1	Mch-MCH01g41760.1	88.9	45	5	0	66	110	132	176	1.09e-16	77.4
Mc-MCH01g00650.1	Mch-MCH02g09090.1	70.4	54	13	1	18	68	18	71	1.34e-14	68.9
Mc-MCH01g00650.1	Mch-MCH06g20780.1	77.1	48	8	1	18	62	73	120	4.01e-14	68.9
Mc-MCH01g00650.1	Mch-MCH09g15360.1	73.3	45	12	0	66	110	133	177	2.99e-13	67.4
Mc-MCH01g00650.1	Mch-MCH03g00020.1	54	50	22	1	65	113	119	168	4.15e-07	49.3
Mc-MCH01g18490.1	Mch-MCH01g18490.1	100	364	0	0	1	364	1	364	2.84e-273	739
Mc-MCH01g18490.1	Mch-MCH04g22440.1	48.5	237	110	5	107	336	65	296	1.02e-64	208
Mc-MCH01g18490.1	Mch-MCH04g22460.1	49.7	199	99	1	158	355	115	313	3.06e-63	204
Mc-MCH01g21070.1	Mch-MCH01g21070.1	100	716	0	0	1	716	1	716	0	1427
Mc-MCH01g21070.1	Mch-MCH09g10630.1	81.8	720	115	7	1	716	1	708	0	1164
Mc-MCH01g45420.1	Mch-MCH01g45420.1	100	276	0	0	1	276	1	276	4.67e-205	559
Mc-MCH01g45420.1	Mch-MCH09g02950.1	75.2	318	31	5	1	276	1	312	1.97e-162	452
Mc-MCH01g45420.1	Mch-MCH05g22390.1	45.5	178	56	3	134	273	71	245	2.51e-40	139
Mc-MCH01g45420.1	Mch-MCH04g06340.1	29.6	274	154	10	6	273	3	243	1.33e-30	114
Mc-MCH01g45420.1	Mch-MCH01g00490.1	41.6	137	65	3	150	273	68	202	7.27e-24	95.5
Mc-MCH01g45420.1	Mch-MCH01g01470.1	41.6	137	65	3	150	273	56	190	1.50e-23	94.4
Mc-MCH01g45420.1	Mch-MCH03g07660.1	30.5	275	154	11	11	273	9	258	1.61e-22	93.2
Mc-MCH01g45420.1	Mch-MCH04g02700.1	39.9	138	72	3	150	276	68	205	2.09e-20	86.3
Mc-MCH01g45420.1	Mch-MCH08g14480.1	27	270	143	8	13	273	128	352	6.25e-16	76.3
Mc-MCH01g45420.1	Mch-MCH04g13520.1	27.8	270	141	10	13	273	164	388	1.03e-15	75.9
Mc-MCH01g19760.1	Mch-MCH01g19760.1	100	266	0	0	1	266	1	266	2.45e-186	511
Mc-MCH01g05240.1	Mch-MCH01g05240.1	100	123	0	0	1	123	1	123	2.06e-92	261
Mc-MCH01g46440.1	Mch-MCH01g46440.1	100	458	0	0	1	458	1	458	0	871
Mc-MCH01g46440.1	Mch-MCH01g46470.1	100	458	0	0	1	458	1	458	0	871
Mc-MCH01g46440.1	Mch-MCH01g46460.1	78.8	485	60	7	1	458	1	469	4.20e-254	699
Mc-MCH01g46440.1	Mch-MCH04g25000.1	75.1	493	75	7	1	457	1	481	2.21e-243	672
Mc-MCH01g46440.1	Mch-MCH03g18150.1	61.5	218	32	4	86	288	1	181	1.44e-70	221
Mc-MCH01g46440.1	Mch-MCH03g18160.1	77.3	75	17	0	1	75	1	75	4.74e-31	114
Mc-MCH01g46440.1	Mch-MCH08g21000.1	52	50	22	1	408	455	7	56	8.06e-10	59.3
Mc-MCH01g46440.1	Mch-MCH07g04900.1	48	50	24	1	408	455	7	56	7.09e-08	53.5
Mc-MCH01g46440.1	Mch-MCH03g07470.1	44	50	26	1	408	455	7	56	3.87e-07	51.2
Mc-MCH01g46440.1	Mch-MCH01g24180.1	47.2	53	22	2	408	456	7	57	2.96e-06	48.5
Mc-MCH01g22710.1	Mch-MCH01g22710.1	100	193	0	0	1	193	1	193	3.04e-128	358
Mc-MCH01g22710.1	Mch-MCH04g28740.1	81.4	188	35	0	6	193	43	230	6.76e-99	285
Mc-MCH01g35590.1	Mch-MCH01g35590.1	100	145	0	0	1	145	1	145	1.11e-93	266
Mc-MCH01g23730.1	Mch-MCH01g23730.1	100	229	0	0	1	229	1	229	2.39e-170	467
Mc-MCH01g23730.1	Mch-MCH01g23710.1	93.9	229	14	0	1	229	1	229	9.63e-161	443
Mc-MCH01g23730.1	Mch-MCH01g23740.1	71.7	226	61	1	1	226	2	224	1.11e-116	332
Mc-MCH01g23730.1	Mch-MCH04g09160.1	53.4	219	101	1	8	226	6	223	1.31e-81	243
Mc-MCH01g23730.1	Mch-MCH04g12050.1	48.5	231	112	4	2	228	4	231	1.49e-75	228
Mc-MCH01g23730.1	Mch-MCH01g23690.1	51.7	203	93	2	24	224	21	220	2.06e-74	224
Mc-MCH01g23730.1	Mch-MCH04g12010.1	50	208	99	3	24	226	20	227	5.61e-70	214
Mc-MCH01g23730.1	Mch-MCH01g23720.1	49.8	209	102	3	24	229	23	231	6.80e-70	213
Mc-MCH01g23730.1	Mch-MCH04g09140.1	48	227	110	4	4	226	6	228	3.84e-67	206
Mc-MCH01g23730.1	Mch-MCH04g09150.1	46.1	206	107	2	24	226	20	224	1.11e-62	195
Mc-MCH01g08550.1	Mch-MCH01g08550.1	100	370	0	0	1	370	1	370	3.47e-277	749
Mc-MCH01g08550.1	Mch-MCH06g07300.1	98.7	315	4	0	1	315	1	315	8.88e-229	625
Mc-MCH01g08550.1	Mch-MCH02g19430.1	98.7	318	4	0	38	355	4	321	1.02e-227	632
Mc-MCH01g08550.1	Mch-MCH01g39150.1	77.5	386	56	1	1	355	1	386	2.77e-208	584
Mc-MCH01g08550.1	Mch-MCH05g11280.1	77.5	386	56	1	1	355	1	386	2.77e-208	584
Mc-MCH01g08550.1	Mch-MCH05g14320.1	81.2	362	61	1	1	355	1	362	4.03e-207	580
Mc-MCH01g08550.1	Mch-MCH05g04770.1	76.7	386	59	1	1	355	1	386	3.80e-205	577
Mc-MCH01g08550.1	Mch-MCH01g07340.1	71.8	365	89	4	1	355	1	361	2.65e-172	492
Mc-MCH01g08550.1	Mch-MCH02g21700.1	91.2	193	13	1	71	263	1	189	1.27e-120	346
Mc-MCH01g08550.1	Mch-MCH08g09180.1	71.9	260	48	3	1	258	1	237	5.37e-119	343
Mc-MCH01g43130.1	Mch-MCH01g43130.1	100	753	0	0	1	753	1	753	0	1393
Mc-MCH01g43130.1	Mch-MCH08g11340.1	36.9	122	74	3	105	224	93	213	8.61e-19	89.4
Mc-MCH01g10590.1	Mch-MCH01g10590.1	100	342	0	0	1	342	1	342	2.35e-254	689
Mc-MCH01g10590.1	Mch-MCH01g10580.1	50.5	416	128	2	1	339	1	415	5.35e-140	402
Mc-MCH01g10590.1	Mch-MCH01g10620.1	49	412	129	2	7	337	19	430	3.82e-136	393
Mc-MCH01g10590.1	Mch-MCH01g10610.1	50.8	398	119	1	16	336	18	415	3.79e-135	390
Mc-MCH01g10590.1	Mch-MCH01g10600.1	49.6	399	124	1	16	337	23	421	1.51e-133	386
Mc-MCH01g10590.1	Mch-MCH01g06170.1	43.7	375	134	1	37	334	35	409	5.30e-108	321
Mc-MCH01g10590.1	Mch-MCH02g21470.1	43.8	379	136	1	33	334	32	410	1.13e-107	320
Mc-MCH01g10590.1	Mch-MCH08g21520.1	30	160	105	3	63	215	101	260	2.65e-14	73.2
Mc-MCH01g10590.1	Mch-MCH01g26480.1	27.7	159	102	4	63	208	171	329	5.34e-11	63.2
Mc-MCH01g01670.1	Mch-MCH01g01670.1	100	222	0	0	1	222	1	222	6.84e-162	445
Mc-MCH01g01670.1	Mch-MCH01g01660.1	61.3	235	68	4	2	222	104	329	6.78e-88	262
Mc-MCH01g01670.1	Mch-MCH01g01530.1	60	230	68	6	14	222	68	294	1.04e-81	245
Mc-MCH01g01670.1	Mch-MCH01g00460.1	55.1	214	66	4	22	222	154	350	1.46e-70	218
Mc-MCH01g01670.1	Mch-MCH01g01460.1	55.8	215	76	4	23	222	124	334	1.68e-68	213
Mc-MCH01g01670.1	Mch-MCH01g01450.1	55.6	214	78	4	23	222	124	334	2.38e-68	212
Mc-MCH01g01670.1	Mch-MCH01g01600.1	57.6	210	66	7	14	203	68	274	4.32e-68	210
Mc-MCH01g01670.1	Mch-MCH01g00480.1	54.5	220	82	4	17	222	105	320	9.00e-68	210
Mc-MCH01g01670.1	Mch-MCH01g00470.1	55.1	214	79	4	23	222	124	334	3.80e-67	209
Mc-MCH01g01670.1	Mch-MCH01g01440.1	57.3	178	62	3	59	222	11	188	2.88e-62	192
Mc-MCH01g05360.1	Mch-MCH01g05360.1	100	362	0	0	1	362	1	362	1.57e-269	729
Mc-MCH01g05360.1	Mch-MCH01g14590.1	42.1	145	80	3	218	358	524	668	5.09e-27	112
Mc-MCH01g05360.1	Mch-MCH04g14510.1	41.4	145	81	3	218	358	518	662	3.19e-26	109
Mc-MCH01g05360.1	Mch-MCH01g18060.1	33.1	148	93	4	217	358	639	786	4.36e-23	100
Mc-MCH01g05360.1	Mch-MCH03g12100.1	33.1	148	93	4	217	358	639	786	4.36e-23	100
Mc-MCH01g05360.1	Mch-MCH06g13990.1	30.6	209	117	7	164	358	28	222	1.40e-18	85.1
Mc-MCH01g05360.1	Mch-MCH01g08370.1	33.6	143	91	3	220	358	5	147	3.54e-18	82.8
Mc-MCH01g05360.1	Mch-MCH07g10910.1	54.1	61	28	0	233	293	47	107	3.82e-18	80.1
Mc-MCH01g05360.1	Mch-MCH06g11300.1	33.6	143	91	3	220	358	5	147	4.85e-18	82.4
Mc-MCH01g05360.1	Mch-MCH07g09230.1	33.6	143	91	3	220	358	5	147	4.85e-18	82.4
Mc-MCH01g19880.1	Mch-MCH01g19880.1	100	200	0	0	1	200	1	200	3.56e-144	399
Mc-MCH01g19880.1	Mch-MCH04g03550.1	45.8	155	83	1	7	160	8	162	2.90e-46	150
Mc-MCH01g19880.1	Mch-MCH02g16950.1	43	165	91	1	4	165	24	188	3.01e-45	149
Mc-MCH01g19880.1	Mch-MCH01g20630.1	43.9	164	87	2	1	159	1	164	7.73e-43	142
Mc-MCH01g19880.1	Mch-MCH07g20190.1	41.9	167	90	3	7	170	32	194	1.16e-42	142
Mc-MCH01g19880.1	Mch-MCH05g05270.1	42.2	173	92	4	7	175	32	200	2.81e-42	141
Mc-MCH01g27170.1	Mch-MCH01g27170.1	100	884	0	0	1	884	1	884	0	1714
Mc-MCH01g27170.1	Mch-MCH08g00520.1	48.8	905	416	20	1	880	1	883	2.32e-265	761
Mc-MCH01g27170.1	Mch-MCH04g01780.1	43.2	1096	387	25	1	882	1	1075	1.53e-251	732
Mc-MCH01g27170.1	Mch-MCH06g06380.1	41.7	887	456	19	1	859	1	854	4.25e-194	577
Mc-MCH01g27170.1	Mch-MCH05g22790.1	41.1	914	464	24	1	881	1	873	1.04e-187	561
Mc-MCH01g27170.1	Mch-MCH01g03660.1	38.7	894	478	21	1	861	1	857	1.66e-155	478
Mc-MCH01g27170.1	Mch-MCH08g04230.1	37.4	818	458	20	73	859	8	802	1.58e-147	456
Mc-MCH01g27170.1	Mch-MCH03g02670.1	36.3	864	453	20	51	853	5	832	7.07e-145	449
Mc-MCH01g27170.1	Mch-MCH08g04170.1	39	734	412	15	136	862	11	715	2.67e-143	442
Mc-MCH01g27170.1	Mch-MCH01g13520.1	35	900	504	27	3	872	2	850	1.47e-142	444
Mc-MCH01g43370.1	Mch-MCH01g43370.1	100	442	0	0	1	442	1	442	0	885
Mc-MCH01g43370.1	Mch-MCH06g04440.1	71.8	347	94	1	95	437	185	531	3.04e-192	544
Mc-MCH01g43370.1	Mch-MCH01g43350.1	69.2	351	101	3	94	438	75	424	7.86e-190	533
Mc-MCH01g43370.1	Mch-MCH01g43360.1	69.1	349	100	4	97	439	83	429	6.63e-183	516
Mc-MCH01g43370.1	Mch-MCH06g04430.1	57.9	347	139	4	94	436	66	409	2.41e-151	436
Mc-MCH01g43370.1	Mch-MCH01g43380.1	56.9	262	110	2	97	355	72	333	9.43e-115	340
Mc-MCH01g43370.1	Mch-MCH01g17400.1	44.1	354	183	8	96	436	79	430	3.83e-102	310
Mc-MCH01g43370.1	Mch-MCH01g40700.1	44.4	347	180	7	99	436	79	421	1.91e-100	308
Mc-MCH01g43370.1	Mch-MCH03g23490.1	42.7	351	189	7	94	433	82	431	4.54e-95	292
Mc-MCH01g43370.1	Mch-MCH06g07070.1	40.7	351	196	6	94	433	82	431	1.80e-94	291
Mc-MCH01g14930.1	Mch-MCH01g14930.1	100	541	0	0	1	541	1	541	0	1085
Mc-MCH01g14930.1	Mch-MCH05g10320.1	78.1	447	95	3	94	539	3	447	1.00e-259	716
Mc-MCH01g14930.1	Mch-MCH08g13420.1	71.2	503	142	3	38	539	922	1422	1.96e-257	744
Mc-MCH01g14930.1	Mch-MCH03g13610.1	53.6	549	241	6	1	538	1	546	3.33e-208	589
Mc-MCH01g14930.1	Mch-MCH07g16930.1	48.9	546	267	7	1	537	1	543	9.35e-185	529
Mc-MCH01g14930.1	Mch-MCH09g17010.1	23.1	350	234	12	69	392	203	543	1.15e-15	79.7
Mc-MCH01g14930.1	Mch-MCH03g08130.1	43.9	98	50	3	256	353	1	93	6.46e-15	72.4
Mc-MCH01g18620.1	Mch-MCH01g18620.1	100	325	0	0	1	325	1	325	2.85e-226	617
Mc-MCH01g18620.1	Mch-MCH07g21090.1	65.3	288	100	0	33	320	6	293	1.80e-132	379
Mc-MCH01g18620.1	Mch-MCH08g02070.1	62.5	291	109	0	32	322	69	359	5.79e-128	369
Mc-MCH01g04100.1	Mch-MCH01g04100.1	100	167	0	0	1	167	1	167	6.38e-90	259
Mc-MCH01g04100.1	Mch-MCH08g13190.1	93.5	107	7	0	61	167	21	127	3.19e-72	213
Mc-MCH01g04100.1	Mch-MCH05g03770.1	94.4	107	6	0	61	167	50	156	4.11e-72	213
Mc-MCH01g04100.1	Mch-MCH07g15050.1	93.5	107	7	0	61	167	47	153	3.05e-71	211
Mc-MCH01g04100.1	Mch-MCH06g04500.1	92.5	107	8	0	61	167	62	168	3.51e-71	211
Mc-MCH01g04100.1	Mch-MCH05g17160.1	91.7	108	7	2	61	167	67	173	1.30e-67	202
Mc-MCH01g04100.1	Mch-MCH06g22440.1	65.3	95	23	2	73	167	34	118	7.11e-36	120
Mc-MCH01g04100.1	Mch-MCH06g20550.1	47.5	101	45	3	69	163	67	165	8.79e-30	106
Mc-MCH01g04100.1	Mch-MCH02g03480.1	50	88	43	1	73	160	95	181	2.04e-26	102
Mc-MCH01g04100.1	Mch-MCH06g15360.1	55	80	33	2	73	152	109	185	6.62e-25	98.6
Mc-MCH01g28320.1	Mch-MCH01g28320.1	100	664	0	0	1	664	1	664	0	1245
Mc-MCH01g28320.1	Mch-MCH03g09410.1	32.8	653	390	13	1	644	1	613	1.07e-77	259
Mc-MCH01g28320.1	Mch-MCH01g20410.1	32.9	480	296	8	186	644	375	849	6.10e-61	218
Mc-MCH01g28320.1	Mch-MCH04g03650.1	33.3	466	287	9	197	644	356	815	4.74e-59	212
Mc-MCH01g28320.1	Mch-MCH01g37940.1	27.5	255	176	5	227	479	291	538	1.44e-15	80.1
Mc-MCH01g28320.1	Mch-MCH07g03340.1	32.4	71	45	1	1	68	1	71	3.51e-07	53.1
Mc-MCH01g28320.1	Mch-MCH05g16240.1	45.8	59	32	0	1	59	1	59	7.91e-07	52
Mc-MCH01g00410.1	Mch-MCH01g00410.1	100	694	0	0	1	694	1	694	0	1321
Mc-MCH01g00410.1	Mch-MCH05g15640.1	51.8	110	51	1	530	637	4	113	1.36e-21	99.8
Mc-MCH01g30000.1	Mch-MCH01g30000.1	100	142	0	0	1	142	1	142	1.27e-102	289
Mc-MCH01g30000.1	Mch-MCH02g23710.1	47.9	117	56	3	1	114	31	145	3.87e-27	98.2
Mc-MCH01g30000.1	Mch-MCH01g34800.1	35.7	112	57	2	3	114	1	97	1.46e-16	69.7
Mc-MCH01g30000.1	Mch-MCH06g11290.1	33.6	110	44	4	6	114	64	145	5.09e-09	51.2
Mc-MCH01g42110.1	Mch-MCH01g42110.1	100	679	0	0	1	679	1	679	0	1378
Mc-MCH01g42110.1	Mch-MCH06g05120.1	75.4	704	133	6	4	679	3	694	0	1053
Mc-MCH01g42110.1	Mch-MCH08g20630.1	50.4	631	265	10	87	678	45	666	1.42e-201	582
Mc-MCH01g42110.1	Mch-MCH01g38700.1	38.3	590	329	11	101	661	65	648	3.08e-113	356
Mc-MCH01g42110.1	Mch-MCH03g05860.1	36.5	572	323	11	102	642	99	661	4.95e-112	353
Mc-MCH01g42110.1	Mch-MCH04g18600.1	35.8	567	327	9	102	642	81	636	2.78e-108	342
Mc-MCH01g42110.1	Mch-MCH04g05460.1	36	569	329	10	102	642	84	645	2.45e-106	338
Mc-MCH01g42110.1	Mch-MCH08g16780.1	35.4	571	334	11	99	642	15	577	1.46e-105	334
Mc-MCH01g42110.1	Mch-MCH01g17240.1	33.2	567	345	11	102	642	69	627	1.20e-101	325
Mc-MCH01g42110.1	Mch-MCH06g18100.1	35.8	564	333	10	102	642	47	604	3.86e-101	323
Mc-MCH01g44520.1	Mch-MCH01g44520.1	100	432	0	0	1	432	1	432	1.20e-319	862
Mc-MCH01g44520.1	Mch-MCH07g20290.1	41.1	433	233	9	9	428	7	430	2.79e-100	305
Mc-MCH01g44520.1	Mch-MCH09g03680.1	44.1	415	205	9	16	426	13	404	5.02e-99	301
Mc-MCH01g44520.1	Mch-MCH09g03690.1	41	424	225	10	8	426	9	412	1.61e-93	287
Mc-MCH01g44520.1	Mch-MCH07g20300.1	36.7	428	251	11	15	428	9	430	7.21e-70	227
Mc-MCH01g44520.1	Mch-MCH09g03710.1	36.3	444	225	14	8	431	8	413	1.47e-68	223
Mc-MCH01g44520.1	Mch-MCH07g20340.1	34.7	427	249	10	15	428	9	418	4.41e-68	222
Mc-MCH01g44520.1	Mch-MCH04g05560.1	25.9	425	243	17	13	415	94	468	6.64e-24	103
Mc-MCH01g44520.1	Mch-MCH01g17080.1	30.9	256	139	11	166	415	66	289	3.12e-20	90.1
Mc-MCH01g44520.1	Mch-MCH03g01320.1	23.2	392	241	15	42	418	105	451	6.84e-13	69.7
Mc-MCH01g11860.1	Mch-MCH01g11860.1	100	460	0	0	1	460	1	460	0	922
Mc-MCH01g11860.1	Mch-MCH01g11880.1	41	461	213	10	5	459	4	411	2.50e-97	299
Mc-MCH01g11860.1	Mch-MCH07g21000.1	38.2	466	230	12	1	459	1	415	8.12e-80	253
Mc-MCH01g11860.1	Mch-MCH07g21030.1	38.2	466	230	12	1	459	1	415	8.12e-80	253
Mc-MCH01g11860.1	Mch-MCH01g11840.1	37.6	457	242	10	9	458	126	546	3.93e-73	239
Mc-MCH01g11860.1	Mch-MCH01g11770.1	38.8	371	212	9	98	457	21	387	5.26e-71	229
Mc-MCH01g11860.1	Mch-MCH01g11830.1	32.4	524	248	13	3	457	126	612	2.59e-65	220
Mc-MCH01g11860.1	Mch-MCH01g11850.1	36.5	370	197	8	120	456	1	365	1.73e-63	209
Mc-MCH01g11860.1	Mch-MCH01g11900.1	33	406	191	6	60	459	2	332	4.05e-61	202
Mc-MCH01g11860.1	Mch-MCH01g11810.1	39.1	345	183	9	122	452	1	332	1.32e-60	201
Mc-MCH01g18010.1	Mch-MCH01g18010.1	100	700	0	0	1	700	1	700	0	1360
Mc-MCH01g18010.1	Mch-MCH04g04930.1	57	702	289	6	11	700	17	717	3.13e-282	790
Mc-MCH01g18010.1	Mch-MCH03g16140.1	47.9	704	342	10	6	700	9	696	1.55e-221	635
Mc-MCH01g18010.1	Mch-MCH03g16120.1	49.9	687	321	10	22	700	65	736	3.47e-209	605
Mc-MCH01g18010.1	Mch-MCH03g16110.1	48.1	696	309	15	19	700	12	669	1.43e-196	570
Mc-MCH01g18010.1	Mch-MCH09g11690.1	32.6	720	436	15	10	698	2	703	1.08e-106	339
Mc-MCH01g18010.1	Mch-MCH05g03310.1	32.7	700	429	18	6	682	24	704	6.19e-96	311
Mc-MCH01g18010.1	Mch-MCH05g03300.1	32.3	656	392	16	54	684	6	634	1.61e-89	293
Mc-MCH01g45170.1	Mch-MCH01g45170.1	100	145	0	0	1	145	1	145	4.21e-98	278
Mc-MCH01g45170.1	Mch-MCH06g06550.1	33.3	111	65	5	3	109	2	107	9.71e-05	40.4
Mc-MCH01g21560.1	Mch-MCH01g21560.1	100	403	0	0	1	403	1	403	2.62e-291	788
Mc-MCH01g21560.1	Mch-MCH03g11110.1	52.4	103	43	1	11	113	34	130	1.49e-25	107
Mc-MCH01g21560.1	Mch-MCH07g06460.1	52.2	90	43	0	11	100	34	123	2.18e-23	100
Mc-MCH01g21560.1	Mch-MCH05g04740.1	52.2	90	42	1	11	100	43	131	6.06e-21	94
Mc-MCH01g22100.1	Mch-MCH01g22100.1	100	475	0	0	1	475	1	475	0	962
Mc-MCH01g22100.1	Mch-MCH09g06590.1	53.7	300	127	4	159	447	1	299	3.31e-106	318
Mc-MCH01g22100.1	Mch-MCH02g16340.1	38.4	448	260	7	10	445	14	457	5.87e-105	320
Mc-MCH01g22100.1	Mch-MCH02g12650.1	37.1	431	256	8	26	446	28	453	5.88e-91	284
Mc-MCH01g22100.1	Mch-MCH08g04470.1	36.7	428	254	9	26	446	22	439	1.71e-81	259
Mc-MCH01g22100.1	Mch-MCH01g33510.1	32.7	452	291	8	1	449	1	442	4.12e-79	254
Mc-MCH01g22100.1	Mch-MCH02g01120.1	31.8	424	276	6	26	446	25	438	1.93e-78	252
Mc-MCH01g22100.1	Mch-MCH05g17090.1	37.4	348	213	4	3	349	8	351	1.86e-75	241
Mc-MCH01g22100.1	Mch-MCH05g25660.1	36.8	323	188	5	136	445	1	320	3.35e-71	228
Mc-MCH01g22100.1	Mch-MCH05g28790.1	38.5	325	193	5	26	349	23	341	4.75e-69	225
Mc-MCH01g35470.1	Mch-MCH01g35470.1	100	289	0	0	1	289	1	289	2.37e-200	548
Mc-MCH01g35470.1	Mch-MCH01g34130.1	47.6	275	133	5	1	264	1	275	6.04e-76	234
Mc-MCH01g35470.1	Mch-MCH07g02380.1	33.3	225	138	2	9	224	5	226	5.55e-35	129
Mc-MCH01g19390.1	Mch-MCH01g19390.1	100	170	0	0	1	170	1	170	1.51e-119	334
Mc-MCH01g31380.1	Mch-MCH01g31380.1	100	303	0	0	1	303	1	303	9.09e-196	538
Mc-MCH01g31380.1	Mch-MCH02g25020.1	69	232	57	4	81	303	88	313	5.45e-95	283
Mc-MCH01g31380.1	Mch-MCH02g24350.1	60.5	185	68	3	81	261	76	259	2.27e-65	207
Mc-MCH01g31380.1	Mch-MCH06g13190.1	68.6	156	47	2	91	244	68	223	7.62e-63	198
Mc-MCH01g31380.1	Mch-MCH08g03960.1	66.1	165	52	2	90	253	72	233	3.47e-59	189
Mc-MCH01g27050.1	Mch-MCH01g27050.1	100	724	0	0	1	724	1	724	0	1424
Mc-MCH01g27050.1	Mch-MCH08g21240.1	77.7	707	147	6	1	707	1	696	0	1064
Mc-MCH01g27050.1	Mch-MCH07g21440.1	39.3	356	181	8	221	546	155	505	2.13e-59	215
Mc-MCH01g27050.1	Mch-MCH09g16200.1	46.5	198	92	4	223	407	14	210	3.22e-35	142
Mc-MCH01g17350.1	Mch-MCH01g17350.1	100	689	0	0	1	689	1	689	0	1295
Mc-MCH01g17350.1	Mch-MCH04g05390.1	35.7	868	343	16	1	677	58	901	1.22e-126	397
Mc-MCH01g21680.1	Mch-MCH01g21680.1	100	471	0	0	1	471	1	471	0	952
Mc-MCH01g29090.1	Mch-MCH01g29090.1	100	244	0	0	1	244	1	244	6.01e-151	419
Mc-MCH01g29090.1	Mch-MCH02g19620.1	65.4	182	47	4	4	182	3	171	3.79e-68	209
Mc-MCH01g29090.1	Mch-MCH01g24390.1	41.1	175	89	4	9	169	6	180	3.68e-30	111
Mc-MCH01g29090.1	Mch-MCH03g24610.1	41.1	175	89	4	9	169	6	180	2.01e-29	109
Mc-MCH01g29090.1	Mch-MCH02g03690.1	65.7	67	23	0	11	77	16	82	1.27e-20	86.7
Mc-MCH01g29090.1	Mch-MCH01g24400.1	62	71	27	0	7	77	38	108	9.74e-19	84
Mc-MCH01g29090.1	Mch-MCH03g20070.1	32.6	181	104	6	9	179	5	177	1.49e-17	79.7
Mc-MCH01g29090.1	Mch-MCH01g29070.1	33.5	158	95	3	7	155	8	164	3.32e-17	77
Mc-MCH01g29090.1	Mch-MCH04g23560.1	37	119	72	1	10	125	1	119	7.42e-17	77
Mc-MCH01g29090.1	Mch-MCH01g25090.1	36.1	158	87	2	12	169	3	146	5.57e-16	73.9
Mc-MCH01g34820.1	Mch-MCH01g34820.1	100	87	0	0	1	87	1	87	8.32e-37	118
Mc-MCH01g34820.1	Mch-MCH04g03700.1	85.9	85	12	0	1	85	1	85	6.75e-25	91.3
Mc-MCH01g20300.1	Mch-MCH01g20300.1	100	253	0	0	1	253	1	253	2.39e-191	522
Mc-MCH01g20300.1	Mch-MCH05g24320.1	61.3	217	82	1	5	219	87	303	4.28e-101	297
Mc-MCH01g13780.1	Mch-MCH01g13780.1	100	272	0	0	1	272	1	272	6.36e-201	548
Mc-MCH01g13780.1	Mch-MCH01g13760.1	81.2	138	10	2	150	271	213	350	5.96e-68	214
Mc-MCH01g13780.1	Mch-MCH01g13720.1	85.5	83	12	0	82	164	150	232	1.29e-37	139
Mc-MCH01g13780.1	Mch-MCH08g08600.1	65.1	83	29	0	82	164	156	238	2.60e-27	110
Mc-MCH01g18500.1	Mch-MCH01g18500.1	100	140	0	0	1	140	1	140	3.65e-101	285
Mc-MCH01g18500.1	Mch-MCH04g04720.1	80	140	28	0	1	140	1	140	2.01e-80	233
Mc-MCH01g18500.1	Mch-MCH07g17710.1	70.7	140	41	0	1	140	1	140	8.36e-73	213
Mc-MCH01g18500.1	Mch-MCH04g26320.1	67.4	138	45	0	1	138	1	138	9.32e-70	206
Mc-MCH01g18500.1	Mch-MCH04g19890.1	67.4	138	45	0	1	138	1	138	2.67e-69	204
Mc-MCH01g18500.1	Mch-MCH06g17140.1	65.6	131	45	0	8	138	1	131	4.04e-65	194
Mc-MCH01g18500.1	Mch-MCH09g14800.1	72	118	30	2	8	125	1	115	3.16e-58	176
Mc-MCH01g18500.1	Mch-MCH07g19440.1	56.5	138	60	0	3	140	9	146	1.71e-57	175
Mc-MCH01g18500.1	Mch-MCH04g07680.1	52.2	134	64	0	4	137	8	141	4.80e-52	161
Mc-MCH01g18500.1	Mch-MCH08g13500.1	53	132	62	0	6	137	10	141	4.80e-52	161
Mc-MCH01g23480.1	Mch-MCH01g23480.1	100	1726	0	0	1	1726	1	1726	0	3375
Mc-MCH01g23480.1	Mch-MCH04g27980.1	57.5	1479	574	24	1	1465	1	1439	0	1540
Mc-MCH01g23480.1	Mch-MCH04g22990.1	29.6	1323	757	32	189	1432	432	1658	5.08e-141	479
Mc-MCH01g23480.1	Mch-MCH03g25310.1	28.9	374	180	8	189	560	214	503	8.60e-42	167
Mc-MCH01g27290.1	Mch-MCH01g27290.1	100	362	0	0	1	362	1	362	8.80e-251	682
Mc-MCH01g27290.1	Mch-MCH01g37130.1	66.4	360	105	6	1	357	1	347	7.71e-152	431
Mc-MCH01g27290.1	Mch-MCH03g27770.1	58.1	358	109	6	1	357	1	318	1.50e-127	368
Mc-MCH01g27290.1	Mch-MCH06g04750.1	42.6	336	151	6	20	352	15	311	8.01e-82	252
Mc-MCH01g27290.1	Mch-MCH01g42820.1	42.7	351	154	7	11	352	5	317	2.39e-79	245
Mc-MCH01g27290.1	Mch-MCH01g00120.1	38.4	352	177	9	9	355	7	323	5.36e-70	221
Mc-MCH01g27290.1	Mch-MCH01g44390.1	26	361	162	13	27	351	43	334	1.09e-14	73.9
Mc-MCH01g27290.1	Mch-MCH01g04850.1	24.2	330	206	9	26	350	101	391	6.55e-11	62.8
Mc-MCH01g27290.1	Mch-MCH05g16100.1	26.6	316	164	13	40	347	25	280	1.30e-09	58.2
Mc-MCH01g27290.1	Mch-MCH07g06670.1	24.4	283	172	9	72	350	187	431	9.22e-08	53.1
Mc-MCH01g40950.1	Mch-MCH01g40950.1	100	469	0	0	1	469	1	469	0	956
Mc-MCH01g40950.1	Mch-MCH05g05550.1	43.3	439	160	11	63	419	93	524	6.49e-98	305
Mc-MCH01g40950.1	Mch-MCH07g19990.1	42.1	454	179	12	49	427	79	523	2.63e-95	298
Mc-MCH01g40950.1	Mch-MCH07g17610.1	44.6	377	187	7	55	416	83	452	6.76e-94	291
Mc-MCH01g40950.1	Mch-MCH06g17260.1	47.6	359	156	10	62	419	85	412	1.27e-93	289
Mc-MCH01g40950.1	Mch-MCH08g15470.1	38	482	166	8	64	419	100	574	2.87e-90	286
Mc-MCH01g40950.1	Mch-MCH09g04560.1	37.1	493	166	9	64	419	100	585	1.66e-88	282
Mc-MCH01g40950.1	Mch-MCH07g11450.1	43	349	178	7	73	421	11	338	1.15e-87	272
Mc-MCH01g40950.1	Mch-MCH08g17980.1	50.2	241	111	6	183	423	376	607	4.39e-68	229
Mc-MCH01g40950.1	Mch-MCH05g13010.1	31.7	524	172	13	61	423	102	600	3.10e-64	218
Mc-MCH01g26920.1	Mch-MCH01g26920.1	100	945	0	0	1	945	1	945	0	1700
Mc-MCH01g26920.1	Mch-MCH02g01700.1	38.1	890	491	22	31	896	33	886	9.94e-105	354
Mc-MCH01g26920.1	Mch-MCH01g01860.1	36.3	901	483	26	30	917	2	824	1.55e-91	313
Mc-MCH01g26920.1	Mch-MCH07g00470.1	32.9	614	355	15	1	608	1	563	6.23e-91	303
Mc-MCH01g26920.1	Mch-MCH06g03330.1	35.7	882	467	22	37	900	3	802	2.72e-87	301
Mc-MCH01g26920.1	Mch-MCH03g24630.1	32.7	940	542	23	1	900	1	889	8.75e-85	296
Mc-MCH01g26920.1	Mch-MCH05g24830.1	33.7	915	468	27	21	917	17	810	4.02e-77	272
Mc-MCH01g26920.1	Mch-MCH03g03830.1	32.2	590	371	16	30	609	30	600	3.15e-70	249
Mc-MCH01g26920.1	Mch-MCH03g04360.1	30.1	753	452	22	174	903	194	895	5.12e-70	250
Mc-MCH01g26920.1	Mch-MCH09g09420.1	33.2	751	426	22	167	900	91	782	2.33e-57	213
Mc-MCH01g36620.1	Mch-MCH01g36620.1	100	875	0	0	1	875	1	875	0	1793
Mc-MCH01g36620.1	Mch-MCH01g06310.1	27.6	196	126	4	651	842	180	363	6.46e-12	67.8
Mc-MCH01g36620.1	Mch-MCH01g06300.1	27.7	191	122	8	661	845	404	584	3.23e-09	60.1
Mc-MCH01g22830.1	Mch-MCH01g22830.1	100	207	0	0	1	207	1	207	4.29e-144	399
Mc-MCH01g22830.1	Mch-MCH01g22820.1	97.3	184	5	0	24	207	2	185	3.17e-125	350
Mc-MCH01g22830.1	Mch-MCH04g28490.1	75.9	203	41	3	6	207	10	205	3.69e-101	290
Mc-MCH01g22830.1	Mch-MCH06g14970.1	62.3	204	75	2	1	204	1	202	2.19e-81	240
Mc-MCH01g22830.1	Mch-MCH06g14980.1	59.8	184	72	2	21	204	14	195	1.04e-71	216
Mc-MCH01g22830.1	Mch-MCH04g00670.1	41.9	167	92	3	40	202	49	214	1.06e-34	122
Mc-MCH01g22830.1	Mch-MCH04g00740.1	37.6	218	116	5	1	202	1	214	1.06e-34	122
Mc-MCH01g22830.1	Mch-MCH05g03150.1	45.9	135	70	2	70	202	77	210	1.53e-34	121
Mc-MCH01g22830.1	Mch-MCH05g03140.1	45.9	135	70	2	70	202	63	196	8.16e-34	119
Mc-MCH01g22830.1	Mch-MCH04g00830.1	42.1	164	90	3	43	202	52	214	1.65e-33	119
Mc-MCH01g12400.1	Mch-MCH01g12400.1	100	90	0	0	1	90	1	90	3.33e-60	177
Mc-MCH01g12400.1	Mch-MCH02g28230.1	92.6	54	4	0	37	90	49	102	2.95e-29	100
Mc-MCH01g44030.1	Mch-MCH01g44030.1	100	451	0	0	1	451	1	451	0	924
Mc-MCH01g44030.1	Mch-MCH04g22860.1	35.3	417	228	10	7	385	224	636	3.53e-63	220
Mc-MCH01g44030.1	Mch-MCH09g09310.1	34.6	361	215	9	43	385	81	438	1.67e-58	202
Mc-MCH01g44030.1	Mch-MCH04g29830.1	34.1	417	237	8	5	385	116	530	2.37e-58	206
Mc-MCH01g44030.1	Mch-MCH05g12130.1	35.4	322	189	6	80	385	285	603	4.48e-56	200
Mc-MCH01g44030.1	Mch-MCH01g01340.1	34.7	337	206	4	62	385	242	577	9.13e-56	199
Mc-MCH01g44030.1	Mch-MCH09g06110.1	34.5	339	204	6	62	385	250	585	1.90e-55	198
Mc-MCH01g44030.1	Mch-MCH03g08960.1	33.3	354	220	6	47	385	254	606	2.39e-51	186
Mc-MCH01g44030.1	Mch-MCH09g12430.1	33.2	343	203	6	62	385	275	610	1.06e-50	184
Mc-MCH01g44030.1	Mch-MCH02g16390.1	31.1	379	227	8	46	394	58	432	9.76e-46	164
Mc-MCH01g01790.1	Mch-MCH01g01790.1	100	393	0	0	1	393	1	393	1.78e-293	792
Mc-MCH01g01790.1	Mch-MCH03g28700.1	80.5	375	72	1	3	377	46	419	8.95e-223	615
Mc-MCH01g01790.1	Mch-MCH03g15240.1	68.3	385	120	2	6	390	330	712	4.03e-188	538
Mc-MCH01g01790.1	Mch-MCH03g25020.1	66.1	369	123	1	21	389	275	641	3.89e-175	502
Mc-MCH01g01790.1	Mch-MCH04g02210.1	59.9	379	143	3	5	382	286	656	2.12e-158	460
Mc-MCH01g01790.1	Mch-MCH09g15440.1	53.9	347	148	4	8	351	299	636	1.65e-130	389
Mc-MCH01g01790.1	Mch-MCH04g01670.1	56.8	317	128	2	36	351	313	621	1.60e-120	363
Mc-MCH01g01790.1	Mch-MCH09g15450.1	48.4	343	166	2	10	349	271	605	1.34e-114	347
Mc-MCH01g01790.1	Mch-MCH09g21480.1	49.7	324	148	5	36	351	317	633	7.18e-106	325
Mc-MCH01g01790.1	Mch-MCH07g09090.1	49.1	322	147	7	36	351	15	325	1.15e-100	302
Mc-MCH01g34700.1	Mch-MCH01g34700.1	100	1406	0	0	1	1406	1	1406	0	2706
Mc-MCH01g34700.1	Mch-MCH09g03890.1	44.8	279	143	5	19	288	118	394	8.76e-64	231
Mc-MCH01g34700.1	Mch-MCH01g13130.1	45.6	261	133	5	18	275	324	578	2.48e-58	212
Mc-MCH01g34700.1	Mch-MCH02g11230.1	45.9	257	129	5	23	275	339	589	8.06e-57	208
Mc-MCH01g34700.1	Mch-MCH01g45010.1	40.3	273	155	5	9	276	204	473	1.35e-56	207
Mc-MCH01g34700.1	Mch-MCH04g10630.1	46.1	258	128	5	23	275	378	629	2.98e-56	207
Mc-MCH01g34700.1	Mch-MCH03g22470.1	43.4	265	142	5	18	277	401	662	2.78e-55	208
Mc-MCH01g34700.1	Mch-MCH02g12210.1	39.7	277	154	5	15	281	303	576	4.24e-54	202
Mc-MCH01g34700.1	Mch-MCH09g14950.1	43.6	264	141	5	18	276	408	668	2.86e-53	202
Mc-MCH01g34700.1	Mch-MCH08g00770.1	39.8	269	149	5	16	274	142	407	4.30e-53	193
Mc-MCH01g29100.1	Mch-MCH01g29100.1	100	362	0	0	1	362	1	362	1.51e-219	603
Mc-MCH01g29100.1	Mch-MCH02g26920.1	66.5	349	113	4	1	349	1	345	2.18e-143	410
Mc-MCH01g11740.1	Mch-MCH01g11740.1	100	907	0	0	1	907	1	907	0	1772
Mc-MCH01g11740.1	Mch-MCH08g02150.1	32.3	839	384	23	167	904	319	1074	2.45e-95	323
Mc-MCH01g11740.1	Mch-MCH04g27990.1	28.1	842	343	18	176	902	349	1043	2.06e-90	309
Mc-MCH01g11740.1	Mch-MCH01g31150.1	29.3	846	383	22	177	905	547	1294	2.15e-86	301
Mc-MCH01g11740.1	Mch-MCH09g05630.1	28.7	745	331	15	209	904	693	1286	3.74e-86	300
Mc-MCH01g11740.1	Mch-MCH03g04280.1	26.5	773	402	20	166	886	195	853	6.41e-60	219
Mc-MCH01g11740.1	Mch-MCH01g34210.1	25.9	479	258	16	413	877	311	706	1.21e-25	113
Mc-MCH01g11740.1	Mch-MCH02g05090.1	35.3	150	97	0	755	904	1068	1217	9.31e-22	101
Mc-MCH01g11740.1	Mch-MCH09g03910.1	22.2	463	234	10	417	877	533	871	4.55e-18	89.4
Mc-MCH01g11740.1	Mch-MCH01g33090.1	26.8	250	153	6	652	877	1347	1590	6.97e-18	89
Mc-MCH01g43250.1	Mch-MCH01g43250.1	100	589	0	0	1	589	1	589	1.29e-210	598
Mc-MCH01g12390.1	Mch-MCH01g12390.1	100	337	0	0	1	337	1	337	1.77e-226	618
Mc-MCH01g12390.1	Mch-MCH04g01520.1	74.7	79	18	1	154	230	292	370	3.65e-28	112
Mc-MCH01g12390.1	Mch-MCH04g13400.1	70.7	75	22	0	156	230	311	385	1.48e-26	108
Mc-MCH01g12390.1	Mch-MCH01g21970.1	63.8	80	26	1	154	230	322	401	5.32e-24	101
Mc-MCH01g12390.1	Mch-MCH08g17470.1	65.8	79	24	1	154	229	248	326	1.53e-23	99
Mc-MCH01g12390.1	Mch-MCH04g06610.1	71	69	20	0	161	229	339	407	3.70e-22	95.9
Mc-MCH01g12390.1	Mch-MCH02g09260.1	57.1	63	26	1	167	229	227	288	1.65e-11	63.9
Mc-MCH01g12390.1	Mch-MCH08g15150.1	53.6	69	31	1	161	229	125	192	1.85e-11	63.5
Mc-MCH01g12390.1	Mch-MCH03g06070.1	55.6	63	27	1	167	229	191	252	4.08e-11	62.8
Mc-MCH01g12390.1	Mch-MCH03g06030.1	55.6	63	27	1	167	229	194	255	5.28e-11	62.8
Mc-MCH01g22950.1	Mch-MCH01g22950.1	100	385	0	0	1	385	1	385	6.11e-265	719
Mc-MCH01g22950.1	Mch-MCH04g28650.1	70.1	345	92	1	38	382	1	334	3.80e-176	493
Mc-MCH01g22950.1	Mch-MCH04g28630.1	74.8	321	81	0	61	381	15	335	1.09e-175	492
Mc-MCH01g22950.1	Mch-MCH04g28660.1	77	296	68	0	85	380	4	299	2.09e-172	482
Mc-MCH01g22950.1	Mch-MCH04g28640.1	75.6	299	73	0	84	382	7	305	1.78e-167	470
Mc-MCH01g05480.1	Mch-MCH01g05480.1	100	387	0	0	1	387	1	387	5.72e-255	694
Mc-MCH01g05480.1	Mch-MCH02g15680.1	96.9	356	11	0	1	356	1	356	6.68e-231	634
Mc-MCH01g32040.1	Mch-MCH01g32040.1	100	350	0	0	1	350	1	350	1.05e-261	708
Mc-MCH01g32040.1	Mch-MCH02g21880.1	55.2	395	123	10	5	349	16	406	1.11e-129	376
Mc-MCH01g32040.1	Mch-MCH05g28450.1	53.2	406	123	13	4	348	14	413	3.65e-122	357
Mc-MCH01g32040.1	Mch-MCH01g15080.1	49.2	236	106	8	120	349	140	367	1.19e-59	196
Mc-MCH01g32040.1	Mch-MCH02g11630.1	47.1	238	114	5	120	349	185	418	1.58e-59	197
Mc-MCH01g32040.1	Mch-MCH05g10430.1	47	232	110	6	120	348	221	442	7.49e-59	196
Mc-MCH01g32040.1	Mch-MCH06g03130.1	38.6	241	119	8	120	350	114	335	2.74e-39	141
Mc-MCH01g32040.1	Mch-MCH02g05980.1	37.1	237	125	8	120	347	78	299	2.05e-36	133
Mc-MCH01g32040.1	Mch-MCH05g26830.1	32.8	253	131	11	100	348	80	297	8.18e-22	93.6
Mc-MCH01g35350.1	Mch-MCH01g35350.1	100	987	0	0	1	987	1	987	0	1994
Mc-MCH01g35350.1	Mch-MCH08g12600.1	36.2	923	418	20	117	984	123	929	4.01e-158	489
Mc-MCH01g35350.1	Mch-MCH08g18110.1	36.7	878	427	23	127	985	137	904	3.09e-146	457
Mc-MCH01g35350.1	Mch-MCH04g07180.1	34.9	909	448	19	104	985	70	861	7.05e-142	445
Mc-MCH01g35350.1	Mch-MCH09g08740.1	34.5	880	451	19	127	983	149	926	9.70e-137	433
Mc-MCH01g35350.1	Mch-MCH02g05040.1	32.1	906	466	21	127	980	161	969	5.98e-127	409
Mc-MCH01g35350.1	Mch-MCH09g09000.1	33.1	855	461	22	127	957	134	901	5.08e-111	365
Mc-MCH01g35350.1	Mch-MCH07g00770.1	33.5	505	262	15	141	634	9	450	1.04e-57	209
Mc-MCH01g35350.1	Mch-MCH07g00670.1	32.4	556	299	22	95	640	464	952	2.96e-56	211
Mc-MCH01g35350.1	Mch-MCH01g01010.1	30.5	545	296	17	122	634	403	896	4.04e-52	198
Mc-MCH01g03840.1	Mch-MCH01g03840.1	100	336	0	0	1	336	1	336	1.02e-245	667
Mc-MCH01g03840.1	Mch-MCH01g03850.1	96.2	312	12	0	1	312	76	387	1.44e-219	603
Mc-MCH01g03840.1	Mch-MCH01g03830.1	91.7	313	17	2	1	312	4	308	4.87e-206	565
Mc-MCH01g03840.1	Mch-MCH01g03870.1	94.6	295	16	0	1	295	76	370	1.17e-200	558
Mc-MCH01g03840.1	Mch-MCH03g19570.1	63.7	311	109	2	1	311	75	381	6.31e-139	398
Mc-MCH01g03840.1	Mch-MCH03g19580.1	59.5	326	128	3	1	323	81	405	2.63e-136	393
Mc-MCH01g03840.1	Mch-MCH08g00950.1	59.6	327	122	4	1	327	69	385	1.42e-131	380
Mc-MCH01g03840.1	Mch-MCH08g00830.1	53.7	326	147	3	1	325	88	410	1.05e-119	350
Mc-MCH01g03840.1	Mch-MCH01g02320.1	55.1	325	139	5	1	323	76	395	9.75e-117	345
Mc-MCH01g03840.1	Mch-MCH01g33690.1	54.1	320	138	4	11	323	81	398	8.94e-116	342
Mc-MCH01g08790.1	Mch-MCH01g08790.1	100	404	0	0	1	404	1	404	1.74e-301	813
Mc-MCH01g08790.1	Mch-MCH01g08760.1	39.2	362	207	9	49	401	84	441	6.15e-80	252
Mc-MCH01g08790.1	Mch-MCH01g08780.1	39.5	349	197	8	60	401	90	431	7.10e-76	241
Mc-MCH01g08790.1	Mch-MCH01g08770.1	35.6	270	161	7	139	401	3	266	5.28e-46	159
Mc-MCH01g08790.1	Mch-MCH01g21390.1	30.9	349	219	10	67	399	96	438	5.15e-40	147
Mc-MCH01g08790.1	Mch-MCH05g18900.1	31.9	360	203	13	61	398	114	453	1.78e-39	146
Mc-MCH01g08790.1	Mch-MCH01g21360.1	30	353	222	11	67	400	72	418	3.18e-35	134
Mc-MCH01g08790.1	Mch-MCH08g11580.1	30.5	361	203	15	67	398	124	465	2.27e-34	132
Mc-MCH01g08790.1	Mch-MCH07g11720.1	28.2	386	245	15	29	398	111	480	6.53e-30	120
Mc-MCH01g08790.1	Mch-MCH09g21720.1	24.7	389	242	17	41	399	22	389	4.19e-20	90.9
Mc-MCH01g45300.1	Mch-MCH01g45300.1	100	266	0	0	1	266	1	266	6.35e-198	540
Mc-MCH01g45300.1	Mch-MCH01g45310.1	91.8	267	21	1	1	266	1	267	5.51e-181	497
Mc-MCH01g45300.1	Mch-MCH01g45290.1	61.8	259	95	3	7	263	10	266	1.02e-116	335
Mc-MCH01g45300.1	Mch-MCH01g45270.1	50.2	263	125	3	4	262	2	262	2.87e-86	257
Mc-MCH01g45300.1	Mch-MCH01g45220.1	45.9	259	123	5	8	262	3	248	5.94e-67	207
Mc-MCH01g45300.1	Mch-MCH01g45280.1	60.7	107	42	0	8	114	6	112	4.08e-44	145
Mc-MCH01g45910.1	Mch-MCH01g45910.1	100	181	0	0	1	181	1	181	1.26e-121	340
Mc-MCH01g39040.1	Mch-MCH01g39040.1	100	436	0	0	1	436	1	436	3.50e-315	851
Mc-MCH01g39040.1	Mch-MCH01g39020.1	71.3	429	111	3	8	436	5	421	1.58e-215	598
Mc-MCH01g39040.1	Mch-MCH01g39030.1	65.8	430	96	6	6	434	9	388	5.80e-193	540
Mc-MCH01g39040.1	Mch-MCH01g21390.1	46.4	442	221	8	1	433	5	439	5.01e-120	356
Mc-MCH01g39040.1	Mch-MCH01g21360.1	48.4	415	197	8	26	431	10	416	2.42e-115	343
Mc-MCH01g39040.1	Mch-MCH04g06320.1	47.1	414	205	8	26	432	14	420	1.29e-113	339
Mc-MCH01g39040.1	Mch-MCH01g21380.1	44.6	417	209	6	21	432	26	425	2.40e-109	328
Mc-MCH01g39040.1	Mch-MCH01g21370.1	41.1	416	203	5	19	432	30	405	4.69e-98	299
Mc-MCH01g39040.1	Mch-MCH05g18900.1	39.5	413	233	9	26	434	57	456	3.81e-88	275
Mc-MCH01g39040.1	Mch-MCH04g05560.1	39.2	360	208	9	77	431	119	472	2.97e-69	226
Mc-MCH01g28440.1	Mch-MCH01g28440.1	100	272	0	0	1	272	1	272	2.31e-203	554
Mc-MCH01g28440.1	Mch-MCH01g28410.1	63.6	121	43	1	1	121	76	195	1.07e-43	151
Mc-MCH01g28440.1	Mch-MCH01g28420.1	54.2	118	50	1	1	114	62	179	3.03e-35	128
Mc-MCH01g28440.1	Mch-MCH01g28430.1	57.6	118	47	2	1	115	1	118	5.71e-35	126
Mc-MCH01g28440.1	Mch-MCH02g27300.1	44.4	117	57	2	1	112	76	189	1.14e-23	96.3
Mc-MCH01g28440.1	Mch-MCH02g27280.1	47.9	117	57	3	1	114	54	169	2.48e-22	93.6
Mc-MCH01g28440.1	Mch-MCH02g27290.1	48.7	117	52	4	1	114	54	165	2.72e-22	92.8
Mc-MCH01g28440.1	Mch-MCH05g02520.1	38.7	119	67	3	2	115	66	183	2.93e-19	84.3
Mc-MCH01g00530.1	Mch-MCH01g00530.1	100	536	0	0	1	536	1	536	8.15e-77	251
Mc-MCH01g00530.1	Mch-MCH01g00430.1	89.4	104	11	0	1	104	77	180	3.49e-57	190
Mc-MCH01g00530.1	Mch-MCH02g16980.1	77.4	106	24	0	1	106	1	106	5.78e-48	174
Mc-MCH01g00530.1	Mch-MCH02g01040.1	65.9	88	28	1	1	86	102	189	2.42e-27	115
Mc-MCH01g00530.1	Mch-MCH05g28240.1	58.8	68	28	0	39	106	2	69	1.04e-19	90.9
Mc-MCH01g00530.1	Mch-MCH08g20950.1	60.3	68	27	0	39	106	2	69	3.03e-19	90.5
Mc-MCH01g00530.1	Mch-MCH01g11530.1	34	106	69	1	1	106	12	116	3.58e-13	71.6
Mc-MCH01g00530.1	Mch-MCH05g02990.1	40.2	92	54	1	3	94	121	211	3.52e-12	68.6
Mc-MCH01g00530.1	Mch-MCH08g14140.1	42.7	75	42	1	6	80	128	201	5.11e-12	68.2
Mc-MCH01g00530.1	Mch-MCH04g22310.1	36.7	98	61	1	6	103	161	257	1.98e-11	66.2
Mc-MCH01g04090.1	Mch-MCH01g04090.1	100	696	0	0	1	696	1	696	0	1384
Mc-MCH01g04090.1	Mch-MCH02g14210.1	86.1	700	93	2	1	696	1	700	0	1218
Mc-MCH01g04090.1	Mch-MCH03g20140.1	62.7	702	225	10	4	696	10	683	9.18e-304	843
Mc-MCH01g04090.1	Mch-MCH01g22130.1	66.6	652	189	7	50	696	59	686	3.90e-301	837
Mc-MCH01g04090.1	Mch-MCH05g20440.1	63.4	688	214	7	15	696	7	662	5.08e-298	828
Mc-MCH01g04090.1	Mch-MCH01g40710.1	62.5	686	212	8	15	694	6	652	1.86e-285	803
Mc-MCH01g04090.1	Mch-MCH06g19040.1	46	430	229	2	170	596	25	454	6.44e-132	397
Mc-MCH01g04090.1	Mch-MCH04g28040.1	40.5	528	287	5	170	694	29	532	1.11e-125	383
Mc-MCH01g04090.1	Mch-MCH01g23440.1	40.2	528	289	5	170	694	29	532	4.86e-124	379
Mc-MCH01g04090.1	Mch-MCH01g23450.1	40.3	534	283	7	170	694	51	557	2.64e-118	365
Mc-MCH01g30120.1	Mch-MCH01g30120.1	100	553	0	0	1	553	1	553	0	1082
Mc-MCH01g01800.1	Mch-MCH01g01800.1	100	326	0	0	1	326	1	326	1.03e-249	676
Mc-MCH01g01800.1	Mch-MCH01g01780.1	88.5	261	30	0	21	281	61	321	1.38e-174	486
Mc-MCH01g01800.1	Mch-MCH01g01810.1	78.8	283	58	1	1	281	1	283	4.02e-162	453
Mc-MCH01g01800.1	Mch-MCH01g01950.1	75.8	285	65	2	1	281	1	285	1.75e-154	434
Mc-MCH01g01800.1	Mch-MCH04g01150.1	41.3	298	138	9	10	294	7	280	4.79e-58	189
Mc-MCH01g01800.1	Mch-MCH03g15240.1	40.5	326	163	12	9	315	6	319	5.80e-55	190
Mc-MCH01g01800.1	Mch-MCH07g00400.1	47.3	237	95	7	4	219	5	232	4.48e-52	172
Mc-MCH01g01800.1	Mch-MCH05g27430.1	45.9	233	106	6	4	228	13	233	9.70e-52	171
Mc-MCH01g01800.1	Mch-MCH07g00420.1	44.2	231	103	7	14	227	16	237	9.00e-49	163
Mc-MCH01g01800.1	Mch-MCH07g00440.1	45.7	221	95	7	14	219	14	224	6.61e-48	161
Mc-MCH01g44640.1	Mch-MCH01g44640.1	100	1084	0	0	1	1084	1	1084	0	2146
Mc-MCH01g44640.1	Mch-MCH06g15660.1	28.4	850	521	20	294	1071	1155	1988	5.79e-86	305
Mc-MCH01g44640.1	Mch-MCH03g12280.1	26.6	665	400	16	347	952	702	1337	5.52e-49	190
Mc-MCH01g44640.1	Mch-MCH01g03490.1	88.9	36	3	1	41	76	6	40	1.69e-10	60.5
Mc-MCH01g17230.1	Mch-MCH01g17230.1	100	660	0	0	1	660	1	660	0	1328
Mc-MCH01g17230.1	Mch-MCH03g23700.1	68.4	598	189	0	63	660	1	598	2.52e-318	875
Mc-MCH01g17230.1	Mch-MCH01g16950.1	55.5	642	285	1	7	648	4	644	1.78e-270	757
Mc-MCH01g17230.1	Mch-MCH04g17020.1	48	656	340	1	5	659	3	658	1.80e-232	660
Mc-MCH01g17230.1	Mch-MCH06g15600.1	40	637	362	10	27	655	57	681	3.25e-154	461
Mc-MCH01g17230.1	Mch-MCH09g03970.1	39.7	619	346	11	27	637	478	1077	3.39e-138	431
Mc-MCH01g17230.1	Mch-MCH02g15990.1	33.4	668	401	13	25	656	59	718	9.47e-108	341
Mc-MCH01g17230.1	Mch-MCH05g10890.1	31.6	652	403	11	44	657	50	696	2.94e-102	326
Mc-MCH01g17230.1	Mch-MCH09g06600.1	25.7	637	393	21	80	658	64	678	1.01e-43	166
Mc-MCH01g17230.1	Mch-MCH05g22900.1	27	337	185	13	222	548	2	287	7.20e-22	97.4
Mc-MCH01g37000.1	Mch-MCH01g37000.1	100	301	0	0	1	301	1	301	3.43e-215	587
Mc-MCH01g37000.1	Mch-MCH03g28080.1	63.4	268	93	2	5	268	5	271	5.72e-113	329
Mc-MCH01g37000.1	Mch-MCH01g27090.1	41.3	271	152	5	30	296	62	329	3.45e-64	204
Mc-MCH01g37000.1	Mch-MCH01g25480.1	38.6	295	177	4	5	296	4	297	8.47e-61	197
Mc-MCH01g37000.1	Mch-MCH02g12660.1	38.9	298	174	4	7	299	3	297	2.10e-60	194
Mc-MCH01g37000.1	Mch-MCH03g10810.1	38.6	295	176	5	5	296	4	296	3.70e-59	191
Mc-MCH01g37000.1	Mch-MCH03g28100.1	65.5	142	47	1	160	301	33	172	2.97e-51	166
Mc-MCH01g06020.1	Mch-MCH01g06020.1	100	476	0	0	1	476	1	476	0	979
Mc-MCH01g06020.1	Mch-MCH07g04490.1	50.4	456	215	6	6	457	8	456	4.07e-159	459
Mc-MCH01g06020.1	Mch-MCH03g12360.1	47.8	460	228	6	6	457	8	463	4.38e-148	431
Mc-MCH01g06020.1	Mch-MCH08g21560.1	39.5	526	239	5	11	457	7	532	2.54e-126	377
Mc-MCH01g06020.1	Mch-MCH01g05910.1	44.4	453	238	6	10	457	11	454	1.29e-121	362
Mc-MCH01g06020.1	Mch-MCH03g12370.1	39	295	126	5	148	441	1	242	5.76e-60	202
Mc-MCH01g06020.1	Mch-MCH09g02490.1	32.7	168	81	7	199	359	102	244	3.89e-11	63.5
Mc-MCH01g06020.1	Mch-MCH01g10050.1	34.8	92	48	4	250	332	172	260	3.71e-04	42.4
Mc-MCH01g06020.1	Mch-MCH01g10020.1	30.9	123	69	6	203	316	119	234	7.57e-04	41.2
Mc-MCH01g06020.1	Mch-MCH01g10090.1	32.2	121	67	5	250	361	3	117	9.06e-04	40.4
Mc-MCH01g06750.1	Mch-MCH01g06750.1	100	125	0	0	1	125	1	125	2.49e-94	266
Mc-MCH01g26800.1	Mch-MCH01g26800.1	100	1327	0	0	1	1327	1	1327	0	2225
Mc-MCH01g45290.1	Mch-MCH01g45290.1	100	268	0	0	1	268	1	268	2.70e-200	546
Mc-MCH01g45290.1	Mch-MCH01g45310.1	62.4	258	96	1	10	266	7	264	3.21e-118	338
Mc-MCH01g45290.1	Mch-MCH01g45300.1	61.8	259	95	3	10	266	7	263	7.93e-114	327
Mc-MCH01g45290.1	Mch-MCH01g45270.1	44.8	259	139	3	10	265	5	262	8.99e-73	223
Mc-MCH01g45290.1	Mch-MCH01g45220.1	41.3	259	139	3	9	265	1	248	1.93e-60	191
Mc-MCH01g45290.1	Mch-MCH01g42600.1	38.8	242	145	3	14	254	126	365	4.12e-49	166
Mc-MCH01g45290.1	Mch-MCH01g45280.1	51.7	116	56	0	14	129	9	124	3.41e-37	127
Mc-MCH01g13660.1	Mch-MCH01g13660.1	100	469	0	0	1	469	1	469	0	899
Mc-MCH01g13660.1	Mch-MCH04g24680.1	50	144	68	2	293	433	724	866	1.69e-28	119
Mc-MCH01g13660.1	Mch-MCH04g20640.1	56.5	108	44	2	340	447	763	867	7.85e-24	104
Mc-MCH01g13660.1	Mch-MCH01g01150.1	53.1	98	42	1	336	433	1237	1330	8.81e-18	86.3
Mc-MCH01g13660.1	Mch-MCH06g15900.1	57.3	75	32	0	359	433	1109	1183	3.36e-16	81.3
Mc-MCH01g13660.1	Mch-MCH02g12980.1	57.9	76	32	0	358	433	1429	1504	6.28e-16	80.5
Mc-MCH01g13660.1	Mch-MCH01g03200.1	57.7	71	30	0	361	431	138	208	1.00e-14	74.3
Mc-MCH01g19270.1	Mch-MCH01g19270.1	100	427	0	0	1	427	1	427	2.92e-252	691
Mc-MCH01g19270.1	Mch-MCH05g26480.1	47.6	315	162	3	21	333	26	339	2.59e-83	261
Mc-MCH01g19270.1	Mch-MCH02g16190.1	43.3	335	165	6	21	337	21	348	9.47e-77	243
Mc-MCH01g19270.1	Mch-MCH01g07080.1	43.1	334	174	5	6	330	5	331	2.31e-75	240
Mc-MCH01g19270.1	Mch-MCH02g19280.1	43.5	308	171	3	21	326	28	334	1.05e-72	233
Mc-MCH01g19270.1	Mch-MCH04g20010.1	35.9	323	186	11	23	330	31	347	4.98e-44	158
Mc-MCH01g19270.1	Mch-MCH04g26180.1	36.2	323	185	9	23	330	29	345	1.79e-43	156
Mc-MCH01g19270.1	Mch-MCH03g01390.1	45.8	153	82	1	21	173	22	173	1.43e-35	132
Mc-MCH01g19270.1	Mch-MCH03g20130.1	43	149	83	2	21	168	27	174	1.81e-30	118
Mc-MCH01g20290.1	Mch-MCH01g20290.1	100	155	0	0	1	155	1	155	1.23e-113	318
Mc-MCH01g09330.1	Mch-MCH01g09330.1	100	292	0	0	1	292	1	292	2.45e-224	609
Mc-MCH01g09330.1	Mch-MCH02g23050.1	75.4	264	61	1	29	292	18	277	1.95e-151	424
Mc-MCH01g09330.1	Mch-MCH02g23080.1	75.4	264	61	1	29	292	20	279	2.09e-151	424
Mc-MCH01g09330.1	Mch-MCH01g09340.1	63.9	280	99	2	15	292	10	289	1.62e-134	382
Mc-MCH01g09330.1	Mch-MCH09g06530.1	62.5	288	98	5	7	288	3	286	2.89e-132	376
Mc-MCH01g09330.1	Mch-MCH03g05160.1	60.5	281	108	2	9	286	3	283	2.87e-128	366
Mc-MCH01g09330.1	Mch-MCH03g05140.1	59	256	89	2	32	287	8	247	1.12e-108	315
Mc-MCH01g09330.1	Mch-MCH05g08830.1	56.9	262	105	2	31	286	66	325	4.74e-107	313
Mc-MCH01g09330.1	Mch-MCH09g17100.1	54	261	116	2	33	290	33	292	1.78e-96	285
Mc-MCH01g09330.1	Mch-MCH03g07810.1	49.8	279	128	5	15	286	9	282	8.36e-93	276
Mc-MCH01g22220.1	Mch-MCH01g22220.1	100	217	0	0	1	217	1	217	2.67e-152	421
Mc-MCH01g22220.1	Mch-MCH08g17460.1	79	210	44	0	8	217	10	219	1.85e-116	330
Mc-MCH01g22220.1	Mch-MCH04g24240.1	88.1	176	20	1	1	176	1	175	2.90e-105	301
Mc-MCH01g22220.1	Mch-MCH02g18490.1	71.4	185	53	0	3	187	5	189	9.80e-87	255
Mc-MCH01g22220.1	Mch-MCH08g10900.1	70.3	182	54	0	8	189	15	196	9.37e-85	250
Mc-MCH01g22220.1	Mch-MCH04g16210.1	55.2	210	85	2	9	215	10	213	3.31e-76	228
Mc-MCH01g22220.1	Mch-MCH01g29740.1	57.4	209	85	2	9	215	11	217	5.97e-75	225
Mc-MCH01g22220.1	Mch-MCH04g21910.1	54.3	208	92	2	9	215	10	215	7.93e-75	224
Mc-MCH01g22220.1	Mch-MCH02g24050.1	56.7	208	87	2	9	215	11	216	1.65e-74	224
Mc-MCH01g22220.1	Mch-MCH06g13870.1	58.8	182	75	0	9	190	15	196	1.36e-72	219
Mc-MCH01g34080.1	Mch-MCH01g34080.1	100	824	0	0	1	824	1	824	0	1597
Mc-MCH01g34080.1	Mch-MCH02g01430.1	36.1	715	375	22	150	822	479	1153	1.61e-101	339
Mc-MCH01g34080.1	Mch-MCH08g10980.1	33.5	534	336	9	294	815	39	565	3.51e-78	263
Mc-MCH01g34080.1	Mch-MCH02g18530.1	34.2	541	335	9	291	818	36	568	9.09e-77	259
Mc-MCH01g36740.1	Mch-MCH01g36740.1	100	1691	0	0	1	1691	1	1691	0	2978
Mc-MCH01g36740.1	Mch-MCH03g28140.1	82.1	1700	283	7	1	1691	1	1687	0	2377
Mc-MCH01g33430.1	Mch-MCH01g33430.1	100	290	0	0	1	290	1	290	1.28e-184	508
Mc-MCH01g33430.1	Mch-MCH06g12590.1	85.5	290	42	0	1	290	1	290	1.91e-156	437
Mc-MCH01g33430.1	Mch-MCH08g02950.1	71.5	291	82	1	1	290	1	291	4.96e-124	355
Mc-MCH01g03720.1	Mch-MCH01g03720.1	100	554	0	0	1	554	1	554	0	1029
Mc-MCH01g03720.1	Mch-MCH08g00930.1	52	538	224	9	45	554	41	572	2.69e-157	461
Mc-MCH01g03720.1	Mch-MCH08g04530.1	38.8	338	162	8	249	550	236	564	4.20e-63	216
Mc-MCH01g03720.1	Mch-MCH04g27370.1	37.7	334	174	7	249	551	236	566	8.36e-59	204
Mc-MCH01g03720.1	Mch-MCH04g18470.1	30.5	528	273	15	46	525	20	501	7.18e-45	165
Mc-MCH01g03720.1	Mch-MCH01g43730.1	32.8	332	189	8	248	550	275	601	1.83e-43	163
Mc-MCH01g03720.1	Mch-MCH02g09770.1	29.3	328	201	8	249	552	195	515	2.80e-31	127
Mc-MCH01g03720.1	Mch-MCH08g18490.1	28.7	307	187	6	249	531	179	477	8.07e-30	123
Mc-MCH01g03720.1	Mch-MCH01g34340.1	29.1	189	128	4	334	519	412	597	6.02e-15	77.4
Mc-MCH01g20660.1	Mch-MCH01g20660.1	100	129	0	0	1	129	1	129	1.08e-90	258
Mc-MCH01g35230.1	Mch-MCH01g35230.1	100	740	0	0	1	740	1	740	0	1442
Mc-MCH01g35230.1	Mch-MCH04g28880.1	41.6	332	166	7	414	721	583	910	2.99e-56	207
Mc-MCH01g35230.1	Mch-MCH01g22540.1	56.7	203	81	5	512	711	692	890	1.43e-55	204
Mc-MCH01g35230.1	Mch-MCH04g12710.1	28.3	806	401	27	8	704	8	745	1.09e-50	189
Mc-MCH01g35230.1	Mch-MCH06g21160.1	26	773	423	25	8	704	4	703	3.42e-45	172
Mc-MCH01g27420.1	Mch-MCH01g27420.1	100	742	0	0	1	742	1	742	0	1420
Mc-MCH01g27420.1	Mch-MCH08g21030.1	51.3	744	295	13	11	738	16	708	7.40e-223	642
Mc-MCH01g27420.1	Mch-MCH02g07990.1	47.5	739	329	11	13	735	20	715	1.60e-195	571
Mc-MCH01g27420.1	Mch-MCH03g27110.1	45.5	749	310	14	6	734	10	680	4.88e-189	553
Mc-MCH01g27420.1	Mch-MCH03g20460.1	44.5	770	338	13	13	737	18	743	1.68e-183	542
Mc-MCH01g27420.1	Mch-MCH03g13230.1	44.5	749	347	13	13	734	22	728	1.37e-166	520
Mc-MCH01g27420.1	Mch-MCH08g09530.1	35.1	686	350	14	78	737	1	617	9.33e-107	340
Mc-MCH01g27420.1	Mch-MCH06g02620.1	31.4	765	358	9	10	740	4	635	5.51e-106	339
Mc-MCH01g27420.1	Mch-MCH01g18210.1	49.6	284	139	2	454	733	532	815	3.88e-88	296
Mc-MCH01g27420.1	Mch-MCH06g24170.1	30.6	749	279	13	13	734	23	557	1.10e-73	249
Mc-MCH01g25010.1	Mch-MCH01g25010.1	100	240	0	0	1	240	1	240	1.38e-179	491
Mc-MCH01g25010.1	Mch-MCH07g07290.1	64.1	234	83	1	1	233	7	240	5.70e-114	326
Mc-MCH01g32770.1	Mch-MCH01g32770.1	100	326	0	0	1	326	1	326	3.85e-245	664
Mc-MCH01g32770.1	Mch-MCH08g06730.1	79.4	326	42	1	1	326	87	387	1.19e-187	521
Mc-MCH01g32770.1	Mch-MCH04g00080.1	74.5	326	83	0	1	326	87	412	1.59e-184	514
Mc-MCH01g32770.1	Mch-MCH09g18700.1	67.5	326	41	2	1	326	68	328	1.70e-147	417
Mc-MCH01g32770.1	Mch-MCH01g27900.1	28.3	265	180	3	1	255	297	561	1.93e-31	123
Mc-MCH01g04980.1	Mch-MCH01g04980.1	100	177	0	0	1	177	1	177	3.01e-127	354
Mc-MCH01g04980.1	Mch-MCH02g13500.1	77.4	155	33	1	24	176	27	181	5.98e-76	230
Mc-MCH01g39530.1	Mch-MCH01g39530.1	100	252	0	0	1	252	1	252	1.94e-176	484
Mc-MCH01g33920.1	Mch-MCH01g33920.1	100	593	0	0	1	593	1	593	0	1214
Mc-MCH01g33920.1	Mch-MCH08g14270.1	28	565	324	20	11	541	7	522	3.41e-58	204
Mc-MCH01g33920.1	Mch-MCH03g09940.1	48.2	170	84	4	10	178	8	174	9.13e-48	166
Mc-MCH01g33920.1	Mch-MCH01g46370.1	27.7	473	263	21	123	547	7	448	4.97e-34	135
Mc-MCH01g33920.1	Mch-MCH04g18650.1	26.4	307	174	10	264	541	45	328	8.77e-21	96.3
Mc-MCH01g15310.1	Mch-MCH01g15310.1	100	62	0	0	1	62	1	62	5.12e-38	119
Mc-MCH01g15310.1	Mch-MCH09g00980.1	85.5	62	9	0	1	62	1	62	1.09e-30	101
Mc-MCH01g23120.1	Mch-MCH01g23120.1	100	1177	0	0	1	1177	1	1177	0	2277
Mc-MCH01g23120.1	Mch-MCH07g08560.1	45	665	353	6	513	1174	4	658	4.55e-179	541
Mc-MCH01g23120.1	Mch-MCH01g09080.1	41.8	754	399	19	442	1169	27	766	6.53e-169	518
Mc-MCH01g23120.1	Mch-MCH01g29460.1	40.8	768	406	18	442	1173	25	779	2.48e-167	514
Mc-MCH01g23120.1	Mch-MCH06g13860.1	42.7	749	371	23	438	1169	4	711	1.11e-166	510
Mc-MCH01g23120.1	Mch-MCH08g11450.1	42	755	387	19	444	1169	28	760	1.42e-165	509
Mc-MCH01g23120.1	Mch-MCH01g15920.1	39.2	737	424	10	451	1169	1	731	3.45e-164	504
Mc-MCH01g23120.1	Mch-MCH05g02540.1	42	762	375	22	437	1169	20	743	2.59e-160	496
Mc-MCH01g23120.1	Mch-MCH05g02620.1	41.4	739	386	17	444	1169	27	731	3.72e-160	495
Mc-MCH01g23120.1	Mch-MCH05g02610.1	41.5	772	383	20	437	1169	20	761	2.13e-158	491
Mc-MCH01g29830.1	Mch-MCH01g29830.1	100	625	0	0	1	625	1	625	0	1238
Mc-MCH01g29830.1	Mch-MCH08g10450.1	57.1	480	200	2	146	621	152	629	3.85e-189	547
Mc-MCH01g29830.1	Mch-MCH06g11720.1	37.9	457	250	10	167	621	120	544	9.28e-95	301
Mc-MCH01g29830.1	Mch-MCH04g20080.1	36	506	274	12	118	621	92	549	1.93e-94	301
Mc-MCH01g29830.1	Mch-MCH07g07240.1	38.3	457	257	10	178	622	72	515	7.78e-90	287
Mc-MCH01g29830.1	Mch-MCH03g10420.1	37.9	457	261	11	177	622	71	515	7.28e-86	277
Mc-MCH01g29830.1	Mch-MCH04g07230.1	37.7	406	208	6	189	594	92	452	3.89e-81	263
Mc-MCH01g29830.1	Mch-MCH05g12660.1	34.9	498	261	15	131	623	56	495	2.08e-80	264
Mc-MCH01g29830.1	Mch-MCH05g23960.1	36.8	435	222	11	184	611	120	508	1.47e-79	261
Mc-MCH01g29830.1	Mch-MCH02g28140.1	36	397	226	6	181	575	151	521	8.23e-78	257
Mc-MCH01g37640.1	Mch-MCH01g37640.1	100	102	0	0	1	102	1	102	3.23e-68	199
Mc-MCH01g25530.1	Mch-MCH01g25530.1	100	950	0	0	1	950	1	950	0	1773
Mc-MCH01g25530.1	Mch-MCH03g28000.1	43.4	839	394	16	134	919	117	927	1.69e-199	596
Mc-MCH01g25530.1	Mch-MCH03g22890.1	37.9	642	361	10	284	908	341	961	2.26e-111	366
Mc-MCH01g25530.1	Mch-MCH09g10150.1	37	665	366	12	284	927	334	966	9.19e-110	361
Mc-MCH01g25530.1	Mch-MCH01g03920.1	37.8	641	363	8	284	908	349	969	1.37e-107	356
Mc-MCH01g25530.1	Mch-MCH02g15370.1	36.8	657	362	11	284	908	342	977	1.44e-104	348
Mc-MCH01g25530.1	Mch-MCH02g09870.1	36.7	651	366	9	284	908	341	971	6.70e-104	346
Mc-MCH01g25530.1	Mch-MCH03g11890.1	29.9	548	329	15	374	884	242	771	4.72e-49	187
Mc-MCH01g25530.1	Mch-MCH01g41120.1	42.3	78	44	1	396	472	76	153	3.07e-06	50.4
Mc-MCH01g40060.1	Mch-MCH01g40060.1	100	3318	0	0	1	3318	1	3318	0	5943
Mc-MCH01g11010.1	Mch-MCH01g11010.1	100	397	0	0	1	397	1	397	7.36e-304	819
Mc-MCH01g11010.1	Mch-MCH03g25300.1	29.5	390	211	16	6	360	763	1123	8.79e-31	124
Mc-MCH01g11010.1	Mch-MCH02g18410.1	31.1	386	215	17	6	371	45	399	1.70e-30	120
Mc-MCH01g11010.1	Mch-MCH03g12980.1	30.2	388	197	18	6	360	24	370	2.80e-29	116
Mc-MCH01g11010.1	Mch-MCH03g25330.1	27.7	393	215	15	6	360	388	749	6.25e-29	118
Mc-MCH01g11010.1	Mch-MCH01g42700.1	31.9	382	202	18	6	360	25	375	1.95e-28	114
Mc-MCH01g11010.1	Mch-MCH03g21810.1	29.1	371	207	18	4	360	5	333	3.81e-28	112
Mc-MCH01g11010.1	Mch-MCH01g33670.1	30.5	315	189	10	6	304	15	315	1.19e-26	109
Mc-MCH01g11010.1	Mch-MCH01g41200.1	27	382	236	16	2	365	6	362	4.39e-26	107
Mc-MCH01g11010.1	Mch-MCH01g36200.1	27.5	408	228	19	6	366	43	429	5.55e-26	108
Mc-MCH01g21810.1	Mch-MCH01g21810.1	100	468	0	0	1	468	1	468	0	920
Mc-MCH01g21810.1	Mch-MCH04g06430.1	78.8	401	82	3	1	401	1	398	1.24e-218	612
Mc-MCH01g21810.1	Mch-MCH03g03010.1	50.4	403	169	9	1	401	1	374	2.19e-114	342
Mc-MCH01g42990.1	Mch-MCH01g42990.1	100	234	0	0	1	234	1	234	8.62e-171	469
Mc-MCH01g42990.1	Mch-MCH01g43000.1	58.1	227	85	3	6	232	6	222	6.83e-90	264
Mc-MCH01g42990.1	Mch-MCH01g42980.1	60	105	42	0	5	109	1	105	2.73e-42	139
Mc-MCH01g42990.1	Mch-MCH09g12880.1	30.4	181	118	3	43	217	20	198	2.51e-23	93.2
Mc-MCH01g42990.1	Mch-MCH06g05920.1	38.9	108	62	2	118	222	106	212	9.89e-18	78.6
Mc-MCH01g42990.1	Mch-MCH07g01570.1	36.2	116	60	2	10	112	78	192	1.69e-16	74.7
Mc-MCH01g42990.1	Mch-MCH07g01590.1	37.1	89	55	1	124	212	114	201	3.65e-13	65.9
Mc-MCH01g42990.1	Mch-MCH09g06040.1	36.4	107	65	3	123	227	116	221	4.92e-13	65.9
Mc-MCH01g42990.1	Mch-MCH09g06020.1	35	103	62	4	3	103	1	100	4.32e-10	55.8
Mc-MCH01g42990.1	Mch-MCH09g12890.1	34.4	61	40	0	152	212	148	208	2.60e-08	52.4
Mc-MCH01g30880.1	Mch-MCH01g30880.1	100	227	0	0	1	227	1	227	1.40e-120	341
Mc-MCH01g30880.1	Mch-MCH01g30890.1	46.7	90	45	1	91	177	21	110	6.51e-19	79.7
Mc-MCH01g09210.1	Mch-MCH01g09210.1	100	509	0	0	1	509	1	509	0	985
Mc-MCH01g09210.1	Mch-MCH02g22960.1	75.7	493	63	1	5	497	2	437	3.08e-254	700
Mc-MCH01g09210.1	Mch-MCH05g02860.1	69.8	504	145	5	3	499	2	505	3.76e-238	662
Mc-MCH01g09210.1	Mch-MCH05g14500.1	54	472	187	5	6	470	9	457	8.54e-165	476
Mc-MCH01g09210.1	Mch-MCH01g05550.1	53.5	490	188	9	2	484	5	461	2.38e-164	474
Mc-MCH01g09210.1	Mch-MCH04g04950.1	53.9	497	188	9	6	492	9	474	1.02e-163	473
Mc-MCH01g09210.1	Mch-MCH03g24390.1	52.1	486	137	6	1	479	1	397	3.55e-151	437
Mc-MCH01g09210.1	Mch-MCH01g16520.1	66.7	297	99	0	167	463	132	428	2.09e-144	422
Mc-MCH01g09210.1	Mch-MCH01g17990.1	50	456	158	9	17	467	22	412	2.07e-131	388
Mc-MCH01g09210.1	Mch-MCH01g00060.1	62	313	62	1	149	461	43	298	8.10e-129	378
Mc-MCH01g38260.1	Mch-MCH01g38260.1	100	429	0	0	1	429	1	429	1.17e-314	849
Mc-MCH01g38260.1	Mch-MCH01g04800.1	93.8	260	8	1	1	252	1	260	1.73e-172	483
Mc-MCH01g38260.1	Mch-MCH03g18790.1	54.6	425	187	4	1	424	1	420	8.80e-137	400
Mc-MCH01g38260.1	Mch-MCH01g33160.1	97.7	175	4	0	1	175	1	175	6.11e-122	352
Mc-MCH01g28560.1	Mch-MCH01g28560.1	100	324	0	0	1	324	1	324	1.34e-244	663
Mc-MCH01g28560.1	Mch-MCH01g27580.1	38.8	309	163	10	18	324	60	344	1.83e-57	188
Mc-MCH01g28560.1	Mch-MCH03g12480.1	82.5	40	7	0	1	40	1	40	7.55e-13	64.7
Mc-MCH01g28560.1	Mch-MCH04g28710.1	90	30	3	0	1	30	1	30	1.16e-08	52.8
Mc-MCH01g28560.1	Mch-MCH04g25490.1	83.3	30	5	0	1	30	1	30	4.80e-07	48.5
Mc-MCH01g14040.1	Mch-MCH01g14040.1	100	915	0	0	1	915	1	915	0	1519
Mc-MCH01g14040.1	Mch-MCH05g11700.1	74.3	920	211	11	1	915	1	900	0	1057
Mc-MCH01g14040.1	Mch-MCH03g16970.1	59.6	275	105	4	346	615	169	442	5.37e-101	330
Mc-MCH01g14040.1	Mch-MCH09g14560.1	51.2	332	129	5	322	621	278	608	9.44e-98	326
Mc-MCH01g14040.1	Mch-MCH02g04680.1	47.8	268	134	4	332	594	263	529	6.42e-74	258
Mc-MCH01g24260.1	Mch-MCH01g24260.1	100	213	0	0	1	213	1	213	2.91e-154	425
Mc-MCH01g24260.1	Mch-MCH01g24150.1	81.8	192	35	0	14	205	14	205	8.05e-112	327
Mc-MCH01g24260.1	Mch-MCH01g24240.1	60.5	200	77	1	8	205	10	209	8.56e-83	252
Mc-MCH01g24260.1	Mch-MCH01g24250.1	55.7	192	84	1	15	205	16	207	6.08e-74	231
Mc-MCH01g24260.1	Mch-MCH04g24370.1	45.1	182	97	1	24	205	29	207	2.04e-56	182
Mc-MCH01g24260.1	Mch-MCH08g00200.1	44.6	195	107	1	11	205	12	205	3.33e-54	179
Mc-MCH01g24260.1	Mch-MCH03g05600.1	41.2	182	100	4	26	205	69	245	4.10e-39	140
Mc-MCH01g24260.1	Mch-MCH03g13370.1	41.8	182	98	5	25	205	41	215	2.27e-38	137
Mc-MCH01g24260.1	Mch-MCH04g30540.1	41.2	182	100	4	16	195	74	250	3.68e-38	134
Mc-MCH01g24260.1	Mch-MCH05g03780.1	44.1	170	87	5	26	194	70	232	1.18e-37	135
Mc-MCH01g38780.1	Mch-MCH01g38780.1	100	304	0	0	1	304	1	304	6.04e-231	627
Mc-MCH01g38780.1	Mch-MCH03g20340.1	63.4	295	103	2	1	291	1	294	5.42e-134	383
Mc-MCH01g38780.1	Mch-MCH01g13140.1	44.6	195	101	1	21	208	48	242	2.68e-58	189
Mc-MCH01g38780.1	Mch-MCH08g09490.1	38.9	285	142	7	21	275	45	327	8.84e-58	189
Mc-MCH01g38780.1	Mch-MCH02g11240.1	46.3	188	94	2	21	208	52	232	3.60e-55	181
Mc-MCH01g38780.1	Mch-MCH09g19040.1	32.7	284	123	5	14	229	13	296	6.20e-45	156
Mc-MCH01g38780.1	Mch-MCH05g23400.1	48.7	158	70	2	21	177	44	191	7.89e-45	157
Mc-MCH01g38780.1	Mch-MCH06g01950.1	37.6	210	98	2	8	184	31	240	1.22e-44	154
Mc-MCH01g38910.1	Mch-MCH01g38910.1	100	650	0	0	1	650	1	650	0	1337
Mc-MCH01g38910.1	Mch-MCH09g01870.1	25.7	257	165	10	370	607	186	435	9.46e-05	45.1
Mc-MCH01g20540.1	Mch-MCH01g20540.1	100	289	0	0	1	289	1	289	9.12e-214	582
Mc-MCH01g20540.1	Mch-MCH04g03580.1	65.2	290	41	3	1	285	1	235	1.08e-131	374
Mc-MCH01g20540.1	Mch-MCH05g02290.1	42.9	252	66	2	33	284	39	212	2.21e-66	207
Mc-MCH01g20540.1	Mch-MCH02g24500.1	53.6	179	83	0	33	211	3	181	8.90e-64	200
Mc-MCH01g20540.1	Mch-MCH03g04660.1	36.5	148	59	1	56	203	113	225	3.59e-25	101
Mc-MCH01g26270.1	Mch-MCH01g26270.1	100	229	0	0	1	229	1	229	1.81e-165	455
Mc-MCH01g36490.1	Mch-MCH01g36490.1	100	698	0	0	1	698	1	698	0	1321
Mc-MCH01g36490.1	Mch-MCH05g02680.1	82.2	698	122	2	1	698	1	696	0	1112
Mc-MCH01g36490.1	Mch-MCH01g19030.1	69	699	210	3	1	698	1	693	0	920
Mc-MCH01g39410.1	Mch-MCH01g39410.1	100	502	0	0	1	502	1	502	0	989
Mc-MCH01g04860.1	Mch-MCH01g04860.1	100	317	0	0	1	317	1	317	6.31e-235	638
Mc-MCH01g04860.1	Mch-MCH05g14040.1	70	310	92	1	6	314	12	321	3.37e-158	444
Mc-MCH01g35110.1	Mch-MCH01g35110.1	100	386	0	0	1	386	1	386	1.18e-283	767
Mc-MCH01g35110.1	Mch-MCH02g10530.1	36.6	279	161	6	78	344	85	359	2.77e-47	169
Mc-MCH01g26390.1	Mch-MCH01g26390.1	100	100	0	0	1	100	1	100	8.32e-70	202
Mc-MCH01g22090.1	Mch-MCH01g22090.1	100	131	0	0	1	131	1	131	6.97e-106	296
Mc-MCH01g31910.1	Mch-MCH01g31910.1	100	384	0	0	1	384	1	384	8.17e-274	742
Mc-MCH01g31910.1	Mch-MCH01g22170.1	27.7	364	237	11	1	342	90	449	8.50e-32	124
Mc-MCH01g31910.1	Mch-MCH06g24550.1	27.3	366	236	10	1	342	83	442	3.19e-29	117
Mc-MCH01g31910.1	Mch-MCH08g02690.1	27.2	375	233	10	1	344	283	648	3.46e-25	107
Mc-MCH01g31910.1	Mch-MCH06g08290.1	28	372	239	7	1	344	290	660	2.06e-24	104
Mc-MCH01g31910.1	Mch-MCH08g06510.1	24.9	381	248	7	1	344	295	674	8.34e-20	90.9
Mc-MCH01g31910.1	Mch-MCH01g29660.1	26.3	323	217	6	1	303	305	626	3.69e-19	89
Mc-MCH01g31910.1	Mch-MCH08g00960.1	28.5	382	231	14	1	343	23	401	2.77e-18	85.5
Mc-MCH01g31910.1	Mch-MCH02g26520.1	26.4	382	248	10	1	353	305	682	1.22e-17	84.3
Mc-MCH01g31910.1	Mch-MCH08g18070.1	33.5	155	93	4	1	146	265	418	2.06e-15	77.4
Mc-MCH01g42870.1	Mch-MCH01g42870.1	100	359	0	0	1	359	1	359	5.49e-273	738
Mc-MCH01g42870.1	Mch-MCH01g42860.1	69.7	333	96	1	22	349	27	359	4.54e-172	483
Mc-MCH01g42870.1	Mch-MCH03g12210.1	59.5	338	130	3	22	353	32	368	5.70e-139	401
Mc-MCH01g42870.1	Mch-MCH05g04240.1	55.5	328	139	3	28	349	37	363	3.37e-125	365
Mc-MCH01g42870.1	Mch-MCH03g21240.1	54.4	327	141	4	30	349	28	353	2.29e-122	358
Mc-MCH01g42870.1	Mch-MCH03g12290.1	58.9	280	110	1	75	349	9	288	1.07e-115	340
Mc-MCH01g40180.1	Mch-MCH01g40180.1	100	666	0	0	1	666	1	666	0	1328
Mc-MCH01g40180.1	Mch-MCH09g13940.1	48.9	597	284	9	28	610	19	608	8.60e-187	543
Mc-MCH01g40180.1	Mch-MCH09g13930.1	46.6	474	235	6	24	491	24	485	2.53e-139	416
Mc-MCH01g40180.1	Mch-MCH07g07950.1	36.7	537	307	12	86	597	85	613	5.98e-107	338
Mc-MCH01g40180.1	Mch-MCH01g01870.1	36.5	534	305	14	86	595	91	614	1.58e-100	321
Mc-MCH01g40180.1	Mch-MCH07g20350.1	33	618	352	13	30	597	48	653	1.72e-100	322
Mc-MCH01g40180.1	Mch-MCH06g08030.1	41.2	410	223	7	14	414	8	408	1.75e-100	313
Mc-MCH01g40180.1	Mch-MCH04g01410.1	38.6	459	251	9	86	525	83	529	3.05e-96	306
Mc-MCH01g40180.1	Mch-MCH06g08020.1	40.9	391	218	5	28	414	18	399	1.44e-95	304
Mc-MCH01g40180.1	Mch-MCH04g01850.1	32.8	603	357	12	50	609	44	641	4.07e-91	297
Mc-MCH01g07890.1	Mch-MCH01g07890.1	100	245	0	0	1	245	1	245	2.47e-180	494
Mc-MCH01g07890.1	Mch-MCH01g08100.1	65.4	246	73	8	1	240	1	240	1.27e-98	287
Mc-MCH01g07890.1	Mch-MCH01g07750.1	66.1	248	72	8	2	243	1	242	4.50e-97	283
Mc-MCH01g07890.1	Mch-MCH06g07720.1	65	140	47	2	105	243	4	142	5.75e-56	175
Mc-MCH01g07890.1	Mch-MCH06g20490.1	63.6	55	20	0	101	155	1	55	7.78e-16	70.5
Mc-MCH01g29950.1	Mch-MCH01g29950.1	100	315	0	0	1	315	1	315	7.77e-145	410
Mc-MCH01g15430.1	Mch-MCH01g15430.1	100	1119	0	0	1	1119	1	1119	0	2304
Mc-MCH01g15430.1	Mch-MCH06g16040.1	64.9	1081	354	8	45	1119	30	1091	0	1436
Mc-MCH01g15430.1	Mch-MCH01g36530.1	24	675	319	19	371	988	230	767	2.37e-35	145
Mc-MCH01g15430.1	Mch-MCH01g19070.1	25.5	651	292	27	392	988	527	1038	1.21e-34	143
Mc-MCH01g15430.1	Mch-MCH01g14730.1	24.1	669	315	22	386	992	228	765	4.98e-34	140
Mc-MCH01g15430.1	Mch-MCH03g09190.1	24.6	667	312	25	386	989	243	781	8.46e-33	137
Mc-MCH01g15430.1	Mch-MCH05g17030.1	23.8	774	357	25	290	989	25	639	8.86e-33	136
Mc-MCH01g15430.1	Mch-MCH05g02490.1	24.4	652	297	25	392	988	248	758	2.22e-31	132
Mc-MCH01g15430.1	Mch-MCH03g00480.1	23.5	671	304	21	379	989	207	728	1.08e-30	130
Mc-MCH01g15430.1	Mch-MCH01g36840.1	24.4	688	300	27	366	987	202	735	1.34e-29	126
Mc-MCH01g20780.1	Mch-MCH01g20780.1	100	118	0	0	1	118	1	118	1.09e-78	226
Mc-MCH01g20780.1	Mch-MCH01g32880.1	46.6	73	36	2	15	87	78	147	1.47e-10	56.2
Mc-MCH01g20780.1	Mch-MCH01g32910.1	45.8	59	30	1	29	87	34	90	2.07e-08	49.7
Mc-MCH01g26030.1	Mch-MCH01g26030.1	100	298	0	0	1	298	1	298	3.90e-199	546
Mc-MCH01g26030.1	Mch-MCH01g24980.1	66.3	193	56	3	70	261	84	268	1.83e-74	230
Mc-MCH01g26030.1	Mch-MCH04g09880.1	69.4	36	11	0	80	115	61	96	1.54e-08	53.9
Mc-MCH01g26030.1	Mch-MCH05g21610.1	50.8	65	29	1	121	182	436	500	4.89e-08	53.5
Mc-MCH01g26030.1	Mch-MCH06g17580.1	50	48	24	0	135	182	638	685	2.16e-05	45.4
Mc-MCH01g26030.1	Mch-MCH04g11500.1	54.3	46	21	0	142	187	636	681	5.05e-05	44.3
Mc-MCH01g26030.1	Mch-MCH01g38610.1	46.6	58	31	0	142	199	280	337	1.57e-04	42.4
Mc-MCH01g26030.1	Mch-MCH09g11010.1	55.2	29	13	0	82	110	170	198	8.92e-04	40
Mc-MCH01g38140.1	Mch-MCH01g38140.1	100	408	0	0	1	408	1	408	4.11e-302	815
Mc-MCH01g38140.1	Mch-MCH03g18980.1	73.9	375	98	0	15	389	16	390	5.73e-208	578
Mc-MCH01g38140.1	Mch-MCH03g18500.1	61.6	372	142	1	18	388	28	399	3.37e-166	472
Mc-MCH01g38140.1	Mch-MCH08g16550.1	57.7	388	157	2	8	388	14	401	1.42e-162	463
Mc-MCH01g38140.1	Mch-MCH09g08030.1	56.5	384	164	1	8	388	15	398	2.79e-159	454
Mc-MCH01g38140.1	Mch-MCH09g19470.1	55.5	389	166	1	7	388	4	392	6.46e-159	453
Mc-MCH01g38140.1	Mch-MCH01g37950.1	59.5	368	145	3	23	388	31	396	6.98e-158	450
Mc-MCH01g38140.1	Mch-MCH04g13890.1	55.6	383	169	1	7	389	4	385	3.24e-157	449
Mc-MCH01g38140.1	Mch-MCH04g17910.1	43.4	371	198	3	25	388	11	376	1.75e-106	318
Mc-MCH01g38140.1	Mch-MCH05g11630.1	38.2	372	179	5	24	388	8	335	1.12e-82	256
Mc-MCH01g03590.1	Mch-MCH01g03590.1	100	141	0	0	1	141	1	141	3.50e-95	270
Mc-MCH01g03590.1	Mch-MCH07g17590.1	93.8	81	5	0	7	87	6	86	1.22e-45	143
Mc-MCH01g03590.1	Mch-MCH01g03570.1	91.4	35	3	0	97	131	92	126	1.57e-16	70.9
Mc-MCH01g03590.1	Mch-MCH08g10590.1	52.4	82	37	1	12	93	188	267	1.84e-15	70.5
Mc-MCH01g03590.1	Mch-MCH09g13480.1	54.2	83	34	3	12	93	346	425	5.31e-15	70.1
Mc-MCH01g03590.1	Mch-MCH02g20240.1	48.8	82	40	1	12	93	138	217	1.09e-14	67.8
Mc-MCH01g03590.1	Mch-MCH03g11120.1	61.4	44	17	0	12	55	726	769	2.42e-11	59.7
Mc-MCH01g03590.1	Mch-MCH05g23780.1	49.3	71	33	1	18	88	192	259	3.90e-11	58.5
Mc-MCH01g03590.1	Mch-MCH04g16780.1	42.4	85	48	1	14	98	143	226	1.62e-10	57
Mc-MCH01g03590.1	Mch-MCH07g05180.1	44.7	76	39	1	18	93	45	117	1.41e-07	47.8
Mc-MCH01g06630.1	Mch-MCH01g06630.1	100	688	0	0	1	688	1	688	0	1405
Mc-MCH01g06630.1	Mch-MCH08g11090.1	58.6	686	269	6	8	681	8	690	8.43e-298	828
Mc-MCH01g06630.1	Mch-MCH04g16130.1	42.2	632	337	9	56	674	48	664	9.18e-175	514
Mc-MCH01g06630.1	Mch-MCH07g21530.1	38.2	667	384	7	30	686	21	669	1.05e-156	470
Mc-MCH01g06630.1	Mch-MCH01g16980.1	64.3	294	78	7	60	337	94	376	4.99e-107	330
Mc-MCH01g06630.1	Mch-MCH07g11900.1	30.5	131	77	4	562	682	119	245	8.10e-09	57.4
Mc-MCH01g06630.1	Mch-MCH02g20500.1	29.8	131	78	4	562	682	119	245	6.00e-08	54.7
Mc-MCH01g06630.1	Mch-MCH04g11640.1	49	51	26	0	562	612	119	169	6.00e-08	54.7
Mc-MCH01g11130.1	Mch-MCH01g11130.1	100	210	0	0	1	210	1	210	9.40e-154	424
Mc-MCH01g11130.1	Mch-MCH02g24800.1	82.3	198	35	0	13	210	398	595	8.94e-113	333
Mc-MCH01g11130.1	Mch-MCH01g31650.1	71.3	202	54	2	13	210	364	565	1.16e-94	286
Mc-MCH01g11130.1	Mch-MCH01g11140.1	69.7	198	59	1	13	210	382	578	7.14e-93	282
Mc-MCH01g11130.1	Mch-MCH02g17290.1	64.1	92	30	1	13	101	387	478	2.18e-28	110
Mc-MCH01g36250.1	Mch-MCH01g36250.1	100	462	0	0	1	462	1	462	0	895
Mc-MCH01g36250.1	Mch-MCH01g32470.1	24.1	311	167	8	159	413	233	530	7.80e-05	44.7
Mc-MCH01g25650.1	Mch-MCH01g25650.1	100	426	0	0	1	426	1	426	7.49e-289	783
Mc-MCH01g25650.1	Mch-MCH03g14010.1	39.7	363	152	8	36	397	16	312	3.62e-62	203
Mc-MCH01g23360.1	Mch-MCH01g23360.1	100	715	0	0	1	715	1	715	0	1247
Mc-MCH01g23360.1	Mch-MCH07g07320.1	56.7	360	154	1	355	714	17	374	2.46e-141	418
Mc-MCH01g23360.1	Mch-MCH02g16640.1	36.7	537	301	6	175	706	15	517	6.24e-107	335
Mc-MCH01g23360.1	Mch-MCH01g12080.1	36	539	303	6	175	706	7	510	5.51e-106	332
Mc-MCH01g23360.1	Mch-MCH01g24190.1	35.4	536	306	5	177	706	24	525	1.63e-101	321
Mc-MCH01g23360.1	Mch-MCH05g22840.1	35.5	524	293	5	190	706	40	525	3.21e-101	320
Mc-MCH01g23360.1	Mch-MCH02g14530.1	34	538	312	5	175	706	31	531	1.39e-96	308
Mc-MCH01g23360.1	Mch-MCH09g13410.1	34.4	523	303	5	190	706	43	531	1.39e-96	308
Mc-MCH01g23360.1	Mch-MCH07g14150.1	34.5	522	303	5	190	706	36	523	3.27e-95	304
Mc-MCH01g23360.1	Mch-MCH02g12250.1	36.5	466	258	5	175	637	46	476	8.62e-94	300
Mc-MCH01g27660.1	Mch-MCH01g27660.1	100	598	0	0	1	598	1	598	0	1204
Mc-MCH01g27660.1	Mch-MCH05g28380.1	73.9	601	153	2	1	598	1	600	0	903
Mc-MCH01g27660.1	Mch-MCH01g36500.1	59.1	538	214	3	57	591	38	572	1.03e-223	632
Mc-MCH01g27660.1	Mch-MCH07g21700.1	51	547	252	6	50	590	27	563	8.83e-185	532
Mc-MCH01g27660.1	Mch-MCH03g17140.1	48	556	242	8	50	596	32	549	1.05e-168	491
Mc-MCH01g27660.1	Mch-MCH08g21620.1	43.6	532	257	8	66	590	51	546	6.76e-144	427
Mc-MCH01g27660.1	Mch-MCH03g17160.1	43.9	310	147	4	282	590	2	285	7.39e-79	250
Mc-MCH01g27660.1	Mch-MCH03g17150.1	54.9	215	92	2	50	261	30	242	4.02e-71	229
Mc-MCH01g37880.1	Mch-MCH01g37880.1	100	981	0	0	1	981	1	981	0	1929
Mc-MCH01g37880.1	Mch-MCH03g18320.1	42.5	972	487	20	19	972	4	921	1.16e-210	625
Mc-MCH01g36500.1	Mch-MCH01g36500.1	100	575	0	0	1	575	1	575	0	1149
Mc-MCH01g36500.1	Mch-MCH05g28380.1	59.8	527	210	2	47	572	68	593	5.27e-224	632
Mc-MCH01g36500.1	Mch-MCH07g21700.1	57.9	563	219	3	16	571	12	563	1.55e-222	627
Mc-MCH01g36500.1	Mch-MCH01g27660.1	59	536	218	2	38	572	57	591	9.22e-222	627
Mc-MCH01g36500.1	Mch-MCH03g17140.1	53.3	574	223	6	6	571	7	543	2.22e-198	565
Mc-MCH01g36500.1	Mch-MCH08g21620.1	47.6	578	260	11	2	571	4	546	4.89e-160	468
Mc-MCH01g36500.1	Mch-MCH03g17160.1	49.8	309	129	3	264	571	2	285	5.65e-100	304
Mc-MCH01g36500.1	Mch-MCH03g17150.1	64.7	232	81	1	10	240	9	240	6.02e-94	288
Mc-MCH01g32650.1	Mch-MCH01g32650.1	100	93	0	0	1	93	1	93	3.14e-64	188
Mc-MCH01g03600.1	Mch-MCH01g03600.1	100	230	0	0	1	230	1	230	2.86e-158	437
Mc-MCH01g03600.1	Mch-MCH04g12020.1	61.5	179	37	4	2	149	91	268	5.95e-59	186
Mc-MCH01g03600.1	Mch-MCH05g02590.1	58.8	182	44	2	50	201	34	214	6.93e-57	182
Mc-MCH01g03600.1	Mch-MCH01g04500.1	70.4	54	16	0	11	64	357	410	9.99e-18	80.9
Mc-MCH01g28680.1	Mch-MCH01g28680.1	100	581	0	0	1	581	1	581	0	1132
Mc-MCH01g28680.1	Mch-MCH09g00150.1	60.5	552	214	4	10	559	9	558	2.34e-233	655
Mc-MCH01g28680.1	Mch-MCH01g00110.1	57.9	563	227	6	1	559	2	558	7.23e-229	644
Mc-MCH01g28680.1	Mch-MCH08g10890.1	59.6	565	216	7	1	559	1	559	2.30e-226	638
Mc-MCH01g28680.1	Mch-MCH09g08520.1	49.2	539	181	4	23	561	24	469	4.09e-166	481
Mc-MCH01g28680.1	Mch-MCH07g09470.1	37.3	362	216	4	35	396	112	462	1.85e-59	206
Mc-MCH01g28680.1	Mch-MCH04g21640.1	28.7	561	289	11	28	568	26	495	2.37e-58	202
Mc-MCH01g28680.1	Mch-MCH01g31290.1	33.9	354	221	6	11	355	24	373	9.81e-56	196
Mc-MCH01g28680.1	Mch-MCH05g01290.1	34.4	343	207	5	25	354	28	365	2.27e-55	194
Mc-MCH01g28680.1	Mch-MCH09g03980.1	28.1	556	290	11	26	560	14	480	3.44e-54	191
Mc-MCH01g07900.1	Mch-MCH01g07900.1	100	123	0	0	1	123	1	123	6.17e-85	243
Mc-MCH01g07900.1	Mch-MCH06g02230.1	99.2	123	1	0	1	123	65	187	6.13e-83	240
Mc-MCH01g07900.1	Mch-MCH05g02240.1	99.2	123	1	0	1	123	71	193	1.06e-82	239
Mc-MCH01g07900.1	Mch-MCH03g16020.1	99.2	123	1	0	1	123	148	270	9.25e-82	240
Mc-MCH01g07900.1	Mch-MCH05g01160.1	99.2	123	1	0	1	123	140	262	1.02e-81	239
Mc-MCH01g07900.1	Mch-MCH06g02210.1	99.2	123	1	0	1	123	274	396	4.09e-80	240
Mc-MCH01g07900.1	Mch-MCH02g08760.1	91.9	123	10	0	1	123	238	360	2.27e-74	224
Mc-MCH01g07900.1	Mch-MCH08g11720.1	86.2	123	17	0	1	123	26	148	7.93e-66	195
Mc-MCH01g07900.1	Mch-MCH03g16650.1	79.5	73	15	0	1	73	429	501	4.48e-32	117
Mc-MCH01g07900.1	Mch-MCH04g14640.1	82.6	23	4	0	1	23	133	155	1.77e-07	47.8
Mc-MCH01g14160.1	Mch-MCH01g14160.1	100	884	0	0	1	884	1	884	0	1637
Mc-MCH01g14160.1	Mch-MCH05g11850.1	46.2	932	447	14	1	884	1	926	6.63e-190	568
Mc-MCH01g14160.1	Mch-MCH04g30480.1	95.7	232	10	0	340	571	52	283	3.91e-150	452
Mc-MCH01g14160.1	Mch-MCH01g03480.1	95.5	200	9	0	340	539	52	251	6.54e-130	389
Mc-MCH01g14160.1	Mch-MCH01g30750.1	49	96	45	1	786	881	570	661	1.64e-18	90.1
Mc-MCH01g14160.1	Mch-MCH07g12140.1	48.2	83	43	0	798	880	1310	1392	4.25e-17	86.3
Mc-MCH01g14160.1	Mch-MCH01g03490.1	97.1	35	1	0	177	211	128	162	3.36e-14	70.9
Mc-MCH01g24380.1	Mch-MCH01g24380.1	100	862	0	0	1	862	1	862	0	1397
Mc-MCH01g27300.1	Mch-MCH01g27300.1	100	5395	0	0	1	5395	1	5395	0	10547
Mc-MCH01g30640.1	Mch-MCH01g30640.1	100	342	0	0	1	342	1	342	1.78e-249	677
Mc-MCH01g30640.1	Mch-MCH07g01090.1	71.7	350	85	5	1	340	1	346	6.61e-173	483
Mc-MCH01g30640.1	Mch-MCH01g38070.1	54.9	339	123	5	1	339	1	309	5.69e-127	365
Mc-MCH01g30640.1	Mch-MCH09g12810.1	56.4	346	108	6	1	339	1	310	1.00e-123	357
Mc-MCH01g30640.1	Mch-MCH06g08650.1	55.4	341	121	4	1	339	1	312	1.07e-123	357
Mc-MCH01g30640.1	Mch-MCH07g13590.1	53.9	343	153	4	1	339	1	342	1.65e-117	343
Mc-MCH01g30640.1	Mch-MCH05g22640.1	34	365	191	8	5	335	12	360	1.27e-57	192
Mc-MCH01g30640.1	Mch-MCH06g22450.1	32.1	380	184	7	5	341	15	363	1.35e-47	165
Mc-MCH01g30640.1	Mch-MCH05g11040.1	43.7	183	103	0	157	339	157	339	8.31e-44	153
Mc-MCH01g30640.1	Mch-MCH04g28950.1	31.6	380	184	8	5	341	14	360	8.15e-43	152
Mc-MCH01g20420.1	Mch-MCH01g20420.1	100	417	0	0	1	417	1	417	2.23e-306	827
Mc-MCH01g20420.1	Mch-MCH04g03620.1	74	415	96	4	1	403	7	421	3.28e-204	580
Mc-MCH01g20420.1	Mch-MCH02g18700.1	75.9	162	39	0	241	402	152	313	5.71e-81	251
Mc-MCH01g20420.1	Mch-MCH05g26310.1	65.4	191	66	0	218	408	110	300	4.46e-79	246
Mc-MCH01g20420.1	Mch-MCH05g26320.1	67.4	184	60	0	220	403	115	298	4.18e-76	247
Mc-MCH01g20420.1	Mch-MCH08g11270.1	83.5	133	22	0	271	403	189	321	1.61e-72	238
Mc-MCH01g20420.1	Mch-MCH01g39980.1	61	182	69	1	224	403	219	400	1.60e-62	213
Mc-MCH01g20420.1	Mch-MCH01g41070.1	56.8	190	77	2	214	403	53	237	5.06e-60	203
Mc-MCH01g20420.1	Mch-MCH07g16020.1	61.9	168	62	2	237	403	490	656	1.92e-56	199
Mc-MCH01g20420.1	Mch-MCH04g28240.1	46.8	216	115	0	188	403	354	569	4.38e-53	189
Mc-MCH01g23000.1	Mch-MCH01g23000.1	100	152	0	0	1	152	1	152	1.29e-109	307
Mc-MCH01g23000.1	Mch-MCH04g28400.1	80.3	152	30	0	1	152	1	152	2.86e-88	253
Mc-MCH01g23000.1	Mch-MCH04g10990.1	59.2	147	51	4	6	150	7	146	9.93e-56	171
Mc-MCH01g23000.1	Mch-MCH06g15040.1	62.2	111	40	2	41	150	31	140	3.06e-46	147
Mc-MCH01g23000.1	Mch-MCH06g15050.1	57.4	122	50	2	30	150	24	144	8.04e-45	143
Mc-MCH01g34940.1	Mch-MCH01g34940.1	100	376	0	0	1	376	1	376	9.07e-267	723
Mc-MCH01g34940.1	Mch-MCH04g05810.1	47.4	411	155	10	6	375	1	391	5.89e-113	334
Mc-MCH01g34940.1	Mch-MCH09g14180.1	48.2	313	114	8	10	296	1	291	3.08e-84	259
Mc-MCH01g34940.1	Mch-MCH02g27770.1	47.6	288	126	8	13	293	5	274	3.58e-81	250
Mc-MCH01g34940.1	Mch-MCH01g12740.1	46.3	298	118	8	14	294	7	279	2.20e-79	246
Mc-MCH01g34940.1	Mch-MCH08g01040.1	44.1	295	107	9	14	296	11	259	1.92e-66	211
Mc-MCH01g34940.1	Mch-MCH07g08190.1	42.1	266	123	7	16	259	6	262	4.77e-59	199
Mc-MCH01g34940.1	Mch-MCH09g10830.1	51.5	169	73	2	16	184	6	165	1.79e-58	189
Mc-MCH01g34940.1	Mch-MCH08g11660.1	42.9	266	101	9	63	313	5	234	7.33e-57	186
Mc-MCH01g34940.1	Mch-MCH08g11800.1	50.3	165	73	2	12	176	2	157	8.74e-57	186
Mc-MCH01g37520.1	Mch-MCH01g37520.1	100	118	0	0	1	118	1	118	1.49e-76	221
Mc-MCH01g37520.1	Mch-MCH03g17520.1	59.5	121	45	1	1	117	1	121	2.12e-39	133
Mc-MCH01g37520.1	Mch-MCH04g15850.1	40	50	30	0	32	81	4	53	1.65e-04	38.9
Mc-MCH01g03470.1	Mch-MCH01g03470.1	100	513	0	0	1	513	1	513	0	1019
Mc-MCH01g03470.1	Mch-MCH02g12260.1	67.8	513	158	2	4	511	1	511	1.63e-258	714
Mc-MCH01g03470.1	Mch-MCH01g10410.1	25.9	499	340	11	29	511	14	498	2.46e-50	179
Mc-MCH01g03470.1	Mch-MCH01g05670.1	29.5	498	309	17	29	507	8	482	1.32e-49	177
Mc-MCH01g03470.1	Mch-MCH03g24850.1	26.3	499	339	11	24	509	6	488	7.41e-49	175
Mc-MCH01g03470.1	Mch-MCH09g11380.1	28.1	516	337	13	4	507	1	494	8.59e-49	175
Mc-MCH01g03470.1	Mch-MCH03g19740.1	27.3	506	327	17	24	507	8	494	1.65e-48	174
Mc-MCH01g03470.1	Mch-MCH02g02740.1	27.7	476	327	9	46	511	28	496	1.97e-48	174
Mc-MCH01g03470.1	Mch-MCH01g45240.1	26.3	499	340	13	24	510	8	490	1.80e-45	166
Mc-MCH01g03470.1	Mch-MCH02g12370.1	28	503	326	15	29	507	40	530	4.94e-44	162
Mc-MCH01g07770.1	Mch-MCH01g07770.1	100	282	0	0	1	282	1	282	1.30e-173	480
Mc-MCH01g07770.1	Mch-MCH01g10360.1	56.1	301	96	8	1	271	1	295	5.72e-63	200
Mc-MCH01g07770.1	Mch-MCH01g00730.1	63.3	60	20	1	157	214	300	359	3.18e-12	65.9
Mc-MCH01g07770.1	Mch-MCH01g14350.1	66	53	18	0	157	209	159	211	7.00e-12	64.3
Mc-MCH01g07770.1	Mch-MCH09g08830.1	62.3	53	20	0	157	209	225	277	2.46e-11	63.2
Mc-MCH01g07770.1	Mch-MCH06g12290.1	67.3	49	16	0	158	206	144	192	4.86e-11	62
Mc-MCH01g07770.1	Mch-MCH05g12060.1	60.4	53	21	0	157	209	161	213	6.40e-11	60.5
Mc-MCH01g07770.1	Mch-MCH08g13860.1	62.3	53	20	0	157	209	418	470	1.14e-10	61.2
Mc-MCH01g07770.1	Mch-MCH08g19710.1	51.3	76	32	2	139	209	157	232	1.55e-10	60.5
Mc-MCH01g07770.1	Mch-MCH04g07790.1	58.6	58	24	0	157	214	423	480	2.07e-10	60.5
Mc-MCH01g17990.1	Mch-MCH01g17990.1	100	445	0	0	1	445	1	445	0	868
Mc-MCH01g17990.1	Mch-MCH04g04950.1	76.6	482	71	5	1	442	1	480	1.09e-248	686
Mc-MCH01g17990.1	Mch-MCH01g05550.1	61.4	458	115	9	5	415	5	447	1.45e-176	503
Mc-MCH01g17990.1	Mch-MCH05g14500.1	56.9	464	132	7	7	415	7	457	3.42e-165	474
Mc-MCH01g17990.1	Mch-MCH04g08340.1	67.7	282	83	1	142	415	129	410	7.08e-136	397
Mc-MCH01g17990.1	Mch-MCH01g09210.1	49.6	468	162	11	11	412	8	467	5.13e-131	387
Mc-MCH01g17990.1	Mch-MCH05g02860.1	46.2	485	174	8	12	420	8	481	1.20e-129	384
Mc-MCH01g17990.1	Mch-MCH01g16520.1	61.7	298	83	2	142	408	131	428	5.84e-127	375
Mc-MCH01g17990.1	Mch-MCH02g22960.1	44.2	425	172	9	22	412	14	407	1.91e-97	299
Mc-MCH01g17990.1	Mch-MCH03g24390.1	40.2	438	149	7	12	405	9	377	2.40e-90	280
Mc-MCH01g06510.1	Mch-MCH01g06510.1	100	1329	0	0	1	1329	1	1329	0	2622
Mc-MCH01g38020.1	Mch-MCH01g38020.1	100	65	0	0	1	65	1	65	4.21e-45	137
Mc-MCH01g39280.1	Mch-MCH01g39280.1	100	451	0	0	1	451	1	451	0	884
Mc-MCH01g39280.1	Mch-MCH03g21300.1	79	442	64	3	1	419	1	436	1.36e-237	664
Mc-MCH01g39280.1	Mch-MCH02g20910.1	57	342	132	4	55	396	8	334	6.24e-129	383
Mc-MCH01g39280.1	Mch-MCH07g19270.1	51.3	382	106	2	37	418	63	364	1.97e-120	363
Mc-MCH01g39280.1	Mch-MCH07g15180.1	49.1	403	182	5	25	413	146	539	2.65e-113	349
Mc-MCH01g39280.1	Mch-MCH01g12710.1	48.9	366	174	5	54	418	43	396	6.01e-112	342
Mc-MCH01g39280.1	Mch-MCH02g27700.1	48.4	368	174	4	57	418	87	444	3.37e-110	339
Mc-MCH01g39280.1	Mch-MCH05g11940.1	47	394	182	6	27	412	128	502	5.17e-107	329
Mc-MCH01g39280.1	Mch-MCH05g26260.1	49	355	169	3	58	407	98	445	6.00e-103	320
Mc-MCH01g39280.1	Mch-MCH04g06890.1	45.7	245	123	3	58	296	49	289	3.80e-58	202
Mc-MCH01g41570.1	Mch-MCH01g41570.1	100	121	0	0	1	121	1	121	1.93e-78	226
Mc-MCH01g41570.1	Mch-MCH07g02930.1	97.5	121	3	0	1	121	1	121	5.31e-76	220
Mc-MCH01g41570.1	Mch-MCH06g08950.1	97.5	121	3	0	1	121	1	121	2.17e-75	218
Mc-MCH01g41570.1	Mch-MCH04g28070.1	81.1	53	10	0	63	115	9	61	1.69e-19	76.3
Mc-MCH01g41570.1	Mch-MCH05g05440.1	86.5	37	5	0	54	90	116	152	2.82e-12	59.7
Mc-MCH01g41570.1	Mch-MCH05g15710.1	86.5	37	5	0	54	90	116	152	3.51e-12	59.7
Mc-MCH01g24630.1	Mch-MCH01g24630.1	100	543	0	0	1	543	1	543	0	1009
Mc-MCH01g12520.1	Mch-MCH01g12520.1	100	409	0	0	1	409	1	409	1.27e-301	814
Mc-MCH01g09080.1	Mch-MCH01g09080.1	100	772	0	0	1	772	1	772	0	1521
Mc-MCH01g09080.1	Mch-MCH08g11450.1	62.3	749	275	4	24	771	23	765	0	929
Mc-MCH01g09080.1	Mch-MCH01g29460.1	46.6	764	373	15	29	769	27	778	1.36e-228	659
Mc-MCH01g09080.1	Mch-MCH08g13480.1	45.9	721	354	12	74	771	58	765	1.72e-201	589
Mc-MCH01g09080.1	Mch-MCH02g07120.1	43.4	746	395	12	29	766	25	751	2.28e-196	575
Mc-MCH01g09080.1	Mch-MCH03g11660.1	42.9	757	394	15	27	769	25	757	4.23e-194	570
Mc-MCH01g09080.1	Mch-MCH02g14740.1	44.8	732	367	15	55	766	51	765	1.90e-192	566
Mc-MCH01g09080.1	Mch-MCH04g07650.1	43.2	769	383	17	28	770	27	767	2.20e-191	563
Mc-MCH01g09080.1	Mch-MCH01g19080.1	45.2	712	357	11	75	772	76	768	1.55e-187	553
Mc-MCH01g09080.1	Mch-MCH01g26570.1	45.6	720	359	16	71	768	72	780	9.91e-185	546
Mc-MCH01g43900.1	Mch-MCH01g43900.1	100	491	0	0	1	491	1	491	0	990
Mc-MCH01g43900.1	Mch-MCH01g37720.1	41.9	241	119	7	18	257	1	221	1.23e-58	195
Mc-MCH01g43900.1	Mch-MCH07g17900.1	40.9	279	138	7	18	296	396	647	1.54e-57	202
Mc-MCH01g43900.1	Mch-MCH08g07860.1	42.9	240	118	5	18	257	402	622	8.25e-57	201
Mc-MCH01g43900.1	Mch-MCH09g07100.1	42.9	245	121	8	18	257	1	231	2.09e-54	184
Mc-MCH01g43900.1	Mch-MCH05g22400.1	41.1	241	117	6	17	257	55	270	4.57e-51	177
Mc-MCH01g43900.1	Mch-MCH02g09670.1	40.2	244	127	7	18	257	9	237	4.15e-50	173
Mc-MCH01g43900.1	Mch-MCH04g00870.1	41.1	246	118	7	17	257	58	281	9.41e-50	174
Mc-MCH01g43900.1	Mch-MCH03g10860.1	39.4	264	122	8	14	257	13	258	5.04e-47	170
Mc-MCH01g43900.1	Mch-MCH07g11080.1	39.4	254	126	8	12	260	72	302	7.59e-46	167
Mc-MCH01g02210.1	Mch-MCH01g02210.1	100	291	0	0	1	291	1	291	2.02e-128	366
Mc-MCH01g02210.1	Mch-MCH01g02230.1	86.9	168	14	1	1	168	2	161	2.33e-90	287
Mc-MCH01g02210.1	Mch-MCH02g26570.1	45.1	133	71	2	37	168	41	172	1.69e-27	111
Mc-MCH01g02210.1	Mch-MCH01g29590.1	39.7	151	80	4	23	168	16	160	1.14e-25	106
Mc-MCH01g02210.1	Mch-MCH01g09540.1	40.4	136	76	4	14	147	11	143	9.15e-25	103
Mc-MCH01g02210.1	Mch-MCH01g08240.1	43.1	123	59	5	28	143	20	138	1.25e-21	94.4
Mc-MCH01g02210.1	Mch-MCH08g02160.1	35	103	40	2	93	168	74	176	1.23e-06	49.3
Mc-MCH01g02210.1	Mch-MCH01g11720.1	40	45	27	0	124	168	341	385	2.79e-04	42
Mc-MCH01g08920.1	Mch-MCH01g08920.1	100	476	0	0	1	476	1	476	0	915
Mc-MCH01g08920.1	Mch-MCH01g29700.1	98.7	476	6	0	1	476	1	476	0	906
Mc-MCH01g08920.1	Mch-MCH01g08140.1	96	476	19	0	1	476	1	476	0	888
Mc-MCH01g08920.1	Mch-MCH02g27360.1	57.4	54	23	0	417	470	405	458	3.22e-10	62
Mc-MCH01g04620.1	Mch-MCH01g04620.1	100	325	0	0	1	325	1	325	9.12e-207	567
Mc-MCH01g04620.1	Mch-MCH04g21710.1	98.8	325	4	0	1	325	1	325	1.44e-203	559
Mc-MCH01g04620.1	Mch-MCH05g07440.1	46.3	216	72	5	12	213	10	195	1.25e-43	151
Mc-MCH01g04620.1	Mch-MCH07g04560.1	73.2	97	18	2	124	212	88	184	1.88e-39	140
Mc-MCH01g04620.1	Mch-MCH01g15370.1	57	86	32	1	128	208	208	293	6.41e-23	99
Mc-MCH01g04620.1	Mch-MCH09g01440.1	48.4	124	49	4	90	206	172	287	8.31e-23	98.6
Mc-MCH01g04620.1	Mch-MCH01g33800.1	52.6	95	38	2	103	197	88	175	2.25e-22	97.1
Mc-MCH01g04620.1	Mch-MCH02g09060.1	49.5	95	45	1	103	197	172	263	1.27e-21	95.1
Mc-MCH01g04620.1	Mch-MCH03g06180.1	50	98	40	2	103	197	172	263	3.13e-21	94
Mc-MCH01g04620.1	Mch-MCH03g17010.1	55.9	68	30	0	128	195	199	266	1.34e-19	89
Mc-MCH01g31260.1	Mch-MCH01g31260.1	100	152	0	0	1	152	1	152	3.15e-110	309
Mc-MCH01g13140.1	Mch-MCH01g13140.1	100	321	0	0	1	321	1	321	1.39e-240	652
Mc-MCH01g13140.1	Mch-MCH02g11240.1	63.8	243	70	4	1	242	8	233	2.92e-98	291
Mc-MCH01g13140.1	Mch-MCH08g09490.1	59.9	192	70	2	47	233	44	233	1.12e-79	246
Mc-MCH01g13140.1	Mch-MCH03g20340.1	46.4	207	98	3	37	242	14	208	1.30e-58	191
Mc-MCH01g13140.1	Mch-MCH01g38780.1	43.4	205	109	1	48	252	21	218	2.01e-58	189
Mc-MCH01g13140.1	Mch-MCH06g01950.1	42.4	198	88	2	47	218	43	240	5.19e-57	187
Mc-MCH01g13140.1	Mch-MCH09g19040.1	38	245	92	3	47	231	19	263	5.87e-53	177
Mc-MCH01g13140.1	Mch-MCH05g23400.1	42.6	176	79	3	34	209	36	189	4.56e-46	161
Mc-MCH01g33670.1	Mch-MCH01g33670.1	100	404	0	0	1	404	1	404	3.17e-313	843
Mc-MCH01g33670.1	Mch-MCH02g16540.1	36	403	207	17	7	392	5	373	4.14e-60	199
Mc-MCH01g33670.1	Mch-MCH02g18910.1	35.3	380	200	15	11	369	6	360	4.12e-54	183
Mc-MCH01g33670.1	Mch-MCH01g42700.1	31.1	395	221	13	14	394	24	381	8.47e-34	129
Mc-MCH01g33670.1	Mch-MCH06g24430.1	29.7	390	223	15	14	389	67	419	2.30e-33	129
Mc-MCH01g33670.1	Mch-MCH08g10760.1	32.2	304	166	11	14	306	4	278	3.74e-33	127
Mc-MCH01g33670.1	Mch-MCH03g12980.1	28.4	405	207	16	13	389	22	371	9.81e-32	123
Mc-MCH01g33670.1	Mch-MCH03g25300.1	29.5	413	220	19	14	397	762	1132	1.01e-30	124
Mc-MCH01g33670.1	Mch-MCH09g00710.1	29.4	385	227	14	14	390	11	358	2.08e-26	108
Mc-MCH01g33670.1	Mch-MCH01g11010.1	30.5	315	189	10	15	315	6	304	9.52e-25	104
Mc-MCH01g45780.1	Mch-MCH01g45780.1	100	816	0	0	1	816	1	816	0	1578
Mc-MCH01g45780.1	Mch-MCH02g11980.1	32	890	467	33	11	801	10	860	9.92e-84	285
Mc-MCH01g16730.1	Mch-MCH01g16730.1	100	216	0	0	1	216	1	216	9.75e-159	437
Mc-MCH01g41480.1	Mch-MCH01g41480.1	100	2198	0	0	1	2198	1	2198	0	4396
Mc-MCH01g43890.1	Mch-MCH01g43890.1	100	247	0	0	1	247	1	247	1.58e-168	464
Mc-MCH01g40310.1	Mch-MCH01g40310.1	100	361	0	0	1	361	1	361	1.95e-258	701
Mc-MCH01g40310.1	Mch-MCH08g16100.1	93.6	361	23	0	1	361	1	361	2.67e-240	655
Mc-MCH01g40310.1	Mch-MCH08g08720.1	74.4	90	23	0	176	265	85	174	6.44e-39	136
Mc-MCH01g25770.1	Mch-MCH01g25770.1	100	138	0	0	1	138	1	138	1.94e-77	225
Mc-MCH01g32530.1	Mch-MCH01g32530.1	100	305	0	0	1	305	1	305	9.69e-208	568
Mc-MCH01g11250.1	Mch-MCH01g11250.1	100	452	0	0	1	452	1	452	0	911
Mc-MCH01g11250.1	Mch-MCH01g11280.1	60.1	459	171	5	1	449	1	457	3.81e-196	551
Mc-MCH01g11250.1	Mch-MCH01g11300.1	60.3	459	169	6	1	448	1	457	1.51e-193	545
Mc-MCH01g11250.1	Mch-MCH01g11290.1	59.3	459	174	5	1	449	1	456	8.51e-189	533
Mc-MCH01g11250.1	Mch-MCH01g11310.1	59.9	451	168	7	3	450	4	444	7.21e-186	525
Mc-MCH01g11250.1	Mch-MCH01g11260.1	59.2	458	170	8	3	447	4	457	4.64e-183	518
Mc-MCH01g11250.1	Mch-MCH01g11270.1	55.9	458	191	4	1	448	1	457	1.00e-181	514
Mc-MCH01g11250.1	Mch-MCH01g02080.1	55.8	452	192	3	3	447	4	454	2.44e-175	498
Mc-MCH01g11250.1	Mch-MCH01g02090.1	55	453	195	4	3	447	4	455	7.77e-172	489
Mc-MCH01g11250.1	Mch-MCH02g24920.1	53.2	451	199	5	1	448	1	442	2.02e-168	480
Mc-MCH01g15550.1	Mch-MCH01g15550.1	100	226	0	0	1	226	1	226	9.30e-162	445
Mc-MCH01g15550.1	Mch-MCH04g13650.1	80	55	8	1	39	93	1	52	1.64e-20	84.3
Mc-MCH01g18130.1	Mch-MCH01g18130.1	100	294	0	0	1	294	1	294	1.11e-212	580
Mc-MCH01g18130.1	Mch-MCH02g20390.1	38.7	256	132	8	6	252	5	244	2.24e-44	151
Mc-MCH01g18130.1	Mch-MCH02g20380.1	37.8	262	131	8	6	252	5	249	3.53e-43	147
Mc-MCH01g01030.1	Mch-MCH01g01030.1	100	370	0	0	1	370	1	370	3.01e-262	711
Mc-MCH01g01030.1	Mch-MCH01g16140.1	44.7	275	135	5	105	363	201	474	3.82e-62	209
Mc-MCH01g01030.1	Mch-MCH03g22680.1	45.1	268	126	7	102	358	203	460	8.00e-57	195
Mc-MCH01g01030.1	Mch-MCH07g15340.1	42.3	279	134	7	89	348	113	383	1.54e-56	194
Mc-MCH01g01030.1	Mch-MCH06g20310.1	41	271	117	4	112	351	195	453	1.02e-55	193
Mc-MCH01g01030.1	Mch-MCH02g12030.1	40.7	273	134	6	106	356	184	450	1.45e-55	188
Mc-MCH01g01030.1	Mch-MCH01g43670.1	43.6	259	134	4	107	353	334	592	1.99e-53	187
Mc-MCH01g01030.1	Mch-MCH01g02800.1	41.1	248	140	2	112	353	202	449	8.91e-53	183
Mc-MCH01g01030.1	Mch-MCH08g07360.1	42.8	264	114	8	110	351	150	398	1.15e-50	177
Mc-MCH01g01030.1	Mch-MCH06g04190.1	45.1	255	120	7	103	348	275	518	9.43e-50	176
Mc-MCH01g17870.1	Mch-MCH01g17870.1	100	173	0	0	1	173	1	173	8.65e-77	226
Mc-MCH01g17870.1	Mch-MCH04g05040.1	76.9	173	25	3	1	173	1	158	1.58e-47	151
Mc-MCH01g17870.1	Mch-MCH03g22830.1	64.5	76	25	2	2	77	3	76	6.44e-26	95.9
Mc-MCH01g17870.1	Mch-MCH08g07480.1	53.8	78	34	2	1	78	16	91	2.31e-21	84.3
Mc-MCH01g17870.1	Mch-MCH03g15960.1	60.3	58	22	1	21	78	1	57	3.75e-15	68.2
Mc-MCH01g17870.1	Mch-MCH04g19710.1	38.9	54	29	1	22	71	186	239	1.60e-04	40.4
Mc-MCH01g03350.1	Mch-MCH01g03350.1	100	79	0	0	1	79	1	79	3.61e-50	151
Mc-MCH01g10110.1	Mch-MCH01g10110.1	100	356	0	0	1	356	1	356	5.42e-242	659
Mc-MCH01g10110.1	Mch-MCH02g23660.1	25.6	320	115	8	4	204	32	347	1.16e-08	56.2
Mc-MCH01g10110.1	Mch-MCH01g29920.1	55.9	34	15	0	19	52	44	77	1.24e-04	43.5
Mc-MCH01g28930.1	Mch-MCH01g28930.1	100	757	0	0	1	757	1	757	0	1497
Mc-MCH01g28930.1	Mch-MCH02g27030.1	61.4	752	217	7	1	748	1	683	0	917
Mc-MCH01g28930.1	Mch-MCH06g02970.1	63.1	480	173	2	31	508	45	522	1.38e-205	603
Mc-MCH01g28930.1	Mch-MCH02g06210.1	60.5	483	184	3	31	508	28	508	1.24e-202	584
Mc-MCH01g28930.1	Mch-MCH01g22520.1	57.6	483	195	3	31	508	41	518	3.90e-187	555
Mc-MCH01g28930.1	Mch-MCH01g38210.1	39.3	862	366	11	35	749	48	899	6.90e-180	537
Mc-MCH01g28930.1	Mch-MCH03g19310.1	51.1	481	230	4	31	507	24	503	1.27e-168	499
Mc-MCH01g28930.1	Mch-MCH03g18830.1	41.1	550	246	7	89	633	4	480	1.95e-131	405
Mc-MCH01g28930.1	Mch-MCH04g16370.1	42.7	433	221	5	205	636	4	410	5.70e-104	331
Mc-MCH01g28930.1	Mch-MCH07g07870.1	31.8	569	328	12	53	602	79	606	5.52e-90	300
Mc-MCH01g07650.1	Mch-MCH01g07650.1	100	222	0	0	1	222	1	222	5.62e-161	443
Mc-MCH01g07650.1	Mch-MCH02g25720.1	58.9	214	87	1	3	216	2	214	1.69e-81	242
Mc-MCH01g07650.1	Mch-MCH04g11790.1	40	220	111	3	5	211	3	214	1.11e-40	138
Mc-MCH01g07650.1	Mch-MCH03g20480.1	34.4	218	138	2	3	215	2	219	1.00e-32	118
Mc-MCH01g14410.1	Mch-MCH01g14410.1	100	395	0	0	1	395	1	395	6.83e-308	829
Mc-MCH01g14410.1	Mch-MCH05g12260.1	69.3	274	82	2	4	277	308	579	1.88e-142	417
Mc-MCH01g14410.1	Mch-MCH09g19060.1	51.9	399	163	5	11	383	397	792	2.30e-140	418
Mc-MCH01g14410.1	Mch-MCH06g24600.1	53.6	377	165	4	11	383	238	608	1.31e-139	410
Mc-MCH01g14410.1	Mch-MCH04g13470.1	51.9	378	168	4	11	383	254	622	2.13e-138	408
Mc-MCH01g00900.1	Mch-MCH01g00900.1	100	144	0	0	1	144	1	144	1.93e-98	278
Mc-MCH01g00900.1	Mch-MCH01g00890.1	79.3	92	19	0	53	144	30	121	2.45e-48	151
Mc-MCH01g00900.1	Mch-MCH09g07180.1	74.2	89	23	0	53	141	29	117	3.30e-43	138
Mc-MCH01g00900.1	Mch-MCH01g45880.1	67.9	84	27	0	53	136	31	114	1.22e-36	121
Mc-MCH01g00900.1	Mch-MCH06g05580.1	59.3	86	35	0	51	136	49	134	6.46e-31	107
Mc-MCH01g00900.1	Mch-MCH09g12800.1	54.8	84	38	0	53	136	75	158	2.73e-28	101
Mc-MCH01g00900.1	Mch-MCH08g02270.1	47.1	104	51	1	30	133	28	127	1.24e-27	99.4
Mc-MCH01g00900.1	Mch-MCH06g08640.1	48.8	86	44	0	53	138	48	133	1.49e-27	99
Mc-MCH01g00900.1	Mch-MCH01g33060.1	49.5	95	48	0	39	133	148	242	1.24e-23	92
Mc-MCH01g00900.1	Mch-MCH09g11000.1	48.1	81	42	0	53	133	295	375	6.23e-23	92
Mc-MCH01g42750.1	Mch-MCH01g42750.1	100	355	0	0	1	355	1	355	1.38e-264	716
Mc-MCH01g42750.1	Mch-MCH01g42810.1	57.1	273	109	4	70	338	224	492	3.35e-91	291
Mc-MCH01g42750.1	Mch-MCH01g42770.1	37.6	492	141	6	11	344	11	494	1.72e-87	273
Mc-MCH01g42750.1	Mch-MCH01g42800.1	54.9	273	111	6	70	338	220	484	1.78e-86	271
Mc-MCH01g42750.1	Mch-MCH01g42740.1	56.4	266	106	4	70	333	223	480	1.26e-85	267
Mc-MCH01g42750.1	Mch-MCH01g42780.1	53.3	272	115	5	70	336	225	489	3.55e-83	262
Mc-MCH01g42750.1	Mch-MCH01g42730.1	54.2	251	105	5	70	315	225	470	5.92e-76	249
Mc-MCH01g42750.1	Mch-MCH08g02280.1	40.5	200	109	3	70	263	224	419	2.00e-40	151
Mc-MCH01g42750.1	Mch-MCH01g42710.1	33.6	238	142	7	72	302	238	466	2.76e-28	115
Mc-MCH01g42750.1	Mch-MCH04g19580.1	28.5	270	156	11	72	334	189	428	3.56e-19	88.2
Mc-MCH01g16940.1	Mch-MCH01g16940.1	100	408	0	0	1	408	1	408	9.08e-258	703
Mc-MCH01g16940.1	Mch-MCH04g05940.1	37.7	146	70	3	55	197	49	176	6.47e-23	97.8
Mc-MCH01g16940.1	Mch-MCH01g21200.1	37.7	146	73	3	55	197	50	180	6.56e-23	98.2
Mc-MCH01g16940.1	Mch-MCH01g25260.1	58.3	72	27	1	129	197	150	221	8.09e-22	95.5
Mc-MCH01g16940.1	Mch-MCH01g35740.1	53	83	31	2	123	197	112	194	1.57e-21	93.6
Mc-MCH01g16940.1	Mch-MCH05g09120.1	53.1	81	34	2	120	197	96	175	1.17e-20	93.2
Mc-MCH01g16940.1	Mch-MCH05g20420.1	55.6	72	29	1	129	197	118	189	1.85e-20	91.3
Mc-MCH01g16940.1	Mch-MCH07g06980.1	54.5	77	30	2	129	202	133	207	2.46e-20	90.5
Mc-MCH01g16940.1	Mch-MCH06g08340.1	53.8	78	32	2	120	194	67	143	2.49e-20	90.9
Mc-MCH01g16940.1	Mch-MCH01g40620.1	52.4	82	35	2	120	198	129	209	4.29e-20	90.9
Mc-MCH01g14280.1	Mch-MCH01g14280.1	100	447	0	0	1	447	1	447	3.18e-280	763
Mc-MCH01g14280.1	Mch-MCH06g18970.1	61.5	161	55	4	90	248	82	237	2.12e-52	182
Mc-MCH01g02420.1	Mch-MCH01g02420.1	100	152	0	0	1	152	1	152	4.46e-101	286
Mc-MCH01g02420.1	Mch-MCH01g02710.1	95.3	149	7	0	1	149	1	149	4.15e-93	266
Mc-MCH01g02420.1	Mch-MCH01g26080.1	97.1	139	4	0	1	139	1	139	4.78e-88	254
Mc-MCH01g02420.1	Mch-MCH01g26060.1	95	139	7	0	1	139	1	139	1.46e-85	250
Mc-MCH01g02420.1	Mch-MCH04g01640.1	88.7	151	17	0	1	151	1	151	1.33e-81	249
Mc-MCH01g02420.1	Mch-MCH07g14710.1	81.9	105	19	0	35	139	16	120	9.95e-54	168
Mc-MCH01g02420.1	Mch-MCH03g00890.1	47.7	132	66	2	9	139	14	143	1.54e-30	110
Mc-MCH01g16610.1	Mch-MCH01g16610.1	100	152	0	0	1	152	1	152	5.84e-97	275
Mc-MCH01g45660.1	Mch-MCH01g45660.1	100	396	0	0	1	396	1	396	6.62e-286	773
Mc-MCH01g45660.1	Mch-MCH01g15830.1	93.5	397	25	1	1	396	1	397	9.40e-268	728
Mc-MCH01g45660.1	Mch-MCH09g22410.1	78.6	397	81	3	1	396	1	394	2.28e-219	605
Mc-MCH01g45660.1	Mch-MCH06g19160.1	57.2	360	149	4	41	396	1	359	7.56e-133	384
Mc-MCH01g45660.1	Mch-MCH07g16160.1	57.5	353	145	4	48	396	8	359	1.42e-130	379
Mc-MCH01g45660.1	Mch-MCH05g00690.1	57.1	352	147	3	48	396	2	352	1.28e-129	376
Mc-MCH01g45660.1	Mch-MCH06g09590.1	81.5	108	19	1	235	341	50	157	5.58e-55	178
Mc-MCH01g45660.1	Mch-MCH06g09600.1	58.9	151	60	1	1	151	1	149	1.03e-46	156
Mc-MCH01g31140.1	Mch-MCH01g31140.1	100	227	0	0	1	227	1	227	7.29e-155	428
Mc-MCH01g31140.1	Mch-MCH02g25140.1	89.4	227	24	0	1	227	17	243	1.51e-137	385
Mc-MCH01g31140.1	Mch-MCH02g28170.1	29.9	164	110	3	50	209	285	447	1.33e-12	65.9
Mc-MCH01g08030.1	Mch-MCH01g08030.1	100	593	0	0	1	593	1	593	0	1160
Mc-MCH01g08030.1	Mch-MCH07g16990.1	76.5	213	50	0	216	428	140	352	3.06e-113	344
Mc-MCH01g30760.1	Mch-MCH01g30760.1	100	165	0	0	1	165	1	165	4.03e-117	327
Mc-MCH01g25900.1	Mch-MCH01g25900.1	100	135	0	0	1	135	1	135	1.62e-79	230
Mc-MCH01g41360.1	Mch-MCH01g41360.1	100	502	0	0	1	502	1	502	0	1045
Mc-MCH01g41360.1	Mch-MCH01g41370.1	71.2	469	65	3	8	406	4	472	9.00e-244	677
Mc-MCH01g41360.1	Mch-MCH01g00640.1	49.7	455	164	6	12	405	8	458	4.48e-154	449
Mc-MCH01g41360.1	Mch-MCH09g12560.1	50.9	454	155	5	12	405	8	453	2.10e-152	444
Mc-MCH01g40430.1	Mch-MCH01g40430.1	100	449	0	0	1	449	1	449	0	931
Mc-MCH01g40430.1	Mch-MCH06g21960.1	29.7	283	157	8	34	279	11	288	4.74e-30	119
Mc-MCH01g23240.1	Mch-MCH01g23240.1	100	222	0	0	1	222	1	222	9.72e-162	445
Mc-MCH01g23240.1	Mch-MCH04g28230.1	71.8	163	33	1	69	218	8	170	7.52e-83	243
Mc-MCH01g37760.1	Mch-MCH01g37760.1	100	86	0	0	1	86	1	86	8.38e-59	174
Mc-MCH01g37760.1	Mch-MCH01g28520.1	74	50	13	0	3	52	259	308	2.78e-19	79.3
Mc-MCH01g37760.1	Mch-MCH02g27210.1	77.5	40	9	0	13	52	249	288	2.09e-15	68.6
Mc-MCH01g37760.1	Mch-MCH04g11550.1	65.9	41	14	0	3	43	246	286	4.86e-13	62
Mc-MCH01g13020.1	Mch-MCH01g13020.1	100	921	0	0	1	921	1	921	0	1763
Mc-MCH01g13020.1	Mch-MCH01g13030.1	53.3	985	326	11	21	917	265	1203	1.20e-308	884
Mc-MCH01g27540.1	Mch-MCH01g27540.1	100	387	0	0	1	387	1	387	1.41e-271	736
Mc-MCH01g27540.1	Mch-MCH09g04190.1	34.2	319	179	4	60	378	11	298	3.18e-57	189
Mc-MCH01g27540.1	Mch-MCH08g14850.1	42.3	97	56	0	169	265	19	115	5.48e-20	87
Mc-MCH01g02080.1	Mch-MCH01g02080.1	100	459	0	0	1	459	1	459	0	925
Mc-MCH01g02080.1	Mch-MCH01g02090.1	84.1	460	72	1	1	459	1	460	6.43e-284	774
Mc-MCH01g02080.1	Mch-MCH01g11290.1	81.5	459	80	2	3	458	2	458	3.32e-275	752
Mc-MCH01g02080.1	Mch-MCH01g03040.1	80.8	454	85	1	1	454	1	452	2.71e-270	739
Mc-MCH01g02080.1	Mch-MCH01g02060.1	81.1	444	82	1	1	444	1	442	2.44e-263	721
Mc-MCH01g02080.1	Mch-MCH01g11300.1	71.3	456	126	3	3	454	2	456	1.10e-235	652
Mc-MCH01g02080.1	Mch-MCH01g11280.1	68.8	455	138	2	3	454	2	455	1.66e-232	644
Mc-MCH01g02080.1	Mch-MCH01g11270.1	57.3	454	191	1	4	454	3	456	7.04e-196	551
Mc-MCH01g02080.1	Mch-MCH01g11310.1	61.5	455	160	7	1	454	1	441	7.93e-192	540
Mc-MCH01g02080.1	Mch-MCH01g11260.1	57.2	460	188	6	1	454	1	457	4.52e-185	523
Mc-MCH01g12640.1	Mch-MCH01g12640.1	100	196	0	0	1	196	1	196	2.42e-140	389
Mc-MCH01g12640.1	Mch-MCH01g12610.1	80	240	4	2	1	196	1	240	4.23e-126	354
Mc-MCH01g12640.1	Mch-MCH01g12580.1	86.5	215	8	2	1	196	1	213	1.34e-125	352
Mc-MCH01g12640.1	Mch-MCH05g03560.1	73	196	10	1	1	196	91	243	3.15e-89	261
Mc-MCH01g12640.1	Mch-MCH01g01270.1	39.9	213	85	4	5	196	15	205	9.64e-42	139
Mc-MCH01g12640.1	Mch-MCH01g12670.1	43.6	110	40	2	9	96	19	128	1.17e-21	86.7
Mc-MCH01g41690.1	Mch-MCH01g41690.1	100	213	0	0	1	213	1	213	1.38e-152	421
Mc-MCH01g41690.1	Mch-MCH07g02800.1	40.1	147	64	6	24	150	22	164	2.04e-27	103
Mc-MCH01g41690.1	Mch-MCH06g09000.1	39	177	86	9	26	187	28	197	5.03e-27	102
Mc-MCH01g41690.1	Mch-MCH04g15730.1	42.6	94	46	3	63	152	221	310	1.41e-19	85.1
Mc-MCH01g41690.1	Mch-MCH01g18330.1	51	49	21	1	98	146	151	196	1.26e-14	69.3
Mc-MCH01g41690.1	Mch-MCH01g18740.1	51	49	21	1	98	146	326	371	5.60e-14	69.3
Mc-MCH01g41690.1	Mch-MCH04g04510.1	46.9	49	23	1	98	146	327	372	1.62e-12	65.1
Mc-MCH01g41690.1	Mch-MCH04g27780.1	44.8	67	29	3	82	143	23	86	6.62e-12	59.3
Mc-MCH01g41690.1	Mch-MCH03g19140.1	53.3	45	18	1	99	143	359	400	2.66e-11	61.6
Mc-MCH01g41690.1	Mch-MCH06g07030.1	30.2	129	72	5	26	145	251	370	6.35e-11	60.5
Mc-MCH01g33800.1	Mch-MCH01g33800.1	100	528	0	0	1	528	1	528	0	1022
Mc-MCH01g33800.1	Mch-MCH09g01440.1	60.7	247	84	5	1	242	103	341	1.32e-82	269
Mc-MCH01g33800.1	Mch-MCH01g15370.1	58	245	88	5	1	240	109	343	8.37e-74	246
Mc-MCH01g33800.1	Mch-MCH02g09060.1	49.5	212	95	3	1	210	98	299	2.22e-53	191
Mc-MCH01g33800.1	Mch-MCH03g06180.1	52.5	183	79	3	1	182	95	270	2.09e-47	174
Mc-MCH01g33800.1	Mch-MCH06g07450.1	46.8	203	93	4	1	202	96	284	2.71e-41	156
Mc-MCH01g33800.1	Mch-MCH07g18180.1	45.6	182	70	6	1	168	1	167	8.56e-32	126
Mc-MCH01g33800.1	Mch-MCH03g17010.1	31.1	244	158	6	1	244	99	332	7.39e-27	114
Mc-MCH01g33800.1	Mch-MCH07g04560.1	52.1	94	44	1	103	195	88	181	7.86e-23	98.2
Mc-MCH01g33800.1	Mch-MCH04g21710.1	50	110	47	3	73	175	89	197	2.70e-22	97.4
Mc-MCH01g28810.1	Mch-MCH01g28810.1	100	578	0	0	1	578	1	578	0	1172
Mc-MCH01g28810.1	Mch-MCH02g22670.1	74.1	514	130	2	65	576	88	600	2.04e-292	806
Mc-MCH01g28810.1	Mch-MCH01g08590.1	68	587	160	7	11	576	3	582	2.01e-290	800
Mc-MCH01g28810.1	Mch-MCH07g20950.1	55.1	561	219	6	47	577	37	594	1.23e-217	616
Mc-MCH01g28810.1	Mch-MCH03g21380.1	37.5	512	297	10	77	572	99	603	6.16e-107	333
Mc-MCH01g28810.1	Mch-MCH03g21390.1	38.2	502	283	11	91	574	104	596	6.29e-104	325
Mc-MCH01g28810.1	Mch-MCH03g21330.1	36.7	510	297	12	79	572	67	566	1.11e-97	308
Mc-MCH01g28810.1	Mch-MCH03g21350.1	38.2	500	283	12	92	577	82	569	2.38e-97	307
Mc-MCH01g28810.1	Mch-MCH03g21340.1	38.3	493	285	12	92	572	91	576	5.37e-96	304
Mc-MCH01g28810.1	Mch-MCH01g39300.1	38.2	505	283	15	91	574	94	590	2.02e-93	298
Mc-MCH01g26150.1	Mch-MCH01g26150.1	100	261	0	0	1	261	1	261	2.47e-188	515
Mc-MCH01g33790.1	Mch-MCH01g33790.1	100	173	0	0	1	173	1	173	1.01e-114	322
Mc-MCH01g04740.1	Mch-MCH01g04740.1	100	352	0	0	1	352	1	352	3.72e-231	631
Mc-MCH01g04740.1	Mch-MCH01g04750.1	63.2	247	87	2	95	340	97	340	4.55e-100	301
Mc-MCH01g04740.1	Mch-MCH04g22750.1	60.3	239	94	1	97	335	106	343	9.01e-93	284
Mc-MCH01g36370.1	Mch-MCH01g36370.1	100	587	0	0	1	587	1	587	0	1097
Mc-MCH01g36370.1	Mch-MCH02g04730.1	60.7	591	217	6	4	587	5	587	6.41e-210	597
Mc-MCH01g36370.1	Mch-MCH01g25930.1	96.5	57	2	0	165	221	105	161	1.29e-27	108
Mc-MCH01g42630.1	Mch-MCH01g42630.1	100	121	0	0	1	121	1	121	5.32e-85	243
Mc-MCH01g42630.1	Mch-MCH01g42690.1	44.1	111	56	2	3	112	158	263	1.67e-19	80.5
Mc-MCH01g42630.1	Mch-MCH01g42680.1	44.9	107	55	3	3	108	105	208	9.74e-19	78.2
Mc-MCH01g42630.1	Mch-MCH01g44800.1	43.8	105	53	2	3	106	132	231	3.81e-18	76.6
Mc-MCH01g42630.1	Mch-MCH01g42660.1	44.4	108	52	3	3	107	204	306	3.54e-17	74.7
Mc-MCH01g42630.1	Mch-MCH01g31890.1	37.1	116	70	3	1	115	708	821	3.40e-16	72.8
Mc-MCH01g42630.1	Mch-MCH06g08560.1	41.6	113	60	3	1	109	673	783	6.30e-16	72
Mc-MCH01g42630.1	Mch-MCH05g06120.1	37.9	103	63	1	1	102	496	598	1.14e-15	71.2
Mc-MCH01g42630.1	Mch-MCH01g31900.1	40.4	104	60	1	1	102	673	776	1.17e-15	71.2
Mc-MCH01g42630.1	Mch-MCH03g18670.1	38.8	103	62	1	1	102	627	729	2.16e-15	70.5
Mc-MCH01g32410.1	Mch-MCH01g32410.1	100	1610	0	0	1	1610	1	1610	0	2548
Mc-MCH01g41700.1	Mch-MCH01g41700.1	100	311	0	0	1	311	1	311	1.82e-240	651
Mc-MCH01g41700.1	Mch-MCH02g18840.1	38.1	118	68	2	61	173	124	241	3.29e-24	98.6
Mc-MCH01g41700.1	Mch-MCH03g00850.1	27.9	129	82	6	57	178	105	229	5.17e-08	52.4
Mc-MCH01g41700.1	Mch-MCH02g09010.1	25.8	120	84	5	61	175	108	227	3.23e-07	50.1
Mc-MCH01g25890.1	Mch-MCH01g25890.1	100	574	0	0	1	574	1	574	0	1042
Mc-MCH01g15670.1	Mch-MCH01g15670.1	100	139	0	0	1	139	1	139	3.76e-80	232
Mc-MCH01g15670.1	Mch-MCH01g00680.1	100	139	0	0	1	139	28	166	9.25e-80	232
Mc-MCH01g15670.1	Mch-MCH04g07910.1	100	139	0	0	1	139	28	166	9.25e-80	232
Mc-MCH01g15670.1	Mch-MCH03g17470.1	69.4	62	19	0	34	95	1	62	7.03e-22	82.4
Mc-MCH01g15670.1	Mch-MCH05g23700.1	33.6	137	86	2	1	132	34	170	1.47e-16	71.6
Mc-MCH01g01150.1	Mch-MCH01g01150.1	100	1400	0	0	1	1400	1	1400	0	2467
Mc-MCH01g01150.1	Mch-MCH02g12980.1	40.4	1295	699	25	138	1400	321	1574	3.39e-185	590
Mc-MCH01g01150.1	Mch-MCH06g15900.1	65.3	190	52	1	1225	1400	1064	1253	1.95e-63	237
Mc-MCH01g01150.1	Mch-MCH04g24680.1	70.9	141	41	0	1258	1398	794	934	3.04e-55	209
Mc-MCH01g01150.1	Mch-MCH01g03200.1	94	83	5	0	1247	1329	127	209	4.62e-36	139
Mc-MCH01g01150.1	Mch-MCH01g43960.1	70.3	111	18	4	1	107	1	100	1.00e-32	137
Mc-MCH01g01150.1	Mch-MCH02g12420.1	53.8	93	43	0	1304	1396	603	695	4.94e-28	121
Mc-MCH01g01150.1	Mch-MCH02g27190.1	50	92	46	0	1305	1396	324	415	1.77e-22	101
Mc-MCH01g01150.1	Mch-MCH01g13660.1	53.1	98	42	1	1237	1330	336	433	4.63e-17	85.5
Mc-MCH01g01150.1	Mch-MCH04g20640.1	67.2	64	21	0	1258	1321	782	845	1.55e-16	85.1
Mc-MCH01g11370.1	Mch-MCH01g11370.1	100	277	0	0	1	277	1	277	1.81e-198	542
Mc-MCH01g11370.1	Mch-MCH01g10980.1	79.7	118	24	0	1	118	1	118	7.08e-70	215
Mc-MCH01g11370.1	Mch-MCH09g07700.1	71.3	122	35	0	1	122	1	122	2.05e-64	200
Mc-MCH01g11370.1	Mch-MCH09g07740.1	79.1	110	23	0	1	110	1	110	5.56e-64	202
Mc-MCH01g11370.1	Mch-MCH01g10970.1	72.2	115	32	0	1	115	1	115	1.83e-61	194
Mc-MCH01g11370.1	Mch-MCH09g05990.1	63	119	44	0	1	119	1	119	3.23e-53	172
Mc-MCH01g11370.1	Mch-MCH07g19430.1	65.2	115	40	0	1	115	1	115	1.71e-50	166
Mc-MCH01g11370.1	Mch-MCH01g31740.1	62.6	115	43	0	1	115	1	115	2.63e-49	165
Mc-MCH01g11370.1	Mch-MCH03g10830.1	61.7	115	44	0	1	115	1	115	2.08e-48	162
Mc-MCH01g11370.1	Mch-MCH02g17230.1	62.6	115	43	0	1	115	1	115	2.45e-48	162
Mc-MCH01g00890.1	Mch-MCH01g00890.1	100	121	0	0	1	121	1	121	3.08e-84	241
Mc-MCH01g00890.1	Mch-MCH09g07180.1	66.4	116	39	0	3	118	2	117	2.14e-54	165
Mc-MCH01g00890.1	Mch-MCH01g45880.1	69.4	111	34	0	3	113	4	114	4.73e-54	164
Mc-MCH01g00890.1	Mch-MCH01g00900.1	79.3	92	19	0	30	121	53	144	1.02e-48	152
Mc-MCH01g00890.1	Mch-MCH06g08640.1	49.1	112	57	0	2	113	20	131	1.41e-39	128
Mc-MCH01g00890.1	Mch-MCH09g12800.1	53.3	107	50	0	7	113	52	158	2.21e-39	129
Mc-MCH01g00890.1	Mch-MCH06g05580.1	52.3	111	53	0	3	113	24	134	1.50e-38	126
Mc-MCH01g00890.1	Mch-MCH08g02270.1	42.3	104	60	0	7	110	24	127	4.23e-30	104
Mc-MCH01g00890.1	Mch-MCH09g11000.1	43.7	103	58	0	8	110	273	375	1.46e-28	106
Mc-MCH01g00890.1	Mch-MCH01g33060.1	46.2	104	56	0	7	110	139	242	4.47e-27	100
Mc-MCH01g18250.1	Mch-MCH01g18250.1	100	349	0	0	1	349	1	349	1.54e-258	700
Mc-MCH01g18250.1	Mch-MCH04g04830.1	76.2	361	69	7	1	349	1	356	3.54e-190	528
Mc-MCH01g18250.1	Mch-MCH01g18370.1	43.4	364	177	9	1	348	1	351	6.52e-89	270
Mc-MCH01g21930.1	Mch-MCH01g21930.1	100	211	0	0	1	211	1	211	3.36e-114	336
Mc-MCH01g21930.1	Mch-MCH04g13360.1	44.3	140	68	4	43	173	4	142	6.42e-21	92.4
Mc-MCH01g21930.1	Mch-MCH08g02380.1	31.9	91	26	2	84	172	50	106	2.52e-04	42.7
Mc-MCH01g24510.1	Mch-MCH01g24510.1	100	455	0	0	1	455	1	455	0	896
Mc-MCH01g24510.1	Mch-MCH06g04970.1	95.2	463	14	1	1	455	1	463	5.61e-319	862
Mc-MCH01g24510.1	Mch-MCH04g10360.1	62.7	407	144	1	54	452	35	441	7.99e-188	530
Mc-MCH01g14070.1	Mch-MCH01g14070.1	100	379	0	0	1	379	1	379	1.01e-285	771
Mc-MCH01g14070.1	Mch-MCH01g11750.1	70.4	385	108	2	1	379	1	385	3.79e-195	543
Mc-MCH01g14070.1	Mch-MCH08g00400.1	71.1	339	94	2	38	376	54	388	1.13e-181	509
Mc-MCH01g14070.1	Mch-MCH06g24730.1	71.2	337	95	2	43	379	1	335	5.04e-181	505
Mc-MCH01g14070.1	Mch-MCH08g19110.1	70.1	341	98	2	36	376	58	394	8.09e-181	507
Mc-MCH01g14070.1	Mch-MCH09g09560.1	70.7	341	96	3	36	376	58	394	7.65e-179	502
Mc-MCH01g14070.1	Mch-MCH04g28250.1	63.7	113	41	0	218	330	6	118	2.43e-44	149
Mc-MCH01g28590.1	Mch-MCH01g28590.1	100	416	0	0	1	416	1	416	2.80e-304	822
Mc-MCH01g28590.1	Mch-MCH02g27190.1	47.3	353	126	13	52	382	20	334	1.74e-69	225
Mc-MCH01g11090.1	Mch-MCH01g11090.1	100	108	0	0	1	108	1	108	3.96e-74	214
Mc-MCH01g11090.1	Mch-MCH03g15750.1	98.1	105	2	0	3	107	2	106	2.43e-70	206
Mc-MCH01g11090.1	Mch-MCH01g12700.1	96.3	107	4	0	1	107	1	107	4.15e-69	203
Mc-MCH01g11090.1	Mch-MCH07g11220.1	97.7	43	1	0	65	107	3	45	3.90e-24	87.8
Mc-MCH01g01390.1	Mch-MCH01g01390.1	100	34	0	0	1	34	1	34	6.03e-15	70.5
Mc-MCH01g01390.1	Mch-MCH02g03070.1	82.4	34	6	0	1	34	1	34	1.33e-12	62.4
Mc-MCH01g01390.1	Mch-MCH05g27220.1	81.8	33	6	0	1	33	5	37	4.46e-11	58.2
Mc-MCH01g01390.1	Mch-MCH05g18230.1	76.5	34	8	0	1	34	1	34	7.17e-10	56.6
Mc-MCH01g01390.1	Mch-MCH01g01090.1	79.4	34	7	0	1	34	1	34	2.29e-09	54.7
Mc-MCH01g01390.1	Mch-MCH01g00260.1	79.4	34	7	0	1	34	1	34	2.84e-09	55.1
Mc-MCH01g01390.1	Mch-MCH02g03060.1	85.2	27	4	0	1	27	7	33	1.34e-07	50.8
Mc-MCH01g01390.1	Mch-MCH05g28240.1	71.9	32	9	0	3	34	35	66	1.34e-06	47.8
Mc-MCH01g01390.1	Mch-MCH08g20950.1	71.9	32	9	0	3	34	35	66	2.01e-06	47.4
Mc-MCH01g01390.1	Mch-MCH01g00280.1	65.5	29	10	0	6	34	2	30	1.44e-05	44.3
Mc-MCH01g15220.1	Mch-MCH01g15220.1	100	760	0	0	1	760	1	760	0	1397
Mc-MCH01g15220.1	Mch-MCH02g11810.1	46.7	848	343	14	1	755	1	832	3.02e-193	571
Mc-MCH01g29740.1	Mch-MCH01g29740.1	100	219	0	0	1	219	1	219	6.28e-152	420
Mc-MCH01g29740.1	Mch-MCH02g24050.1	80.1	221	39	2	1	219	1	218	1.43e-118	335
Mc-MCH01g29740.1	Mch-MCH02g21600.1	79.5	215	41	2	3	217	4	215	5.61e-118	334
Mc-MCH01g29740.1	Mch-MCH04g16210.1	69.4	216	63	2	3	218	2	214	4.05e-99	286
Mc-MCH01g29740.1	Mch-MCH04g21910.1	66	215	72	1	5	219	4	217	2.42e-98	284
Mc-MCH01g29740.1	Mch-MCH06g13870.1	68	200	62	1	4	203	8	205	3.75e-92	268
Mc-MCH01g29740.1	Mch-MCH08g17460.1	55.8	217	96	0	1	217	1	217	4.19e-78	233
Mc-MCH01g29740.1	Mch-MCH06g06110.1	56.9	216	88	3	7	217	6	221	9.00e-76	227
Mc-MCH01g29740.1	Mch-MCH04g30870.1	60.2	186	73	1	1	185	5	190	1.55e-75	227
Mc-MCH01g29740.1	Mch-MCH02g18490.1	60	185	74	0	1	185	1	185	4.19e-74	223
Mc-MCH01g05520.1	Mch-MCH01g05520.1	100	152	0	0	1	152	1	152	4.29e-99	281
Mc-MCH01g05520.1	Mch-MCH07g18550.1	85.2	88	5	2	69	148	1	88	2.26e-38	126
Mc-MCH01g05520.1	Mch-MCH01g05530.1	82.6	23	4	0	3	25	679	701	6.64e-04	38.5
Mc-MCH01g46160.1	Mch-MCH01g46160.1	100	707	0	0	1	707	1	707	0	1422
Mc-MCH01g46160.1	Mch-MCH08g04670.1	36.3	688	428	8	8	687	70	755	1.21e-148	453
Mc-MCH01g46160.1	Mch-MCH04g01070.1	34.8	640	413	4	47	684	105	742	7.19e-141	430
Mc-MCH01g46160.1	Mch-MCH01g18750.1	34.8	647	390	4	65	680	1	646	4.06e-138	423
Mc-MCH01g46160.1	Mch-MCH05g20950.1	32.5	643	432	2	47	689	250	890	5.90e-132	413
Mc-MCH01g46160.1	Mch-MCH07g16450.1	33.3	643	427	2	47	689	894	1534	4.44e-131	424
Mc-MCH01g46160.1	Mch-MCH06g22740.1	34	611	401	2	47	656	39	648	3.60e-130	399
Mc-MCH01g46160.1	Mch-MCH07g13060.1	32.9	736	388	7	22	656	154	884	3.93e-126	395
Mc-MCH01g46160.1	Mch-MCH01g20560.1	31.9	648	432	4	46	689	67	709	9.58e-124	387
Mc-MCH01g46160.1	Mch-MCH03g22600.1	32.7	652	428	7	48	690	52	701	1.32e-123	384
Mc-MCH01g07930.1	Mch-MCH01g07930.1	100	629	0	0	1	629	1	629	0	1197
Mc-MCH01g07930.1	Mch-MCH02g20350.1	74	626	146	4	2	627	5	613	6.27e-308	851
Mc-MCH01g07930.1	Mch-MCH03g10980.1	45.7	313	166	1	226	538	210	518	5.34e-85	277
Mc-MCH01g09300.1	Mch-MCH01g09300.1	100	322	0	0	1	322	1	322	1.13e-235	640
Mc-MCH01g09300.1	Mch-MCH06g07900.1	70.7	324	91	2	3	322	77	400	3.88e-167	470
Mc-MCH01g09300.1	Mch-MCH01g21090.1	27.9	247	160	10	30	268	100	336	1.40e-12	67.4
Mc-MCH01g09300.1	Mch-MCH01g35980.1	26.8	246	164	9	30	268	101	337	3.46e-11	63.2
Mc-MCH01g04950.1	Mch-MCH01g04950.1	100	335	0	0	1	335	1	335	3.85e-245	665
Mc-MCH01g41820.1	Mch-MCH01g41820.1	100	269	0	0	1	269	1	269	3.25e-172	475
Mc-MCH01g41820.1	Mch-MCH07g02610.1	34.2	295	134	12	1	269	81	341	9.04e-22	92.4
Mc-MCH01g41820.1	Mch-MCH06g09100.1	33.7	279	109	13	1	269	122	334	1.74e-18	83.2
Mc-MCH01g41820.1	Mch-MCH06g09130.1	53.3	90	37	3	1	89	122	207	1.66e-15	74.7
Mc-MCH01g41820.1	Mch-MCH07g02630.1	48.3	89	40	2	1	89	1	83	3.27e-12	63.9
Mc-MCH01g41820.1	Mch-MCH07g02640.1	48.3	89	40	2	1	89	1	83	3.59e-12	63.9
Mc-MCH01g41820.1	Mch-MCH01g18540.1	52.8	53	20	2	1	51	119	168	4.96e-06	46.6
Mc-MCH01g41820.1	Mch-MCH04g04680.1	52.1	48	20	1	1	48	119	163	3.61e-05	43.9
Mc-MCH01g17630.1	Mch-MCH01g17630.1	100	612	0	0	1	612	1	612	0	1250
Mc-MCH01g17630.1	Mch-MCH07g03290.1	43	256	128	7	142	387	334	581	2.73e-46	172
Mc-MCH01g17630.1	Mch-MCH07g03320.1	43.4	256	131	7	140	387	576	825	2.80e-46	174
Mc-MCH01g17630.1	Mch-MCH07g03260.1	38.6	210	109	6	142	338	339	541	4.85e-31	127
Mc-MCH01g17630.1	Mch-MCH01g03630.1	37.2	253	133	7	125	361	453	695	2.38e-30	126
Mc-MCH01g17630.1	Mch-MCH06g06320.1	35	274	142	8	140	387	21	284	6.98e-30	122
Mc-MCH01g17630.1	Mch-MCH01g03120.1	34.6	260	143	10	153	395	67	316	1.24e-29	119
Mc-MCH01g17630.1	Mch-MCH08g00580.1	35.6	270	151	8	124	391	50	298	6.43e-29	122
Mc-MCH01g17630.1	Mch-MCH06g23030.1	33.6	295	156	10	126	402	37	309	3.87e-28	118
Mc-MCH01g17630.1	Mch-MCH08g04170.1	34.8	250	142	7	140	387	331	561	2.52e-27	117
Mc-MCH01g03110.1	Mch-MCH01g03110.1	100	249	0	0	1	249	1	249	2.37e-180	494
Mc-MCH01g03110.1	Mch-MCH02g14320.1	61.2	245	87	5	3	240	16	259	1.62e-90	274
Mc-MCH01g03110.1	Mch-MCH04g01160.1	56.7	233	95	3	2	229	14	245	1.73e-79	240
Mc-MCH01g03110.1	Mch-MCH04g01170.1	57.3	241	96	4	2	236	14	253	8.35e-79	244
Mc-MCH01g03110.1	Mch-MCH02g14330.1	53.7	244	105	5	2	237	14	257	5.04e-77	236
Mc-MCH01g03110.1	Mch-MCH04g01850.1	51.8	220	97	3	19	230	36	254	1.27e-60	202
Mc-MCH01g03110.1	Mch-MCH04g01840.1	49.1	230	107	4	10	230	26	254	4.29e-60	196
Mc-MCH01g03110.1	Mch-MCH01g35790.1	46.7	225	112	5	17	235	34	256	1.05e-57	187
Mc-MCH01g03110.1	Mch-MCH01g32120.1	47.2	235	114	5	3	230	16	247	1.10e-55	187
Mc-MCH01g03110.1	Mch-MCH04g01810.1	46.8	233	113	4	7	230	23	253	1.60e-55	184
Mc-MCH01g42960.1	Mch-MCH01g42960.1	100	472	0	0	1	472	1	472	0	991
Mc-MCH01g42960.1	Mch-MCH01g44030.1	30.9	359	211	10	62	412	24	353	5.08e-43	157
Mc-MCH01g42960.1	Mch-MCH02g16390.1	31	336	171	12	8	316	106	407	3.51e-35	135
Mc-MCH01g42960.1	Mch-MCH01g01340.1	31.3	304	172	11	8	297	315	595	3.91e-31	127
Mc-MCH01g42960.1	Mch-MCH04g29830.1	28	361	171	8	65	411	212	497	1.25e-30	125
Mc-MCH01g42960.1	Mch-MCH09g06110.1	30.6	304	174	10	8	297	323	603	7.58e-30	123
Mc-MCH01g42960.1	Mch-MCH05g12130.1	29.4	316	177	10	8	306	340	626	6.26e-28	117
Mc-MCH01g42960.1	Mch-MCH04g22860.1	29.3	317	175	12	8	306	374	659	8.31e-28	117
Mc-MCH01g42960.1	Mch-MCH09g09310.1	26.1	422	256	13	33	434	86	471	1.29e-27	115
Mc-MCH01g42960.1	Mch-MCH09g12430.1	30.2	262	149	9	168	413	290	533	3.70e-22	99.8
Mc-MCH01g33830.1	Mch-MCH01g33830.1	100	385	0	0	1	385	1	385	6.78e-278	752
Mc-MCH01g34170.1	Mch-MCH01g34170.1	100	472	0	0	1	472	1	472	1.69e-306	832
Mc-MCH01g27910.1	Mch-MCH01g27910.1	100	204	0	0	1	204	1	204	1.87e-132	369
Mc-MCH01g43530.1	Mch-MCH01g43530.1	100	136	0	0	1	136	1	136	7.18e-97	274
Mc-MCH01g43530.1	Mch-MCH06g04330.1	71.2	104	30	0	1	104	39	142	1.06e-47	150
Mc-MCH01g43530.1	Mch-MCH04g24760.1	45	109	60	0	1	109	161	269	2.45e-24	94.4
Mc-MCH01g43530.1	Mch-MCH04g20770.1	43.3	104	59	0	1	104	164	267	1.41e-22	89.7
Mc-MCH01g40090.1	Mch-MCH01g40090.1	100	186	0	0	1	186	1	186	1.17e-108	308
Mc-MCH01g40090.1	Mch-MCH01g40100.1	77.7	166	26	3	1	155	1	166	2.86e-72	215
Mc-MCH01g40090.1	Mch-MCH01g32600.1	45.6	103	51	2	16	118	8	105	6.93e-16	70.5
Mc-MCH01g40090.1	Mch-MCH05g24370.1	40.9	115	60	2	30	139	18	129	6.14e-14	65.5
Mc-MCH01g05640.1	Mch-MCH01g05640.1	100	738	0	0	1	738	1	738	0	1461
Mc-MCH01g05640.1	Mch-MCH01g05630.1	93	753	38	3	1	738	1	753	0	1380
Mc-MCH01g05640.1	Mch-MCH01g05600.1	91.9	750	48	3	1	738	1	749	0	1361
Mc-MCH01g05640.1	Mch-MCH01g05650.1	67.7	765	216	7	1	737	1	762	0	1025
Mc-MCH01g05640.1	Mch-MCH01g05570.1	64.8	772	228	10	1	736	1	764	0	967
Mc-MCH01g05640.1	Mch-MCH05g14490.1	65.1	745	231	11	9	729	2	741	0	927
Mc-MCH01g05640.1	Mch-MCH01g05530.1	53.5	764	309	14	1	730	1	752	2.56e-274	773
Mc-MCH01g05640.1	Mch-MCH05g14480.1	52.3	740	310	13	23	730	24	752	8.72e-260	736
Mc-MCH01g05640.1	Mch-MCH05g14470.1	46.8	742	342	16	28	730	31	758	3.63e-217	628
Mc-MCH01g05640.1	Mch-MCH02g07120.1	39.6	745	395	22	26	730	25	754	7.89e-160	480
Mc-MCH01g37610.1	Mch-MCH01g37610.1	100	167	0	0	1	167	1	167	1.82e-105	298
Mc-MCH01g37610.1	Mch-MCH03g17580.1	95.6	158	7	0	10	167	58	215	5.31e-95	273
Mc-MCH01g37610.1	Mch-MCH06g03360.1	77.9	163	31	2	10	167	59	221	5.44e-75	223
Mc-MCH01g30970.1	Mch-MCH01g30970.1	100	483	0	0	1	483	1	483	0	959
Mc-MCH01g30970.1	Mch-MCH01g20620.1	28.9	429	295	6	24	444	78	504	2.53e-54	190
Mc-MCH01g30970.1	Mch-MCH04g16830.1	26.6	383	274	4	26	404	28	407	2.80e-38	145
Mc-MCH01g30970.1	Mch-MCH06g16250.1	25.6	402	289	6	45	441	56	452	4.47e-33	130
Mc-MCH01g30970.1	Mch-MCH04g16840.1	31.6	57	39	0	31	87	41	97	1.85e-04	40.4
Mc-MCH01g21840.1	Mch-MCH01g21840.1	100	812	0	0	1	812	1	812	0	1655
Mc-MCH01g21840.1	Mch-MCH01g21830.1	65.8	815	251	13	18	810	10	818	0	1070
Mc-MCH01g21840.1	Mch-MCH06g04910.1	44	806	420	20	15	805	10	799	7.54e-215	626
Mc-MCH01g21840.1	Mch-MCH06g04380.1	43.4	813	418	20	15	805	10	802	2.31e-211	617
Mc-MCH01g21840.1	Mch-MCH04g14080.1	42.2	819	410	22	16	808	8	789	7.67e-207	605
Mc-MCH01g21840.1	Mch-MCH04g26600.1	42.7	822	404	26	18	808	16	801	3.89e-194	573
Mc-MCH01g21840.1	Mch-MCH08g05740.1	37.7	782	416	23	54	811	42	776	6.03e-160	484
Mc-MCH01g21840.1	Mch-MCH01g11400.1	31.6	759	447	22	78	805	63	780	4.99e-100	328
Mc-MCH01g21840.1	Mch-MCH01g36810.1	30.6	795	444	26	48	806	43	765	1.77e-95	315
Mc-MCH01g21840.1	Mch-MCH06g21310.1	30.8	832	470	31	15	793	10	788	1.91e-95	315
Mc-MCH01g15920.1	Mch-MCH01g15920.1	100	739	0	0	1	739	1	739	0	1464
Mc-MCH01g15920.1	Mch-MCH05g24930.1	48.1	744	361	9	1	735	38	765	8.17e-225	647
Mc-MCH01g15920.1	Mch-MCH01g09080.1	43.4	737	381	18	15	736	56	771	3.01e-185	546
Mc-MCH01g15920.1	Mch-MCH01g29460.1	40.9	749	395	17	12	731	46	775	3.81e-176	523
Mc-MCH01g15920.1	Mch-MCH05g02550.1	42	762	371	23	1	737	1	716	3.11e-171	509
Mc-MCH01g15920.1	Mch-MCH08g11450.1	41	734	404	15	15	739	55	768	3.27e-171	510
Mc-MCH01g15920.1	Mch-MCH05g02610.1	41.1	768	387	19	1	737	34	767	2.40e-170	508
Mc-MCH01g15920.1	Mch-MCH05g02540.1	41.9	762	372	22	1	737	34	749	9.37e-170	507
Mc-MCH01g15920.1	Mch-MCH01g23120.1	39.2	737	424	10	1	731	451	1169	1.06e-169	518
Mc-MCH01g15920.1	Mch-MCH03g11660.1	41.2	713	383	15	34	731	63	754	6.37e-169	504
Mc-MCH01g01400.1	Mch-MCH01g01400.1	100	35	0	0	1	35	1	35	1.12e-17	74.3
Mc-MCH01g01400.1	Mch-MCH01g00400.1	77.1	35	8	0	1	35	1	35	2.73e-11	57
Mc-MCH01g01400.1	Mch-MCH01g04050.1	80	35	7	0	1	35	1	35	4.03e-11	59.3
Mc-MCH01g01400.1	Mch-MCH01g00380.1	79.4	34	7	0	1	34	1	34	5.98e-11	57
Mc-MCH01g01400.1	Mch-MCH01g02920.1	71.4	35	10	0	1	35	1	35	6.81e-10	55.8
Mc-MCH01g01400.1	Mch-MCH06g23750.1	65.7	35	12	0	1	35	1	35	1.72e-08	51.6
Mc-MCH01g01400.1	Mch-MCH02g01030.1	65.7	35	12	0	1	35	1	35	2.86e-08	50.4
Mc-MCH01g01400.1	Mch-MCH01g01080.1	64.7	34	12	0	1	34	1	34	1.33e-07	48.9
Mc-MCH01g01400.1	Mch-MCH01g00280.1	78.6	28	6	0	1	28	10	37	2.27e-07	48.1
Mc-MCH01g01400.1	Mch-MCH02g03260.1	62.9	35	13	0	1	35	1	35	4.65e-07	46.2
Mc-MCH01g26060.1	Mch-MCH01g26060.1	100	244	0	0	1	244	1	244	1.66e-173	476
Mc-MCH01g26060.1	Mch-MCH07g14710.1	83.7	184	30	0	35	218	16	199	7.56e-109	312
Mc-MCH01g26060.1	Mch-MCH01g02420.1	95	139	7	0	1	139	1	139	1.16e-85	251
Mc-MCH01g26060.1	Mch-MCH01g26080.1	82.4	170	21	2	1	168	1	163	3.91e-85	251
Mc-MCH01g26060.1	Mch-MCH01g02710.1	94.2	139	8	0	1	139	1	139	7.30e-85	249
Mc-MCH01g26060.1	Mch-MCH04g01640.1	97.1	138	4	0	1	138	1	138	2.33e-80	250
Mc-MCH01g26060.1	Mch-MCH03g00890.1	51.5	237	112	2	9	244	14	248	5.80e-79	237
Mc-MCH01g31540.1	Mch-MCH01g31540.1	100	852	0	0	1	852	1	852	0	1678
Mc-MCH01g31540.1	Mch-MCH04g24970.1	39.5	708	346	16	4	671	55	720	2.38e-136	426
Mc-MCH01g31540.1	Mch-MCH04g21080.1	39.8	709	366	16	1	688	52	720	9.06e-134	418
Mc-MCH01g31540.1	Mch-MCH02g20780.1	52.3	130	61	1	256	384	137	266	2.87e-38	144
[truncated: 144,548 more rows]
