# Supplementary material for: Chromosome-level genome of Mosla chinensis from alpine ecotype provides insights into terpenoid biosynthesis and germplasm exploration
Source: Front Plant Sci. 2026 Jun 16;17:1819008. doi: 10.3389/fpls.2026.1819008 (PMC13315002; doi:10.3389/fpls.2026.1819008)
Supplement: Supplementary Table 8 — BGCs information. [file Table8.xlsx]

## Sheet: cluster6
ClusterBlast scores for chr01
Table of genes, locations, strands and annotations of query cluster:
MCH01g19130	32368996	32373081	-	unannotated orf
MCH01g19140	32380190	32381693	-	unannotated orf
MCH01g19150	32386202	32387210	-	unannotated orf
MCH01g19160	32391382	32393350	-	unannotated orf
MCH01g19170	32399408	32405094	-	unannotated orf
MCH01g19180	32418280	32419996	+	unannotated orf
MCH01g19190	32427461	32429844	+	unannotated orf
MCH01g19200	32435864	32437649	-	unannotated orf
MCH01g19210	32451466	32472979	+	unannotated orf
MCH01g19220	32473555	32475584	-	unannotated orf
MCH01g19230	32476371	32477516	-	unannotated orf
MCH01g19240	32478399	32481198	+	unannotated orf
MCH01g19250	32483642	32485369	+	unannotated orf
MCH01g19260	32485881	32488799	-	unannotated orf
Significant hits:
1. BMAC01000040.1_c33	Phtheirospermum japonicum okayama DNA, Pjv1Scaffold_39, whole genome shotgun sequence
2. CM033390.1_c23	Buddleja alternifolia isolate LA-IB0 chromosome 1, whole genome shotgun sequence
3. JACGWM010000001.1_c18	UNVERIFIED_CONTAM: Sesamum calycinum isolate KEN8 Scaly01, whole genome shotgun sequence
4. JACGWN010000001.1_c16	UNVERIFIED_CONTAM: Sesamum latifolium isolate KEN1 Slati01, whole genome shotgun sequence
5. CM084297.1_c191	Salvia divinorum isolate SAF-2024a chromosome 8, whole genome shotgun sequence
6. NC_062968.1_c222	Salvia hispanica cultivar TCC Black 2014 chromosome 4, UniMelb_Shisp_WGS_1.0, whole genome shotgun sequence
7. NW_012193538.1_c111	Erythranthe guttatus cultivar IM62 unplaced genomic scaffold, Mimgu1_0 scaffold_27, whole genome shotgun sequence
8. JACGWJ010000003.1_c37	UNVERIFIED_CONTAM: Sesamum radiatum isolate G02 Sradi03, whole genome shotgun sequence
9. NC_026145.1_c24	Sesamum indicum cultivar Zhongzhi No. 13 linkage group LG1, S_indicum_v1.0, whole genome shotgun sequence
10. BKCP01004439.1_c55	Striga asiatica UVA1 DNA, scaffold153, whole genome shotgun sequence
11. NC_081819.1_c197	Vitis vinifera cultivar Pinot Noir 40024 chromosome 15, ASM3070453v1
12. CM065299.1_c139	Dipteronia dyeriana isolate KIB01 chromosome 5, whole genome shotgun sequence
13. JACGWK010000001.1_c3	UNVERIFIED_CONTAM: Sesamum angustifolium isolate G01 Sangu01, whole genome shotgun sequence
14. CM018049.1_c131	Nyssa sinensis isolate J267 linkage group LG6, whole genome shotgun sequence
15. CM046394.1_c118	Rhododendron molle isolate AT1 chromosome 7, whole genome shotgun sequence
16. NC_065541.1_c162	Quercus robur chromosome 8, dhQueRobu3.1, whole genome shotgun sequence
17. CM068737.1_c180	Quercus rubra isolate pseudo-F2 ecotype Indiana linkage group LG8, whole genome shotgun sequence
18. NC_056033.1_c42	Salvia splendens isolate huo1 chromosome 2, SspV2, whole genome shotgun sequence
19. CACSLK010034598.1_c211	Striga hermonthica genome assembly, contig: scaffold9586, whole genome shotgun sequence
20. CM056492.1_c67	Anisodus acutangulus isolate KIB-2019 linkage group LG04, whole genome shotgun sequence
21. CM026265.1_c110	Senna tora cultivar Myeongyun chromosome 6, whole genome shotgun sequence
22. NC_048445.1_c192	Vitis riparia cultivar Riparia Gloire de Montpellier isolate 1030 chromosome 15, EGFV_Vit.rip_1.0, whole genome shotgun sequence
23. OZ185639.1_c135	Arabidopsis halleri genome assembly, chromosome: 4
24. CABITT030000004.1_c127	Arabis nemorensis genome assembly, contig: 4, whole genome shotgun sequence
25. CM024959.1_c118	Rhododendron simsii isolate adult_tree_wgs_1 chromosome 7, whole genome shotgun sequence
26. NC_080563.1_c123	Rhododendron vialii isolate Sample 1 chromosome 7a, ASM3025357v1
27. NC_041004.1_c53	Glycine soja cultivar W05 chromosome 3, ASM419377v2, whole genome shotgun sequence
28. CM030794.1_c115	Rhododendron griersonianum isolate WSP0 chromosome 7, whole genome shotgun sequence
29. CM075659.1_c50	Canavalia gladiata isolate LVBAO_FW01 chromosome 2, whole genome shotgun sequence
30. CM032914.1_c115	Arabidopsis thaliana x Arabidopsis arenosa isolate Allo738 chromosome 2, whole genome shotgun sequence
31. JACGWO010000009.1_c197	Sesamum alatum isolate 3651 Salat09, whole genome shotgun sequence
32. CM059870.1_c138	Acer saccharum isolate NS2018 chromosome 5, whole genome shotgun sequence
33. JBAMMX010000022.1_c161	Dillenia turbinata isolate LSX21 HiC_scaffold_22, whole genome shotgun sequence
34. NC_079202.1_c12	Beta vulgaris subsp. vulgaris cultivar EL10 chromosome 1, EL10.2, whole genome shotgun sequence
35. CM037162.1_c263	Vaccinium darrowii cultivar NJ 8807/NJ 8810 chromosome 12, whole genome shotgun sequence
36. NC_025689.1_c104	Camelina sativa cultivar DH55 chromosome 5, Cs, whole genome shotgun sequence
37. NW_020874439.1_c311	Abrus precatorius isolate BTA unplaced genomic scaffold, Abrus_2018 Scaffold9, whole genome shotgun sequence
38. CM071925.1_c18	Rehmannia glutinosa cultivar Qinhuai isolate DH-2019 chromosome 2, whole genome shotgun sequence
39. CM019268.1_c80	Rhododendron williamsianum isolate RSF 1966-606 linkage group LG05, whole genome shotgun sequence
40. CM032921.1_c358	Arabidopsis thaliana x Arabidopsis arenosa isolate Allo738 chromosome 9, whole genome shotgun sequence
41. NC_063438.1_c152	Brassica napus cultivar Da-Ae chromosome A5, Da-Ae, whole genome shotgun sequence
42. CM017711.1_c562	Gossypium darwinii isolate 1808015.09 chromosome D11, whole genome shotgun sequence
43. JACGWL010000001.1_c35	Sesamum angolense isolate K16 Sango01, whole genome shotgun sequence
44. CM035626.1_c148	Gossypium stocksii ecotype E1 chromosome 7, whole genome shotgun sequence
45. NW_003302552.1_c122	Arabidopsis lyrata subsp. lyrata unplaced genomic scaffold ARALYscaffold_4, whole genome shotgun sequence
46. JBAMMX010000021.1_c152	Dillenia turbinata isolate LSX21 HiC_scaffold_21, whole genome shotgun sequence
47. NC_044911.1_c185	Quercus lobata isolate SW786 chromosome 8, ValleyOak3.0 Primary Assembly, whole genome shotgun sequence
48. NC_053049.1_c291	Medicago truncatula cultivar Jemalong A17 chromosome 8, MtrunA17r5.0-ANR, whole genome shotgun sequence
49. NC_081186.1_c263	Vicia villosa cultivar HV-30 ecotype Madison, WI linkage group LG7, Vvil1.0, whole genome shotgun sequence
50. CP125850.1_c503	Trifolium repens isolate ACLI19 chromosome 08_0cc
51. NW_006256812.1_c125	Eutrema salsugineum unplaced genomic scaffold, Eutsalg1_0 scaffold_22, whole genome shotgun sequence
52. NC_016090.4_c52	Glycine max cultivar Williams 82 chromosome 3, Glycine_max_v4.0, whole genome shotgun sequence
53. LR999454.1_c140	Arabidopsis arenosa genome assembly, chromosome: 4
54. NC_054594.1_c21	Juglans microcarpa x Juglans regia isolate MS1-56 chromosome 1D, Jm3101_v1.0, whole genome shotgun sequence
55. NC_080140.1_c104	Actinidia eriantha isolate MHT-2021 chromosome 8, MaoHua_MHT, whole genome shotgun sequence
56. CM039427.1_c43	Bauhinia variegata isolate BV-YZ2020 chromosome 2, whole genome shotgun sequence
57. JACGWJ010000004.1_c81	UNVERIFIED_CONTAM: Sesamum radiatum isolate G02 Sradi04, whole genome shotgun sequence
58. NC_080390.1_c95	Salvia miltiorrhiza cultivar Shanhuang (shh) chromosome 4, IMPLAD_Smil_shh, whole genome shotgun sequence
59. CM025238.1_c92	Gossypium armourianum isolate 6 chromosome 7, whole genome shotgun sequence
60. CM079522.1_c164	Lithocarpus litseifolius isolate Zhou-2022a chromosome 8, whole genome shotgun sequence
61. CM025199.1_c108	Gossypium klotzschianum isolate 57 chromosome 7, whole genome shotgun sequence
62. CM067542.1_c75	Anisodus tanguticus isolate KB-2021 linkage group LG04, whole genome shotgun sequence
63. JBBPBL010000008.1_c165	Hibiscus sabdariffa cultivar var. sabdariffa isolate TK-2024 Scaffold_00008, whole genome shotgun sequence
64. BSYR01000004.1_c36	Hibiscus trionum Htri001sk DNA, ptg000004l, whole genome shotgun sequence
65. CM020005.1_c99	Lupinus albus cultivar Amiga chromosome 7, whole genome shotgun sequence
66. CM017764.1_c87	Acer yangbiense isolate Malutang-1-2009seedling ecotype Malutang chromosome 4, whole genome shotgun sequence
67. CM039426.1_c11	Bauhinia variegata isolate BV-YZ2020 chromosome 1, whole genome shotgun sequence
68. NC_039900.1_c102	Coffea arabica cultivar Caturra red isolate CCC135-36 chromosome 2c, Cara_1.0, whole genome shotgun sequence
69. OU466860.2_c97	Thlaspi arvense genome assembly, chromosome: 4
70. NC_045130.1_c138	Punica granatum isolate Tunisia-2019 chromosome 4, ASM765513v2, whole genome shotgun sequence
71. CP110838.1_c53	Euphorbia peplus chromosome 2
72. NC_024799.2_c185	Brassica rapa cultivar Chiifu-401-42 chromosome A05, CAAS_Brap_v3.01, whole genome shotgun sequence
73. NC_041008.1_c152	Glycine soja cultivar W05 chromosome 7, ASM419377v2, whole genome shotgun sequence
74. NC_038243.2_c151	Glycine max cultivar Williams 82 chromosome 7, Glycine_max_v4.0, whole genome shotgun sequence
75. NC_049907.1_c125	Juglans regia cultivar Chandler chromosome 7, Walnut 2.0, whole genome shotgun sequence
76. CAKOAT010102044.1_c93	Eruca vesicaria subsp. sativa genome assembly, contig: scaffold1542, whole genome shotgun sequence
77. BKCP01013292.1_c203	Striga asiatica UVA1 DNA, scaffold95, whole genome shotgun sequence
78. NW_006238920.1_c134	Capsella rubella cultivar Monte Gargano unplaced genomic scaffold, Caprub1_0 scaffold_4, whole genome shotgun sequence
79. CM017698.1_c535	Gossypium darwinii isolate 1808015.09 chromosome A11, whole genome shotgun sequence
80. NC_079494.1_c34	Hevea brasiliensis isolate MT/VB/25A 57/8 chromosome 2, ASM3005281v1, whole genome shotgun sequence
81. NC_003071.7_c117	Arabidopsis thaliana chromosome 2, partial sequence
82. NW_026137380.1_c4	Andrographis paniculata isolate CXL003 unplaced genomic scaffold, ASM980555v1 Contig10END, whole genome shotgun sequence
83. CM032901.1_c117	Arabidopsis suecica isolate As9502 chromosome 2, whole genome shotgun sequence
84. NC_053447.1_c557	Gossypium hirsutum isolate 1008001.06 chromosome D11, Gossypium_hirsutum_v2.1, whole genome shotgun sequence
85. CM032908.1_c380	Arabidopsis suecica isolate As9502 chromosome 9, whole genome shotgun sequence
86. CAXHTB010000018.1_c202	Lupinus luteus genome assembly, contig: YL-18, whole genome shotgun sequence
87. NC_037286.2_c62	Populus trichocarpa isolate Nisqually-1 chromosome 2, P.trichocarpa_v4.1, whole genome shotgun sequence
88. NW_025999820.1_c312	Pyrus x bretschneideri cultivar Hongxiangsu unplaced genomic scaffold, Pyrus_bretschneideri_v1 Contig8, whole genome shotgun sequence
89. CM077551.1_c175	Citrus x changshan-huyou isolate 01-14 chromosome 5, whole genome shotgun sequence
90. NC_080043.1_c160	Lotus japonicus ecotype B-129 chromosome 3, LjGifu_v1.2
91. CM069076.1_c22	Solanum pinnatisectum isolate LQN chromosome 1, whole genome shotgun sequence
92. NC_090800.1_c15	Solanum lycopersicum chromosome 1, SLM_r2.1
93. NC_040036.1_c94	Coffea eugenioides isolate CCC68of chromosome 2, Ceug_1.0, whole genome shotgun sequence
94. CACVBM020001451.1_c209	Microthlaspi erraticum genome assembly, contig: scaffold55_size1064731, whole genome shotgun sequence
95. CM091629.1_c397	Forsythia ovata isolate KNKB202402200001 chromosome 14, whole genome shotgun sequence
96. NC_021166.1_c209	Cicer arietinum cultivar CDC Frontier chromosome Ca7, ASM33114v1, whole genome shotgun sequence
97. CM091615.1_c276	Abeliophyllum distichum isolate KNKB198505000391 chromosome 14, whole genome shotgun sequence
98. OU503045.2_c190	Fraxinus pennsylvanica genome assembly, chromosome: 10
99. QGKV02000649.1_c110	Brassica cretica isolate PFS-1207/04 scf_10104_34928, whole genome shotgun sequence
100. MU107181.1_c351	Sinapis alba strain S2 GC0560-79 unplaced genomic scaffold Sina_scaffold1631, whole genome shotgun sequence
Details:
>>
1. BMAC01000040.1_c33
Source: Phtheirospermum japonicum okayama DNA, Pjv1Scaffold_39, whole genome shotgun sequence
Type: putative
Number of proteins with BLAST hits to this cluster: 30
Cumulative BLAST score: 8023
Table of genes, locations, strands and annotations of subject cluster:
PHJA_000372200	GFP82290.1	1099636	1101258	-	serine/threonine-protein_kinase_aurora-3
PHJA_000372300	GFP82291.1	1106189	1110558	-	fidgetin-like_protein_1
PHJA_000372400	GFP82292.1	1140181	1141876	+	2-methylene-fuRan-3-one_reductase
PHJA_000372500	GFP82293.1	1171630	1172161	+	cytochrome_p450_704c1
PHJA_000372600	GFP82294.1	1184652	1184871	+	photosystem_i_p700_chlorophyll_a_apoprotein_a1
PHJA_000372700	GFP82295.1	1185141	1185333	+	protein_ycf2
PHJA_000372800	GFP82296.1	1185515	1186004	+	protein_ycf2
PHJA_000372900	GFP82297.1	1214974	1221485	+	cytochrome_p450_704c1
PHJA_000373000	GFP82298.1	1307438	1325762	-	beach_domain-containing_protein_lvsc
PHJA_000373100	GFP82299.1	1396366	1398035	+	ferruginol_synthase
PHJA_000373200	GFP82300.1	1413304	1417190	-	wat1-related_protein_at3g30340
PHJA_000373300	GFP82301.1	1433804	1439162	+	synaptotagmin-4
PHJA_000373400	GFP82302.1	1486523	1487951	+	receptor-like_serine/threonine-protein_kinase_at2g45590
PHJA_000373500	GFP82303.1	1544808	1545189	+	probable_carboxylesterase_8
PHJA_000373600	GFP82304.1	1684931	1685312	+	probable_carboxylesterase_8
PHJA_000373700	GFP82305.1	1719007	1720105	+	carboxylesterase_1
PHJA_000373800	GFP82306.1	1763517	1764574	+	probable_carboxylesterase_9
PHJA_000373900	GFP82307.1	1803791	1809345	+	poly(A)_RNA_polymerase_cid11
Table of Blast hits (query gene, subject gene, %identity, blast score, %coverage, e-value):
MCH01g19130	PHJA_000373900	64	783	93.9522	5.4e-225
MCH01g19140	PHJA_000373800	71	483	100	4.0e-135
MCH01g19140	PHJA_000373700	41	233	99.6885	9.3e-60
MCH01g19140	PHJA_000373500	47	114	34.891	4.8e-24
MCH01g19140	PHJA_000373600	47	114	34.891	6.3e-24
MCH01g19150	PHJA_000373700	47	289	94.6269	1.5e-76
MCH01g19150	PHJA_000373600	72	165	32.8358	2.5e-39
MCH01g19150	PHJA_000373500	70	163	32.8358	1.6e-38
MCH01g19160	PHJA_000373400	82	270	24.1221	1.8e-70
MCH01g19170	PHJA_000373300	69	648	106.263	2.5e-184
MCH01g19180	PHJA_000373200	72	86	16.5138	1.9e-15
MCH01g19200	PHJA_000373100	64	371	59.1919	5.8e-101
MCH01g19210	PHJA_000373000	76	2513	59.0707	0.0e+00
MCH01g19220	PHJA_000372900	78	410	49.6094	1.2e-112
MCH01g19220	PHJA_000372500	78	176	19.1406	2.8e-42
MCH01g19230	PHJA_000372400	83	375	69.5652	1.5e-102
MCH01g19240	PHJA_000372300	57	366	99.4845	1.1e-99
MCH01g19250	PHJA_000372200	81	464	100	2.2e-129
>>
2. CM033390.1_c23
Source: Buddleja alternifolia isolate LA-IB0 chromosome 1, whole genome shotgun sequence
Type: putative
Number of proteins with BLAST hits to this cluster: 26
Cumulative BLAST score: 13016
Table of genes, locations, strands and annotations of subject cluster:
BUALT_Bualt01G0213400	KAG8391689.1	58291504	58302860	-	hypothetical_protein
BUALT_Bualt01G0213500	KAG8391690.1	58305342	58313825	-	hypothetical_protein
BUALT_Bualt01G0213600	KAG8391691.1	58315579	58317583	-	hypothetical_protein
BUALT_Bualt01G0213700	KAG8391692.1	58318859	58320251	-	hypothetical_protein
BUALT_Bualt01G0213800	KAG8391693.1	58350058	58358146	+	hypothetical_protein
BUALT_Bualt01G0213900	KAG8391694.1	58374505	58375897	+	hypothetical_protein
BUALT_Bualt01G0214000	KAG8391695.1	58382491	58386396	+	hypothetical_protein
BUALT_Bualt01G0214100	KAG8391696.1	58418031	58419420	+	hypothetical_protein
BUALT_Bualt01G0214200	KAG8391697.1	58421881	58429482	-	hypothetical_protein
BUALT_Bualt01G0214300	KAG8391698.1	58444373	58450825	-	hypothetical_protein
BUALT_Bualt01G0214400	KAG8391699.1	58468180	58471047	+	hypothetical_protein
BUALT_Bualt01G0214500	KAG8391700.1	58472141	58474758	-	hypothetical_protein
BUALT_Bualt01G0214600	KAG8391701.1	58476660	58481835	-	hypothetical_protein
BUALT_Bualt01G0214700	KAG8391702.1	58486593	58489330	+	hypothetical_protein
BUALT_Bualt01G0214800	KAG8391703.1	58492043	58497311	+	hypothetical_protein
BUALT_Bualt01G0214900	KAG8391704.1	58501034	58521915	-	hypothetical_protein
BUALT_Bualt01G0215000	KAG8391705.1	58535799	58548554	+	hypothetical_protein
BUALT_Bualt01G0215100	KAG8391706.1	58600565	58603326	+	hypothetical_protein
BUALT_Bualt01G0215200	KAG8391707.1	58630288	58631816	+	hypothetical_protein
BUALT_Bualt01G0215300	KAG8391708.1	58686493	58688226	-	hypothetical_protein
BUALT_Bualt01G0215400	KAG8391709.1	58688311	58691088	+	hypothetical_protein
BUALT_Bualt01G0215500	KAG8391710.1	58693116	58693671	+	hypothetical_protein
BUALT_Bualt01G0215600	KAG8391711.1	58695166	58695583	+	hypothetical_protein
BUALT_Bualt01G0215700	KAG8391712.1	58705958	58709659	+	hypothetical_protein
BUALT_Bualt01G0215800	KAG8391713.1	58724540	58725878	-	hypothetical_protein
BUALT_Bualt01G0215900	KAG8391714.1	58728417	58729346	-	hypothetical_protein
BUALT_Bualt01G0216000	KAG8391715.1	58736532	58737065	+	hypothetical_protein
BUALT_Bualt01G0216100	KAG8391716.1	58739717	58740653	-	hypothetical_protein
BUALT_Bualt01G0216200	KAG8391717.1	58752513	58756649	+	hypothetical_protein
BUALT_Bualt01G0216300	KAG8391718.1	58776509	58779342	+	hypothetical_protein
BUALT_Bualt01G0216400	KAG8391719.1	58789176	58809672	-	hypothetical_protein
BUALT_Bualt01G0216500	KAG8391720.1	58820915	58826150	-	hypothetical_protein
BUALT_Bualt01G0216600	KAG8391721.1	58836901	58846756	+	hypothetical_protein
BUALT_Bualt01G0216700	KAG8391722.1	58862345	58870276	+	hypothetical_protein
BUALT_Bualt01G0216800	KAG8391723.1	58883815	58884781	+	hypothetical_protein
BUALT_Bualt01G0216900	KAG8391724.1	58912816	58913794	+	hypothetical_protein
BUALT_Bualt01G0217000	KAG8391725.1	58932148	58933135	+	hypothetical_protein
BUALT_Bualt01G0217100	KAG8391726.1	58950906	58951869	+	hypothetical_protein
BUALT_Bualt01G0217200	KAG8391727.1	58964885	58969169	+	hypothetical_protein
Table of Blast hits (query gene, subject gene, %identity, blast score, %coverage, e-value):
MCH01g19130	BUALT_Bualt01G0217200	65	797	92.9677	4.7e-229
MCH01g19140	BUALT_Bualt01G0217100	75	499	100	7.0e-140
MCH01g19140	BUALT_Bualt01G0216800	46	285	98.7539	1.6e-75
MCH01g19140	BUALT_Bualt01G0216900	44	272	99.0654	1.4e-71
MCH01g19140	BUALT_Bualt01G0217000	45	268	99.3769	2.6e-70
MCH01g19150	BUALT_Bualt01G0216800	66	431	94.3284	2.4e-119
MCH01g19150	BUALT_Bualt01G0216900	62	400	94.9254	4.6e-110
MCH01g19150	BUALT_Bualt01G0217000	61	398	95.5224	3.0e-109
MCH01g19160	BUALT_Bualt01G0216700	80	1021	98.3206	1.1e-296
MCH01g19170	BUALT_Bualt01G0216600	68	630	104.848	4.0e-179
MCH01g19180	BUALT_Bualt01G0216500	61	90	21.1009	1.0e-16
MCH01g19200	BUALT_Bualt01G0215300	64	624	95.5556	3.8e-177
MCH01g19200	BUALT_Bualt01G0215100	73	444	61.2121	5.4e-123
MCH01g19200	BUALT_Bualt01G0216300	70	418	59.798	3.2e-115
MCH01g19200	BUALT_Bualt01G0215000	72	400	55.5556	8.9e-110
MCH01g19200	BUALT_Bualt01G0215200	73	393	54.3434	1.1e-107
MCH01g19200	BUALT_Bualt01G0216100	62	342	54.5455	2.9e-92
MCH01g19200	BUALT_Bualt01G0215900	65	314	46.8687	8.4e-84
MCH01g19200	BUALT_Bualt01G0216400	59	305	51.7172	3.9e-81
MCH01g19200	BUALT_Bualt01G0215500	66	260	37.5758	1.1e-67
MCH01g19200	BUALT_Bualt01G0215400	71	226	31.9192	1.8e-57
MCH01g19210	BUALT_Bualt01G0214900	77	2615	59.7198	0.0e+00
MCH01g19220	BUALT_Bualt01G0214800	73	401	52.1484	3.2e-110
MCH01g19230	BUALT_Bualt01G0214700	80	355	69.8758	1.6e-96
MCH01g19240	BUALT_Bualt01G0214600	57	361	100	4.7e-98
MCH01g19250	BUALT_Bualt01G0214500	80	467	99.6454	2.6e-130
>>
3. JACGWM010000001.1_c18
Source: UNVERIFIED_CONTAM: Sesamum calycinum isolate KEN8 Scaly01, whole genome shotgun sequence
Type: putative
Number of proteins with BLAST hits to this cluster: 26
Cumulative BLAST score: 10580
Table of genes, locations, strands and annotations of subject cluster:
Scaly_0227800	KAL0397794.1	21113340	21120274	-	hypothetical_protein
Scaly_0227900	KAL0397795.1	21120521	21123090	-	Peptidyl-prolyl_cis-trans_isomerase_CYP18-1
Scaly_0228000	KAL0397796.1	21125553	21126945	+	Malonyl-coenzyme:anthocyanin_5-O-glucoside-6'''-O-malonyltransferase
Scaly_0228100	KAL0397797.1	21128757	21130145	+	Malonyl-coenzyme:anthocyanin_5-O-glucoside-6'''-O-malonyltransferase
Scaly_0228200	KAL0397798.1	21132105	21133503	+	Malonyl-coenzyme:anthocyanin_5-O-glucoside-6'''-O-malonyltransferase
Scaly_0228300	KAL0397799.1	21136143	21141249	-	Ankyrin_repeat_and_zinc_finger_domain-containing_protein_1
Scaly_0228400	KAL0397800.1	21142729	21145596	+	hypothetical_protein
Scaly_0228500	KAL0397801.1	21145946	21147508	+	Retrovirus-related_Pol_polyprotein_from_transposon_RE1
Scaly_0228600	KAL0397802.1	21148468	21149602	-	Fasciclin-like_arabinogalactan_protein_8
Scaly_0228700	KAL0397803.1	21153867	21155546	-	protein_DOWNY_MILDEW_RESISTANCE_6
Scaly_0228800	KAL0397804.1	21158292	21160799	+	Growth-regulating_factor_6
Scaly_0228900	KAL0397805.1	21161605	21163369	-	Serine/threonine-protein_kinase_Aurora-3
Scaly_0229000	KAL0397806.1	21164723	21170753	-	Fidgetin-like_protein_1
Scaly_0229100	KAL0397807.1	21172123	21172804	+	2-methylene-furan-3-one_reductase
Scaly_0229200	KAL0397808.1	21174271	21179757	+	cytochrome
Scaly_0229300	KAL0397809.1	21189741	21213398	-	BEACH_domain-containing_protein_C2
Scaly_0229400	KAL0397810.1	21217819	21220164	+	cytochrome
Scaly_0229500	KAL0397811.1	21226039	21227808	+	cytochrome
Scaly_0229600	KAL0397812.1	21230936	21236546	+	cytochrome
Scaly_0229700	KAL0397813.1	21241152	21242813	+	cytochrome
Scaly_0229800	KAL0397814.1	21245716	21247190	+	cytochrome
Scaly_0229900	KAL0397815.1	21247573	21249425	-	WAT1-related_protein
Scaly_0230000	KAL0397816.1	21253856	21263257	+	Synaptotagmin-5
Scaly_0230100	KAL0397817.1	21266561	21271827	+	Receptor-like_serine/threonine-protein_kinase
Scaly_0230200	KAL0397818.1	21289334	21290417	+	putative_carboxylesterase_8
Scaly_0230300	KAL0397819.1	21296937	21297729	+	putative_carboxylesterase_9
Scaly_0230400	KAL0397820.1	21300282	21305805	+	UTP:RNA_uridylyltransferase_1
Scaly_0230500	KAL0397821.1	21307200	21308613	-	MADS-box_protein_SOC1
Table of Blast hits (query gene, subject gene, %identity, blast score, %coverage, e-value):
MCH01g19130	Scaly_0230400	59	681	92.5457	2.9e-194
MCH01g19140	Scaly_0230300	74	415	82.243	1.7e-114
MCH01g19140	Scaly_0230200	39	232	98.7539	2.7e-59
MCH01g19150	Scaly_0230100	68	455	99.1045	2.1e-126
MCH01g19150	Scaly_0230200	47	289	95.2239	1.5e-76
MCH01g19150	Scaly_0230300	44	239	78.806	1.4e-61
MCH01g19160	Scaly_0230100	82	1101	101.527	0.0e+00
MCH01g19170	Scaly_0230000	78	380	52.3232	7.3e-104
MCH01g19180	Scaly_0229900	77	95	17.4312	4.0e-18
MCH01g19200	Scaly_0229400	71	701	100	2.4e-200
MCH01g19200	Scaly_0229700	61	606	101.212	1.1e-171
MCH01g19200	Scaly_0229600	58	562	100.606	1.4e-158
MCH01g19200	Scaly_0229500	64	514	86.2626	4.2e-144
MCH01g19200	Scaly_0229800	60	411	66.6667	5.0e-113
MCH01g19210	Scaly_0229300	72	2401	60.5398	0.0e+00
MCH01g19220	Scaly_0229200	57	355	64.2578	3.4e-96
MCH01g19230	Scaly_0229100	78	322	62.1118	1.5e-86
MCH01g19240	Scaly_0229000	53	346	103.608	1.6e-93
MCH01g19250	Scaly_0228900	82	475	101.418	9.5e-133
>>
4. JACGWN010000001.1_c16
Source: UNVERIFIED_CONTAM: Sesamum latifolium isolate KEN1 Slati01, whole genome shotgun sequence
Type: putative
Number of proteins with BLAST hits to this cluster: 26
Cumulative BLAST score: 10346
Table of genes, locations, strands and annotations of subject cluster:
Slati_0354600	KAL0464670.1	29117141	29123247	-	hypothetical_protein
Slati_0354700	KAL0464671.1	29124310	29126885	-	Peptidyl-prolyl_cis-trans_isomerase_CYP18-1
Slati_0354800	KAL0464672.1	29128881	29129292	+	Anthocyanidin_3-O-glucoside_6''-O-acyltransferase
Slati_0354900	KAL0464673.1	29129461	29130265	+	Malonyl-coenzyme:anthocyanin_5-O-glucoside-6'''-O-malonyltransferase
Slati_0355000	KAL0464674.1	29133393	29134653	+	Malonyl-coenzyme:anthocyanin_5-O-glucoside-6'''-O-malonyltransferase
Slati_0355100	KAL0464675.1	29136560	29141158	-	Ankyrin_repeat_and_zinc_finger_domain-containing_protein_1
Slati_0355200	KAL0464676.1	29143088	29144365	-	Fasciclin-like_arabinogalactan_protein_8
Slati_0355300	KAL0464677.1	29149315	29151768	+	Growth-regulating_factor_9
Slati_0355400	KAL0464678.1	29152587	29154366	-	Serine/threonine-protein_kinase_Aurora-3
Slati_0355500	KAL0464679.1	29155585	29161380	-	Spastin
Slati_0355600	KAL0464680.1	29162731	29163855	+	2-methylene-furan-3-one_reductase
Slati_0355700	KAL0464681.1	29164932	29165358	+	cytochrome
Slati_0355800	KAL0464682.1	29165550	29174802	+	cytochrome
Slati_0355900	KAL0464683.1	29179223	29194983	-	BEACH_domain-containing_protein_C2
Slati_0356000	KAL0464684.1	29195077	29198006	-	BEACH_domain-containing_protein_C2
Slati_0356100	KAL0464685.1	29205219	29207206	+	cytochrome
Slati_0356200	KAL0464686.1	29211909	29212755	+	cytochrome
Slati_0356300	KAL0464687.1	29214170	29214719	+	cytochrome
Slati_0356400	KAL0464688.1	29222788	29223076	+	cytochrome
Slati_0356500	KAL0464689.1	29223156	29224793	+	cytochrome
Slati_0356600	KAL0464690.1	29234171	29235542	+	cytochrome
Slati_0356700	KAL0464691.1	29242817	29243303	+	cytochrome
Slati_0356800	KAL0464692.1	29243371	29244461	+	cytochrome
Slati_0356900	KAL0464693.1	29249332	29250229	+	cytochrome
Slati_0357000	KAL0464694.1	29250422	29250977	+	cytochrome
Slati_0357100	KAL0464695.1	29254655	29255153	+	cytochrome
Slati_0357200	KAL0464696.1	29255202	29256535	+	cytochrome
Slati_0357300	KAL0464697.1	29256762	29258605	-	WAT1-related_protein
Slati_0357400	KAL0464698.1	29263643	29272716	+	Synaptotagmin-5
Slati_0357500	KAL0464699.1	29277079	29279107	+	Receptor-like_serine/threonine-protein_kinase
Slati_0357600	KAL0464700.1	29281348	29281702	+	hypothetical_protein
Slati_0357700	KAL0464701.1	29281763	29282381	+	putative_carboxylesterase_8
Slati_0357800	KAL0464702.1	29298349	29299069	-	Ubiquitin_domain-containing_protein_7SL_RNA1
Slati_0357900	KAL0464703.1	29303827	29304307	+	Carboxylesterase_1
Slati_0358000	KAL0464704.1	29304342	29304906	+	putative_carboxylesterase_8
Slati_0358100	KAL0464705.1	29310219	29310915	+	putative_carboxylesterase_9
Slati_0358200	KAL0464706.1	29312496	29317107	+	UTP:RNA_uridylyltransferase_1
Slati_0358300	KAL0464707.1	29317364	29317844	+	UTP:RNA_uridylyltransferase_1
Table of Blast hits (query gene, subject gene, %identity, blast score, %coverage, e-value):
MCH01g19130	Slati_0358200	64	822	93.9522	1.4e-236
MCH01g19140	Slati_0358100	75	366	71.9626	1.2e-99
MCH01g19150	Slati_0357700	74	308	59.7015	2.4e-82
MCH01g19150	Slati_0358100	44	216	69.2537	1.6e-54
MCH01g19150	Slati_0357900	48	107	34.3284	1.1e-21
MCH01g19160	Slati_0357500	82	1089	101.527	0.0e+00
MCH01g19170	Slati_0357400	71	658	103.636	1.8e-187
MCH01g19180	Slati_0357300	74	91	17.4312	5.8e-17
MCH01g19200	Slati_0356100	71	508	72.5253	2.3e-142
MCH01g19200	Slati_0356200	74	424	56.5657	5.8e-117
MCH01g19200	Slati_0357200	60	400	64.2424	6.8e-110
MCH01g19200	Slati_0356500	69	359	51.1111	2.3e-97
MCH01g19200	Slati_0356900	59	302	52.5253	3.3e-80
MCH01g19200	Slati_0356800	50	290	64.2424	1.3e-76
MCH01g19200	Slati_0356300	70	272	37.3737	3.7e-71
MCH01g19200	Slati_0356600	47	270	62.0202	1.4e-70
MCH01g19200	Slati_0357000	65	254	37.5758	7.9e-66
MCH01g19210	Slati_0356000	79	1055	23.0612	3.0e-306
MCH01g19210	Slati_0355900	82	742	15.7841	4.3e-212
MCH01g19220	Slati_0355800	83	573	64.8438	7.9e-162
MCH01g19220	Slati_0355700	79	231	27.3438	7.4e-59
MCH01g19230	Slati_0355600	80	369	69.5652	1.4e-100
MCH01g19240	Slati_0355500	85	180	26.0309	1.5e-43
MCH01g19250	Slati_0355400	81	460	99.2908	3.2e-128
>>
5. CM084297.1_c191
Source: Salvia divinorum isolate SAF-2024a chromosome 8, whole genome shotgun sequence
Type: terpene
Number of proteins with BLAST hits to this cluster: 23
Cumulative BLAST score: 9712
Table of genes, locations, strands and annotations of subject cluster:
AAHA92_2_248	KAL1543443.1	4727972	4733390	-	AAHA92_2_248
AAHA92_20416	KAL1543444.1	4735660	4737743	-	peptidylprolyl_isomerase
AAHA92_20417	KAL1543445.1	4751739	4753122	+	malonyl-coenzyme:anthocyanin_5-O-glucoside-6'''-O-malonyltransferase-like
AAHA92_20418	KAL1543446.1	4761459	4762842	+	phenolic_glucoside_malonyltransferase_1-like
AAHA92_20419	KAL1543447.1	4780808	4785408	-	ankyrin_repeat_and_zinc_finger_domain-containing_protein_1-like_isoform_X2
AAHA92_20420	KAL1543448.1	4788963	4790238	-	Kinesin-like_protein_fla10
AAHA92_2_249	KAL1543450.1	4791318	4793214	-	AAHA92_2_249
AAHA92_20422	KAL1543451.1	4794175	4798037	-	microtubule-severing_ATPase
AAHA92_20423	KAL1543452.1	4801551	4802355	+	cytochrome_P450_704C1
AAHA92_20424	KAL1543453.1	4802417	4803423	+	cytochrome_P450_704C1
AAHA92_20425	KAL1543454.1	4803882	4823200	-	BEACH_domain-containing_protein_C2
AAHA92_20426	KAL1543455.1	4877999	4880040	+	unspecific_monooxygenase
AAHA92_20427	KAL1543456.1	4893732	4914276	+	unspecific_monooxygenase
AAHA92_20428	KAL1543457.1	4942798	4944675	+	unspecific_monooxygenase
AAHA92_20429	KAL1543458.1	4946378	4949071	-	(3S,6E)-nerolidol_synthase_1-like
AAHA92_20430	KAL1543459.1	4962382	4964507	-	WAT1-related_protein-like_protein
AAHA92_20431	KAL1543460.1	4970339	4975724	+	calcium-dependent_lipid-binding_protein-like
AAHA92_20432	KAL1543461.1	4980937	4982938	+	receptor-like_serine/threonine-protein_kinase
AAHA92_20433	KAL1543462.1	4985734	4986736	+	putative_carboxylesterase_8
AAHA92_20434	KAL1543463.1	4993498	4994755	+	putative_carboxylesterase_9
Table of Blast hits (query gene, subject gene, %identity, blast score, %coverage, e-value):
MCH01g19140	AAHA92_20434	82	527	100	3.1e-148
MCH01g19140	AAHA92_20433	43	266	99.6885	1.0e-69
MCH01g19150	AAHA92_20433	79	527	97.0149	2.5e-148
MCH01g19160	AAHA92_20432	84	1120	102.595	0.0e+00
MCH01g19170	AAHA92_20431	73	691	104.444	1.5e-197
MCH01g19180	AAHA92_20430	68	91	20.1835	4.5e-17
MCH01g19190	AAHA92_20429	63	237	38.7097	7.7e-61
MCH01g19200	AAHA92_20426	75	755	100.202	1.1e-216
MCH01g19200	AAHA92_20427	68	671	100	2.7e-191
MCH01g19200	AAHA92_20428	68	424	63.2323	5.8e-117
MCH01g19210	AAHA92_20425	81	2720	58.6949	0.0e+00
MCH01g19220	AAHA92_20424	88	452	48.6328	1.6e-125
MCH01g19220	AAHA92_20423	82	396	46.4844	1.3e-108
MCH01g19240	AAHA92_20422	59	387	99.4845	6.1e-106
MCH01g19250	AAHA92_2_249	73	448	107.801	1.6e-124
>>
6. NC_062968.1_c222
Source: Salvia hispanica cultivar TCC Black 2014 chromosome 4, UniMelb_Shisp_WGS_1.0, whole genome shotgun sequence
Type: terpene
Number of proteins with BLAST hits to this cluster: 22
Cumulative BLAST score: 12995
Table of genes, locations, strands and annotations of subject cluster:
LOC125222403	XP_047980940.1	52790151	52794179	-	UTP:RNA_uridylyltransferase_1
LOC125185371	XP_047937855.1	52795828	52797170	-	probable_carboxylesterase_9
LOC125219596	XP_047977569.1	52799448	52800447	-	probable_carboxylesterase_8
LOC125223787	XP_047983038.1	52802528	52804493	-	receptor-like_serine/threonine-protein_kinase_At2g45590
LOC125222685	XP_047981392.1	52813270	52818438	-	calcium-dependent_lipid-binding_protein-like
LOC125185595	XP_047938115.1	52824236	52826213	+	WAT1-related_protein_At3g30340-like
LOC125219298	XP_047977197.1	52834379	52836991	+	(3S,6E)-nerolidol_synthase_1-like
LOC125221386	XP_047979461.1	52838204	52839207	-	cytochrome_P450_76T24-like
LOC125219940	XP_047977991.1	52852470	52854064	-	cytochrome_P450_76T24-like
LOC125218979	XP_047976770.1	52872515	52874134	-	cytochrome_P450_76T24-like
LOC125218978	XP_047976768.1	52877771	52879362	-	cytochrome_P450_76T24-like
LOC125220008	XP_047978073.1	52883056	52885326	-	cytochrome_P450_76T24-like
LOC125218458	XP_047976086.1	52890755	52892733	-	cytochrome_P450_76T24-like
LOC125222589	XP_047981246.1	52906077	52925524	+	BEACH_domain-containing_protein_C2
LOC125222590	XP_047981248.1	52925847	52927707	-	cytochrome_P450_704C1
LOC125185329	XP_047937810.1	52930209	52934122	+	spastin-like
LOC125224171	XP_047983487.1	52935343	52937218	+	serine/threonine-protein_kinase_Aurora-3-like
LOC125185477	XP_047937962.1	52938107	52939385	+	fasciclin-like_arabinogalactan_protein_10
LOC12521_3848	XP_047975663.1	52941596	52946888	+	LOC12521_3848
LOC125218108	XP_047975664.1	52941596	52958955	+	ankyrin_repeat_and_zinc_finger_domain-containing_protein_1_isoform_X2
LOC125218109	XP_047975666.1	52955107	52956481	-	phenolic_glucoside_malonyltransferase_1-like
LOC125221387	XP_047979462.1	52967113	52968043	-	phenolic_glucoside_malonyltransferase_1-like
LOC125185560	XP_047938074.1	52968234	52969611	-	putative_nuclease_HARBI1
LOC125185559	XP_047938073.1	52989074	52990460	-	phenolic_glucoside_malonyltransferase_1-like
LOC125220114	XP_047978207.1	53001657	53003029	-	LOW_QUALITY_PROTEIN:_malonyl-coenzyme:anthocyanin_5-O-glucoside-6'''-O-malonyltransferase-like
LOC125219147	XP_047976991.1	53007154	53009521	+	peptidyl-prolyl_cis-trans_isomerase_CYP18-1
LOC125218613	XP_047976274.1	53010645	53014365	+	synaptonemal_complex_protein_1-like_isoform_X1
Table of Blast hits (query gene, subject gene, %identity, blast score, %coverage, e-value):
MCH01g19130	LOC125222403	70	867	92.1238	3.7e-250
MCH01g19140	LOC125185371	80	514	100.312	3.6e-144
MCH01g19140	LOC125219596	44	272	99.0654	1.8e-71
MCH01g19150	LOC125219596	76	513	96.1194	6.4e-144
MCH01g19150	LOC125185371	42	260	95.2239	9.7e-68
MCH01g19160	LOC125223787	84	1109	101.221	0.0e+00
MCH01g19170	LOC125222685	73	691	104.444	1.9e-197
MCH01g19180	LOC125185595	70	94	20.1835	9.0e-18
MCH01g19190	LOC125219298	63	247	40.3226	7.4e-64
MCH01g19200	LOC125218458	75	753	100.404	4.1e-216
MCH01g19200	LOC125219940	74	729	100.404	6.4e-209
MCH01g19200	LOC125218979	72	719	100.404	8.7e-206
MCH01g19200	LOC125220008	72	717	100.404	2.5e-205
MCH01g19200	LOC125218978	70	703	100.404	3.8e-201
MCH01g19200	LOC125221386	68	395	59.1919	2.9e-108
MCH01g19210	LOC125222589	81	2698	58.6949	0.0e+00
MCH01g19220	LOC125222590	85	884	99.8047	2.1e-255
MCH01g19240	LOC125185329	59	382	99.4845	1.5e-104
MCH01g19250	LOC125224171	77	448	99.6454	1.2e-124
>>
7. NW_012193538.1_c111
Source: Erythranthe guttatus cultivar IM62 unplaced genomic scaffold, Mimgu1_0 scaffold_27, whole genome shotgun sequence
Type: putative
Number of proteins with BLAST hits to this cluster: 22
Cumulative BLAST score: 6790
Table of genes, locations, strands and annotations of subject cluster:
LOC105963721	XP_012843616.1	691778	697991	-	LOW_QUALITY_PROTEIN:_myosin-13
LOC10596_650	XP_012843617.1	699409	701234	-	LOC10596_650
LOC105963723	XP_012843619.1	702243	703623	+	malonyl-coenzyme:anthocyanin_5-O-glucoside-6'''-O-malonyltransferase-like
LOC105963726	XP_012843621.1	713546	714258	+	malonyl-coenzyme:anthocyanin_5-O-glucoside-6'''-O-malonyltransferase-like
LOC105963724	XP_012843620.1	714570	719470	-	ankyrin_repeat_and_zinc_finger_domain-containing_protein_1
LOC105963728	XP_012843622.1	721208	722477	-	fasciclin-like_arabinogalactan_protein_8
LOC105964026	XP_012843977.1	725320	727195	+	growth-regulating_factor_9_isoform_X1
LOC105964027	XP_012843979.1	727620	729299	-	serine/threonine-protein_kinase_Aurora-3
LOC105963729	XP_012843623.1	730454	735013	-	spastin
LOC105963730	XP_012843624.1	737137	738784	+	2-methylene-furan-3-one_reductase-like
LOC105963731	XP_012843626.1	739458	741352	+	cytochrome_P450_704C1
LOC105963732	XP_012843627.1	742181	744252	+	geraniol_8-hydroxylase
LOC105963733	XP_012843628.1	744456	747016	-	WAT1-related_protein_At3g30340-like
LOC105963734	XP_012843629.1	754143	758686	+	synaptotagmin-5-like
LOC105963980	XP_012843935.1	759345	760749	+	receptor-like_serine/threonine-protein_kinase_At2g45590
LOC105963981	XP_012843936.1	763678	764755	+	probable_carboxylesterase_8
LOC105963735	XP_012843632.1	772182	773283	+	probable_carboxylesterase_8
LOC105964028	XP_012843980.1	775487	776600	+	probable_carboxylesterase_8
LOC105964029	XP_012843981.1	780416	781373	+	probable_carboxylesterase_9
LOC105963736	XP_012843633.1	782714	786605	+	uncharacterized_protein_LOC105963736
Table of Blast hits (query gene, subject gene, %identity, blast score, %coverage, e-value):
MCH01g19130	LOC105963736	57	710	99.8594	5.8e-203
MCH01g19140	LOC105964029	74	494	100.312	2.2e-138
MCH01g19140	LOC105964028	43	253	99.6885	8.7e-66
MCH01g19140	LOC105963735	41	238	99.6885	2.2e-61
MCH01g19150	LOC105963981	71	451	95.2239	3.0e-125
MCH01g19150	LOC105963735	47	297	97.0149	4.2e-79
MCH01g19150	LOC105964028	47	285	96.7164	2.8e-75
MCH01g19160	LOC105963980	78	720	71.7557	3.9e-206
MCH01g19170	LOC105963734	72	680	106.061	5.8e-194
MCH01g19180	LOC105963733	70	87	17.4312	6.5e-16
MCH01g19200	LOC105963732	64	633	100.404	8.2e-180
MCH01g19220	LOC105963731	74	787	100	2.7e-226
MCH01g19230	LOC105963730	76	340	69.5652	7.1e-92
MCH01g19240	LOC105963729	55	352	99.4845	2.2e-95
MCH01g19250	LOC105964027	80	463	100	3.7e-129
>>
8. JACGWJ010000003.1_c37
Source: UNVERIFIED_CONTAM: Sesamum radiatum isolate G02 Sradi03, whole genome shotgun sequence
Type: putative
Number of proteins with BLAST hits to this cluster: 21
Cumulative BLAST score: 10895
Table of genes, locations, strands and annotations of subject cluster:
Sradi_0522500	KAL0428965.1	1396313	1400695	-	UTP:RNA_uridylyltransferase_1
Sradi_0522600	KAL0428966.1	1402736	1403699	-	putative_carboxylesterase_9
Sradi_0522700	KAL0428967.1	1410225	1411308	-	putative_carboxylesterase_8
Sradi_0522800	KAL0428968.1	1416581	1417475	+	Ubiquitin_domain-containing_protein_7SL_RNA1
Sradi_0522900	KAL0428969.1	1423814	1424830	-	putative_carboxylesterase_8
Sradi_0523000	KAL0428970.1	1427193	1427625	-	Receptor-like_serine/threonine-protein_kinase
Sradi_0523100	KAL0428971.1	1427934	1429182	-	Receptor-like_serine/threonine-protein_kinase
Sradi_0523200	KAL0428972.1	1433756	1437629	-	Synaptotagmin-5
Sradi_0523300	KAL0428973.1	1442185	1442844	-	hypothetical_protein
Sradi_0523400	KAL0428974.1	1447702	1449557	+	WAT1-related_protein
Sradi_0523500	KAL0428975.1	1449918	1453200	-	cytochrome
Sradi_0523600	KAL0428976.1	1455825	1456107	-	cytochrome
Sradi_0523700	KAL0428977.1	1456259	1457485	-	cytochrome
Sradi_0523800	KAL0428978.1	1461950	1463631	-	cytochrome
Sradi_0523900	KAL0428979.1	1467313	1468501	-	cytochrome
Sradi_0524000	KAL0428980.1	1474185	1474662	-	cytochrome
Sradi_0524100	KAL0428981.1	1475306	1478139	-	cytochrome
Sradi_0524200	KAL0428982.1	1483906	1486249	-	cytochrome
Sradi_0524300	KAL0428983.1	1495235	1516673	+	BEACH_domain-containing_protein_C2
Sradi_0524400	KAL0428984.1	1517543	1528466	-	cytochrome
Sradi_0524500	KAL0428985.1	1529592	1530614	-	2-methylene-furan-3-one_reductase
Sradi_0524600	KAL0428986.1	1531644	1537609	+	hypothetical_protein
Sradi_0524700	KAL0428987.1	1538860	1540629	+	Serine/threonine-protein_kinase_Aurora-3
Sradi_0524800	KAL0428988.1	1541468	1543919	-	Growth-regulating_factor_9
Sradi_0524900	KAL0428989.1	1548420	1549036	+	Fasciclin-like_arabinogalactan_protein_8
Sradi_0525000	KAL0428990.1	1551151	1555711	+	Ankyrin_repeat_and_zinc_finger_domain-containing_protein_1
Sradi_0525100	KAL0428991.1	1558452	1559841	-	Malonyl-coenzyme:anthocyanin_5-O-glucoside-6'''-O-malonyltransferase
Sradi_0525200	KAL0428992.1	1563276	1564653	-	Malonyl-coenzyme:anthocyanin_5-O-glucoside-6'''-O-malonyltransferase
Sradi_0525300	KAL0428993.1	1567484	1568879	-	Malonyl-coenzyme:anthocyanin_5-O-glucoside-6'''-O-malonyltransferase
Sradi_0525400	KAL0428994.1	1570717	1573336	+	Peptidyl-prolyl_cis-trans_isomerase_CYP18-1
Sradi_0525500	KAL0428995.1	1574432	1575280	+	hypothetical_protein
Sradi_0525600	KAL0428996.1	1575554	1580468	+	hypothetical_protein
Table of Blast hits (query gene, subject gene, %identity, blast score, %coverage, e-value):
MCH01g19130	Sradi_0522500	64	599	68.7764	1.9e-169
MCH01g19140	Sradi_0522600	73	494	100	2.9e-138
MCH01g19140	Sradi_0522700	40	236	98.7539	1.1e-60
MCH01g19150	Sradi_0522700	48	300	95.2239	8.5e-80
MCH01g19150	Sradi_0522600	42	270	94.9254	9.4e-71
MCH01g19150	Sradi_0522900	66	236	52.8358	1.5e-60
MCH01g19160	Sradi_0523100	80	654	62.7481	4.5e-186
MCH01g19160	Sradi_0523000	85	238	21.374	5.9e-61
MCH01g19170	Sradi_0523200	66	421	75.1515	3.7e-116
MCH01g19170	Sradi_0523300	86	127	13.9394	1.5e-27
MCH01g19180	Sradi_0523400	66	79	17.1254	2.3e-13
MCH01g19200	Sradi_0524100	75	751	99.798	2.1e-215
MCH01g19200	Sradi_0524200	72	638	89.0909	1.5e-181
MCH01g19200	Sradi_0523500	59	601	102.02	3.4e-170
MCH01g19200	Sradi_0523800	62	493	81.0101	7.7e-138
MCH01g19200	Sradi_0523900	65	455	72.5253	1.8e-126
MCH01g19200	Sradi_0523700	48	276	67.6768	1.9e-72
MCH01g19200	Sradi_0524000	68	208	32.7273	6.5e-52
MCH01g19210	Sradi_0524300	73	2349	58.2166	0.0e+00
MCH01g19220	Sradi_0524400	81	800	92.7734	3.1e-230
MCH01g19230	Sradi_0524500	79	361	69.5652	2.3e-98
MCH01g19250	Sradi_0524700	61	309	100.709	1.2e-82
>>
9. NC_026145.1_c24
Source: Sesamum indicum cultivar Zhongzhi No. 13 linkage group LG1, S_indicum_v1.0, whole genome shotgun sequence
Type: putative
Number of proteins with BLAST hits to this cluster: 20
Cumulative BLAST score: 12161
Table of genes, locations, strands and annotations of subject cluster:
LOC105171484	XP_011090925.1	17140720	17146728	-	myosin_heavy_chain,_fast_skeletal_muscle
LOC105171493	XP_011090937.1	17147814	17150939	-	peptidyl-prolyl_cis-trans_isomerase_CYP18-1
LOC105171502	XP_011090949.1	17152511	17153903	+	malonyl-coenzyme:anthocyanin_5-O-glucoside-6'''-O-malonyltransferase-like
LOC105171521	XP_011090972.1	17158954	17160361	+	malonyl-coenzyme:anthocyanin_5-O-glucoside-6'''-O-malonyltransferase-like
LOC105171529	XP_011090984.1	17162087	17166613	-	ankyrin_repeat_and_zinc_finger_domain-containing_protein_1
LOC105171539	XP_011090995.1	17168298	17169579	-	fasciclin-like_arabinogalactan_protein_8
LOC105171550	XP_011091006.1	17173605	17175889	+	growth-regulating_factor_9
LOC10517_124	XP_011091018.1	17176683	17178476	-	LOC10517_124
LOC105171580	XP_011091046.1	17180699	17186854	-	spastin
LOC105174244	XP_011094581.1	17188093	17189217	+	2-methylene-furan-3-one_reductase-like
LOC105174253	XP_020552065.1	17190307	17192360	+	cytochrome_P450_704C1
LOC105171601	XP_011091066.1	17195208	17197608	+	cytochrome_P450_704C1_isoform_X1
LOC105171608	XP_011091077.2	17198425	17224299	-	LOW_QUALITY_PROTEIN:_BEACH_domain-containing_protein_C2
LOC105171619	XP_011091088.1	17229263	17231219	+	ferruginol_synthase-like
LOC105171629	XP_011091100.1	17234080	17235743	+	geraniol_8-hydroxylase-like
LOC105171634	XP_011091112.1	17239237	17240895	+	geraniol_8-hydroxylase-like
LOC105171642	XP_011091126.1	17244090	17246006	+	geraniol_8-hydroxylase-like
LOC105174262	XP_011094606.2	17246232	17248065	-	WAT1-related_protein_At3g30340
LOC105171648	XP_011091137.1	17253377	17261736	+	synaptotagmin-5
LOC105171653	XP_011091151.1	17265589	17267581	+	receptor-like_serine/threonine-protein_kinase_At2g45590
LOC105171664	XP_011091163.1	17269337	17270363	+	probable_carboxylesterase_8
LOC105171673	XP_011091170.1	17272526	17273315	-	ubiquitin-NEDD8-like_protein_RUB2
LOC105171683	XP_011091180.1	17276885	17277965	+	probable_carboxylesterase_8
LOC105171693	XP_011091192.1	17282278	17283241	+	probable_carboxylesterase_9
LOC105171704	XP_011091205.1	17284098	17289030	+	UTP:RNA_uridylyltransferase_1
Table of Blast hits (query gene, subject gene, %identity, blast score, %coverage, e-value):
MCH01g19130	LOC105171704	65	832	94.2335	1.0e-239
MCH01g19140	LOC105171693	73	498	100	1.6e-139
MCH01g19140	LOC105171683	40	239	98.7539	1.3e-61
MCH01g19150	LOC105171664	69	479	98.806	1.0e-133
MCH01g19150	LOC105171683	48	293	94.9254	7.9e-78
MCH01g19150	LOC105171693	42	263	94.9254	8.8e-69
MCH01g19160	LOC105171653	82	1092	101.832	0.0e+00
MCH01g19170	LOC105171648	71	671	106.061	2.1e-191
MCH01g19180	LOC105174262	75	92	17.4312	2.0e-17
MCH01g19200	LOC105171619	71	705	100	1.3e-201
MCH01g19200	LOC105171629	61	612	100.404	1.5e-173
MCH01g19200	LOC105171634	61	604	101.212	2.4e-171
MCH01g19200	LOC105171642	58	597	101.212	3.8e-169
MCH01g19210	LOC105171608	77	2585	59.6515	0.0e+00
MCH01g19220	LOC105174253	81	853	100.391	3.0e-246
MCH01g19220	LOC105171601	54	524	98.6328	4.2e-147
MCH01g19230	LOC105174244	80	370	69.5652	6.4e-101
MCH01g19240	LOC105171580	58	380	100.515	7.5e-104
MCH01g19250	LOC10517_124	82	472	100	1.4e-131
>>
10. BKCP01004439.1_c55
Source: Striga asiatica UVA1 DNA, scaffold153, whole genome shotgun sequence
Type: terpene
Number of proteins with BLAST hits to this cluster: 20
Cumulative BLAST score: 4123
Table of genes, locations, strands and annotations of subject cluster:
STAS_07243	GER31260.1	674239	676534	-	peptidyl-prolyl_cis-trans_isomerase
STAS_07235	GER31261.1	683753	685259	+	HXXXD-type_acyl-transferase_family_protein
STAS_07257	GER31262.1	688356	692149	-	fasciclin-like_arabinogalactan_protein
STAS_07251	GER31263.1	691196	692179	+	heavy_metal_transport/detoxification_superfamily_protein
STAS_07249	GER31264.1	699200	700348	+	growth-regulating_factor_7
STAS_07254	GER31265.1	700974	702706	-	kinase_family_protein
STAS_07256	GER31266.1	713604	718886	-	AAA-type_ATPase_family_protein
STAS_07250	GER31267.1	724140	725927	+	cytochrome_P450
STAS_07252	GER31268.1	728346	729958	-	cytochrome_P450
STAS_07255	GER31269.1	732119	737425	-	linalool_synthase
STAS_07253	GER31270.1	757968	760244	-	nodulin_MtN21_/EamA-like_transporter_family_protein
STAS_07264	GER31271.1	781286	787096	+	calcium-dependent_lipid-binding_family_protein
STAS_07260	GER31272.1	788525	799080	+	alpha/beta-Hydrolases_superfamily_protein
STAS_07259	GER31273.1	801965	806221	+	poly(A)_polymerase_cid
Table of Blast hits (query gene, subject gene, %identity, blast score, %coverage, e-value):
MCH01g19130	STAS_07259	74	437	41.0689	7.2e-121
MCH01g19140	STAS_07260	66	425	93.4579	2.2e-117
MCH01g19150	STAS_07260	66	418	94.0299	2.8e-115
MCH01g19170	STAS_07264	70	639	104.848	6.7e-182
MCH01g19180	STAS_07253	61	82	17.4312	2.7e-14
MCH01g19190	STAS_07255	54	169	35.2823	3.3e-40
MCH01g19200	STAS_07252	66	663	100.202	5.6e-189
MCH01g19200	STAS_07250	66	654	101.01	2.0e-186
MCH01g19240	STAS_07256	85	170	26.5464	9.0e-41
MCH01g19250	STAS_07254	79	466	100	5.8e-130
>>
11. NC_081819.1_c197
Source: Vitis vinifera cultivar Pinot Noir 40024 chromosome 15, ASM3070453v1
Type: putative
Number of proteins with BLAST hits to this cluster: 19
Cumulative BLAST score: 13850
Table of genes, locations, strands and annotations of subject cluster:
LOC100250532	XP_002277566.2	18449020	18457242	+	histone_deacetylase_complex_subunit_SAP18
LOC100252372	XP_010661600.1	18458387	18463396	+	polygalacturonate_4-alpha-galacturonosyltransferase
LOC100257500	NP_001306210.1	18469075	18470470	+	gibberellin_20_oxidase_1-D-like
LOC10026_2995	XP_003633919.1	18476452	18479285	-	LOC10026_2995
LOC100267790	XP_010661598.1	18482320	18491994	-	UTP:RNA_uridylyltransferase_1
LOC100245476	XP_003633918.1	18497108	18498080	-	probable_carboxylesterase_9
LOC100255710	XP_002277119.1	18500690	18501698	-	probable_carboxylesterase_8
LOC100260853	XP_002272186.4	18521111	18522089	-	probable_carboxylesterase_8
LOC100260783	XP_002277011.2	18535198	18536209	-	probable_carboxylesterase_8
LOC132255186	XP_059599030.1	18544232	18545593	-	uncharacterized_protein_LOC132255186
LOC100248891	XP_010661596.1	18552626	18554621	-	receptor-like_serine/threonine-protein_kinase_At2g45590
LOC100265985	XP_002276807.1	18557040	18579883	-	calcium-dependent_lipid-binding_protein
LOC100253984	XP_002276737.1	18583224	18584272	-	early_nodulin-like_protein_18
LOC109123996	XP_059599207.1	18598950	18599604	-	uncharacterized_protein_LOC109123996
LOC100255672	XP_002271652.1	18612213	18615152	+	cytochrome_P450_76T24
LOC100243672	XP_002276576.1	18626498	18628678	+	geraniol_8-hydroxylase
LOC100252376	XP_010661589.1	18705404	18707940	-	cytochrome_P450_76T24
LOC104877399	XP_019081268.1	18713838	18714393	-	geraniol_8-hydroxylase-like
LOC10026_2997	XP_010661587.1	18748513	18750337	-	LOC10026_2997
LOC100248810	XP_002276094.1	18753958	18756621	-	cytochrome_P450_76T24
LOC100253903	XP_002276053.1	18758038	18760441	-	cytochrome_P450_76T24-like
LOC100259121	XP_010661704.3	18777801	18778320	-	cytochrome_P450_76T24
LOC100264296	XP_059599031.1	18792562	18806086	-	cytochrome_P450_76T24-like
LOC100247154	XP_002270775.1	18811410	18872305	+	BEACH_domain-containing_protein_C2_isoform_X1
LOC100252268	XP_002275558.3	18875470	18878386	+	uncharacterized_protein_LOC100252268
LOC100262525	XP_002270673.2	18884834	18887682	-	cytochrome_P450_704C1
LOC100267685	XP_002270628.3	18898081	18900922	-	cytochrome_P450_704C1
LOC100245370	XP_002270594.3	18908302	18911147	-	cytochrome_P450_704C1
LOC100259039	XP_002275114.1	18922966	18925505	-	cytochrome_P450_704C1
LOC104881870	XP_010661585.1	18929162	18930857	-	2-methylene-furan-3-one_reductase
LOC10026_2998	XP_059599135.1	18942925	18949951	+	LOC10026_2998
LOC100265961	XP_002270462.1	18951528	18954679	+	serine/threonine-protein_kinase_Aurora-3
Table of Blast hits (query gene, subject gene, %identity, blast score, %coverage, e-value):
MCH01g19130	LOC100267790	46	489	98.0309	2.1e-136
MCH01g19140	LOC100245476	56	376	100	8.9e-103
MCH01g19140	LOC100255710	49	328	99.6885	2.8e-88
MCH01g19140	LOC100260783	49	325	100.623	1.8e-87
MCH01g19140	LOC100260853	48	320	99.0654	5.8e-86
MCH01g19150	LOC100260783	57	379	98.209	1.1e-103
MCH01g19150	LOC100255710	55	362	97.3134	1.8e-98
MCH01g19150	LOC100260853	57	359	94.6269	1.5e-97
MCH01g19160	LOC100248891	61	779	103.511	9.3e-224
MCH01g19170	LOC100265985	65	611	106.263	1.9e-173
MCH01g19200	LOC10026_2997	55	552	100.808	1.4e-155
MCH01g19200	LOC100253903	53	543	100.808	6.5e-153
MCH01g19200	LOC100248810	53	533	100.808	6.7e-150
MCH01g19200	LOC100243672	54	532	101.212	1.1e-149
MCH01g19200	LOC100252376	53	524	100.808	3.1e-147
MCH01g19200	LOC100255672	53	521	101.212	2.6e-146
MCH01g19200	LOC100264296	59	252	40.404	3.0e-65
MCH01g19200	LOC104877399	60	223	37.3737	1.5e-56
MCH01g19200	LOC100259121	58	203	33.3333	1.2e-50
MCH01g19210	LOC100247154	67	2226	59.5832	0.0e+00
MCH01g19220	LOC100259039	67	695	97.4609	1.1e-198
MCH01g19220	LOC100262525	57	555	97.8516	2.2e-156
MCH01g19220	LOC100245370	57	554	97.8516	5.0e-156
MCH01g19220	LOC100267685	57	552	97.8516	1.4e-155
MCH01g19230	LOC104881870	74	339	69.2547	1.2e-91
MCH01g19240	LOC10026_2998	46	272	100.258	2.9e-71
MCH01g19250	LOC100265961	77	446	100.709	6.2e-124
>>
12. CM065299.1_c139
Source: Dipteronia dyeriana isolate KIB01 chromosome 5, whole genome shotgun sequence
Type: putative
Number of proteins with BLAST hits to this cluster: 19
Cumulative BLAST score: 9742
Table of genes, locations, strands and annotations of subject cluster:
Ddye_017978	KAK2650489.1	101999022	102000794	-	hypothetical_protein
Ddye_017979	KAK2650490.1	102003209	102009145	-	hypothetical_protein
Ddye_017980	KAK2650491.1	102025759	102026719	+	hypothetical_protein
Ddye_017981	KAK2650492.1	102031907	102032876	-	hypothetical_protein
Ddye_017982	KAK2650493.1	102038312	102039335	-	hypothetical_protein
Ddye_017985	KAK2650496.1	102057760	102058090	+	hypothetical_protein
Ddye_017986	KAK2650497.1	102061619	102062051	-	hypothetical_protein
Ddye_017987	KAK2650498.1	102062128	102063604	-	hypothetical_protein
Ddye_017988	KAK2650499.1	102065652	102071446	-	hypothetical_protein
Ddye_017989	KAK2650500.1	102084720	102085492	-	hypothetical_protein
Ddye_017990	KAK2650501.1	102087857	102089529	-	hypothetical_protein
Ddye_017991	KAK2650502.1	102131326	102212098	-	hypothetical_protein
Ddye_017992	KAK2650503.1	102222049	102231410	+	hypothetical_protein
Ddye_017993	KAK2650504.1	102237642	102239231	-	hypothetical_protein
Ddye_017994	KAK2650505.1	102285523	102289267	-	hypothetical_protein
Ddye_017995	KAK2650506.1	102297987	102298560	-	hypothetical_protein
Ddye_017996	KAK2650507.1	102436594	102460274	+	hypothetical_protein
Ddye_017997	KAK2650508.1	102471792	102473686	+	hypothetical_protein
Ddye_017999	KAK2650510.1	102474185	102476244	-	hypothetical_protein
Ddye_018000	KAK2650511.1	102484930	102486861	-	hypothetical_protein
Ddye_018001	KAK2650512.1	102494414	102497965	-	hypothetical_protein
Ddye_018002	KAK2650513.1	102505209	102506822	-	hypothetical_protein
Ddye_018003	KAK2650514.1	102515190	102520925	+	hypothetical_protein
Ddye_018004	KAK2650515.1	102522654	102525458	-	hypothetical_protein
Ddye_018005	KAK2650516.1	102529520	102530795	+	hypothetical_protein
Table of Blast hits (query gene, subject gene, %identity, blast score, %coverage, e-value):
MCH01g19130	Ddye_017979	46	515	100.141	2.7e-144
MCH01g19140	Ddye_017980	52	341	98.1308	2.4e-92
MCH01g19140	Ddye_017981	43	286	99.0654	9.3e-76
MCH01g19140	Ddye_017982	43	282	99.0654	1.8e-74
MCH01g19150	Ddye_017981	55	351	94.0299	4.2e-95
MCH01g19150	Ddye_017982	56	348	94.0299	2.7e-94
MCH01g19160	Ddye_017987	48	421	79.542	6.4e-116
MCH01g19160	Ddye_017986	82	245	21.374	4.8e-63
MCH01g19170	Ddye_017988	65	619	106.263	1.2e-175
MCH01g19200	Ddye_017991	53	527	102.424	6.3e-148
MCH01g19200	Ddye_017993	53	524	102.02	3.1e-147
MCH01g19200	Ddye_017990	51	517	101.818	5.0e-145
MCH01g19200	Ddye_017995	58	230	37.7778	1.2e-58
MCH01g19210	Ddye_017996	66	2175	59.6515	0.0e+00
MCH01g19220	Ddye_018001	69	725	100	1.6e-207
MCH01g19220	Ddye_018000	65	689	100.195	9.9e-197
MCH01g19220	Ddye_017999	55	553	100	8.5e-156
MCH01g19230	Ddye_018002	70	130	26.087	1.1e-28
MCH01g19240	Ddye_018003	45	264	100.515	4.6e-69
>>
13. JACGWK010000001.1_c3
Source: UNVERIFIED_CONTAM: Sesamum angustifolium isolate G01 Sangu01, whole genome shotgun sequence
Type: putative
Number of proteins with BLAST hits to this cluster: 19
Cumulative BLAST score: 9107
Table of genes, locations, strands and annotations of subject cluster:
Sangu_0025400	KAL0379611.1	1281811	1282000	-	UTP:RNA_uridylyltransferase_1
Sangu_0025500	KAL0379612.1	1288801	1289761	-	putative_carboxylesterase_9
Sangu_0025600	KAL0379613.1	1296527	1297532	-	putative_carboxylesterase_8
Sangu_0025700	KAL0379614.1	1299299	1302023	-	hypothetical_protein
Sangu_0025800	KAL0379615.1	1320849	1321545	-	putative_carboxylesterase_9
Sangu_0025900	KAL0379616.1	1321605	1321839	+	hypothetical_protein
Sangu_0026000	KAL0379617.1	1324292	1325993	-	Receptor-like_serine/threonine-protein_kinase
Sangu_0026100	KAL0379618.1	1325998	1326289	-	Receptor-like_serine/threonine-protein_kinase
Sangu_0026200	KAL0379619.1	1329495	1338874	-	Synaptotagmin-5
Sangu_0026300	KAL0379620.1	1343379	1345143	+	WAT1-related_protein
Sangu_0026400	KAL0379621.1	1345386	1347186	-	cytochrome
Sangu_0026500	KAL0379622.1	1349899	1366333	-	cytochrome
Sangu_0026600	KAL0379623.1	1369846	1370185	-	cytochrome
Sangu_0026700	KAL0379624.1	1371682	1372027	-	cytochrome
Sangu_0026800	KAL0379625.1	1372059	1372572	-	cytochrome
Sangu_0026900	KAL0379626.1	1376131	1378340	-	cytochrome
Sangu_0027000	KAL0379627.1	1383201	1397407	+	BEACH_domain-containing_protein_C2
Sangu_0027100	KAL0379628.1	1397973	1407476	+	BEACH_domain-containing_protein_C2
Sangu_0027200	KAL0379629.1	1408684	1411009	-	cytochrome
Sangu_0027300	KAL0379630.1	1414261	1419718	-	cytochrome
Sangu_0027400	KAL0379631.1	1420789	1421904	-	2-methylene-furan-3-one_reductase
Sangu_0027500	KAL0379632.1	1423266	1423629	+	hypothetical_protein
Sangu_0027600	KAL0379633.1	1430553	1432786	+	Serine/threonine-protein_kinase_Aurora-3
Table of Blast hits (query gene, subject gene, %identity, blast score, %coverage, e-value):
MCH01g19140	Sangu_0025500	74	497	100	4.5e-139
MCH01g19140	Sangu_0025600	40	206	84.4237	1.6e-51
MCH01g19150	Sangu_0025800	74	356	68.3582	7.6e-97
MCH01g19150	Sangu_0025500	43	268	94.9254	2.7e-70
MCH01g19150	Sangu_0025600	50	265	80.597	1.8e-69
MCH01g19160	Sangu_0026000	82	936	86.7176	3.5e-271
MCH01g19160	Sangu_0026100	82	147	13.4351	1.8e-33
MCH01g19170	Sangu_0026200	67	612	104.444	1.5e-173
MCH01g19180	Sangu_0026300	77	95	17.4312	4.0e-18
MCH01g19200	Sangu_0026500	72	706	96.3636	5.8e-202
MCH01g19200	Sangu_0026900	68	595	89.2929	1.4e-168
MCH01g19200	Sangu_0026400	60	586	95.9596	1.1e-165
MCH01g19200	Sangu_0026800	75	244	33.5354	8.2e-63
MCH01g19210	Sangu_0027000	78	1507	34.6088	0.0e+00
MCH01g19220	Sangu_0027300	78	785	98.2422	7.8e-226
MCH01g19220	Sangu_0027200	52	488	98.6328	3.4e-136
MCH01g19230	Sangu_0027400	74	281	57.764	3.9e-74
MCH01g19240	Sangu_0027500	85	181	26.2887	3.9e-44
MCH01g19250	Sangu_0027600	68	352	96.4539	1.6e-95
>>
14. CM018049.1_c131
Source: Nyssa sinensis isolate J267 linkage group LG6, whole genome shotgun sequence
Type: putative
Number of proteins with BLAST hits to this cluster: 19
Cumulative BLAST score: 7624
Table of genes, locations, strands and annotations of subject cluster:
F0562_014796	KAA8520540.1	45033175	45050658	-	hypothetical_protein
F0562_014797	KAA8520541.1	45054090	45056324	+	hypothetical_protein
F0562_014798	KAA8520542.1	45061724	45065762	+	hypothetical_protein
F0562_014799	KAA8520543.1	45066967	45136650	-	hypothetical_protein
F0562_014800	KAA8520544.1	45136704	45137627	-	hypothetical_protein
F0562_014801	KAA8520545.1	45150825	45153991	+	hypothetical_protein
F0562_014802	KAA8520546.1	45155708	45157177	+	hypothetical_protein
F0562_014803	KAA8520547.1	45177970	45181096	+	hypothetical_protein
F0562_014804	KAA8520548.1	45183039	45186176	+	hypothetical_protein
F0562_014805	KAA8520549.1	45195050	45195496	-	hypothetical_protein
F0562_014806	KAA8520550.1	45204672	45210189	+	hypothetical_protein
F0562_014807	KAA8520551.1	45210230	45243036	+	hypothetical_protein
F0562_014808	KAA8520552.1	45244275	45257445	+	hypothetical_protein
F0562_014809	KAA8520553.1	45259963	45263387	-	hypothetical_protein
F0562_014810	KAA8520554.1	45263943	45268787	-	hypothetical_protein
F0562_014811	KAA8520555.1	45271289	45278776	-	hypothetical_protein
Table of Blast hits (query gene, subject gene, %identity, blast score, %coverage, e-value):
MCH01g19130	F0562_014808	67	425	45.5696	2.8e-117
MCH01g19140	F0562_014808	61	392	95.3271	1.2e-107
MCH01g19140	F0562_014807	50	125	35.8255	2.7e-27
MCH01g19150	F0562_014808	46	277	90.1493	7.7e-73
MCH01g19150	F0562_014807	58	139	35.5224	1.5e-31
MCH01g19160	F0562_014807	64	824	104.122	3.3e-237
MCH01g19170	F0562_014807	65	597	103.03	3.8e-169
MCH01g19200	F0562_014804	57	584	101.818	4.3e-165
MCH01g19200	F0562_014806	57	575	101.818	1.5e-162
MCH01g19200	F0562_014803	60	259	40.8081	2.5e-67
MCH01g19210	F0562_014799	69	2281	60.3006	0.0e+00
MCH01g19220	F0562_014798	68	693	99.4141	5.3e-198
MCH01g19230	F0562_014797	75	343	68.6335	6.4e-93
MCH01g19240	F0562_014796	41	110	50	1.4e-22
>>
15. CM046394.1_c118
Source: Rhododendron molle isolate AT1 chromosome 7, whole genome shotgun sequence
Type: putative
Number of proteins with BLAST hits to this cluster: 19
Cumulative BLAST score: 5999
Table of genes, locations, strands and annotations of subject cluster:
RHMOL_Rhmol07G0026100	KAI8545245.1	2605516	2618107	+	hypothetical_protein
RHMOL_Rhmol07G0026200	KAI8545246.1	2625714	2628798	+	hypothetical_protein
RHMOL_Rhmol07G0026300	KAI8545247.1	2641619	2645169	+	hypothetical_protein
RHMOL_Rhmol07G0026400	KAI8545248.1	2656729	2659183	+	hypothetical_protein
RHMOL_Rhmol07G0026500	KAI8545249.1	2663320	2665237	+	hypothetical_protein
RHMOL_Rhmol07G0026600	KAI8545250.1	2672429	2679131	+	hypothetical_protein
RHMOL_Rhmol07G0026700	KAI8545251.1	2691329	2694550	+	hypothetical_protein
RHMOL_Rhmol07G0026800	KAI8545252.1	2707690	2711902	+	hypothetical_protein
RHMOL_Rhmol07G0026900	KAI8545253.1	2719478	2722217	+	hypothetical_protein
RHMOL_Rhmol07G0027000	KAI8545254.1	2725391	2725853	-	hypothetical_protein
RHMOL_Rhmol07G0027100	KAI8545255.1	2728795	2729119	-	hypothetical_protein
RHMOL_Rhmol07G0027200	KAI8545256.1	2730910	2734156	-	hypothetical_protein
RHMOL_Rhmol07G0027300	KAI8545257.1	2736809	2743483	-	hypothetical_protein
RHMOL_Rhmol07G0027400	KAI8545258.1	2747640	2748979	-	hypothetical_protein
RHMOL_Rhmol07G0027500	KAI8545259.1	2750458	2754186	-	hypothetical_protein
RHMOL_Rhmol07G0027600	KAI8545260.1	2759019	2760984	-	hypothetical_protein
RHMOL_Rhmol07G0027700	KAI8545261.1	2782221	2803968	+	hypothetical_protein
RHMOL_Rhmol07G0027800	KAI8545262.1	2805780	2809973	-	hypothetical_protein
RHMOL_Rhmol07G0027900	KAI8545263.1	2811796	2822265	-	hypothetical_protein
RHMOL_Rhmol07G0028000	KAI8545264.1	2833917	2845020	+	hypothetical_protein
Table of Blast hits (query gene, subject gene, %identity, blast score, %coverage, e-value):
MCH01g19130	RHMOL_Rhmol07G0027300	56	441	63.8537	5.0e-122
MCH01g19140	RHMOL_Rhmol07G0027400	57	381	100.623	3.6e-104
MCH01g19140	RHMOL_Rhmol07G0027500	45	276	100.312	9.6e-73
MCH01g19150	RHMOL_Rhmol07G0027500	57	359	97.3134	1.5e-97
MCH01g19160	RHMOL_Rhmol07G0027600	61	754	103.511	3.2e-216
MCH01g19210	RHMOL_Rhmol07G0027700	63	2005	60.0615	0.0e+00
MCH01g19220	RHMOL_Rhmol07G0027900	69	660	91.4062	4.9e-188
MCH01g19220	RHMOL_Rhmol07G0027800	56	555	100.195	2.2e-156
MCH01g19230	RHMOL_Rhmol07G0027900	75	337	68.6335	3.5e-91
MCH01g19240	RHMOL_Rhmol07G0028000	39	231	111.34	4.3e-59
>>
16. NC_065541.1_c162
Source: Quercus robur chromosome 8, dhQueRobu3.1, whole genome shotgun sequence
Type: putative
Number of proteins with BLAST hits to this cluster: 18
Cumulative BLAST score: 14743
Table of genes, locations, strands and annotations of subject cluster:
LOC126694040	XP_050246024.1	54108813	54111860	-	glyoxylate/hydroxypyruvate_reductase_HPR3-like
LOC126696489	XP_050249178.1	54120790	54121399	+	uncharacterized_protein_LOC126696489
LOC126697053	XP_050249834.1	54122059	54130383	-	UTP:RNA_uridylyltransferase_1
LOC126696490	XP_050249179.1	54133412	54134381	-	probable_carboxylesterase_9
LOC126697054	XP_050249835.1	54150569	54151643	-	probable_carboxylesterase_9
LOC126696492	XP_050249180.1	54168339	54169341	-	probable_carboxylesterase_9
LOC126696493	XP_050249181.1	54170653	54171697	+	probable_carboxylesterase_9
LOC126697055	XP_050249836.1	54206725	54207760	-	probable_carboxylesterase_8
LOC126697056	XP_050249837.1	54228576	54230595	-	receptor-like_serine/threonine-protein_kinase_At2g45590
LOC126697057	XP_050249838.1	54240391	54253254	-	calcium-dependent_lipid-binding_protein
LOC126697059	XP_050249840.1	54255231	54256089	-	cucumber_peeling_cupredoxin-like
LOC126697060	XP_050249841.1	54264594	54266745	-	cytochrome_P450_76T24-like
LOC126697061	XP_050249842.1	54275234	54277351	-	cytochrome_P450_76T24-like
LOC126697066	XP_050249853.1	54329024	54330778	-	cytochrome_P450_76T24-like
LOC126697067	XP_050249854.1	54349470	54351498	-	cytochrome_P450_76T24-like
LOC126697065	XP_050249851.1	54411006	54421073	-	cytochrome_P450_76T24-like_isoform_X2
LOC12669_3201	XP_050249850.1	54419048	54421073	-	LOC12669_3201
LOC126696497	XP_050249183.1	54435606	54441054	-	uncharacterized_protein_LOC126696497
LOC126697064	XP_050249844.1	54447420	54481891	+	BEACH_domain-containing_protein_C2_isoform_X1
LOC12669_3205	XP_050249847.1	54447603	54481891	+	LOC12669_3205
LOC126697069	XP_050249855.1	54485368	54487643	+	uncharacterized_protein_LOC126697069
LOC126697070	XP_050249856.1	54495402	54498655	-	cytochrome_P450_704C1-like
LOC126697071	XP_050249857.1	54531693	54534775	-	cytochrome_P450_704C1-like
LOC12669_3207	XP_050249858.1	54546861	54549151	-	LOC12669_3207
LOC126697072	XP_050249859.1	54546861	54550380	-	2-methylene-furan-3-one_reductase-like_isoform_X2
LOC126697073	XP_050249861.1	54553686	54561812	+	uncharacterized_protein_LOC126697073
LOC126697075	XP_050249862.1	54565796	54568207	+	serine/threonine-protein_kinase_Aurora-3_isoform_X1
LOC126696501	XP_050249184.1	54569604	54571915	-	mitochondrial_metalloendopeptidase_OMA1-like
Table of Blast hits (query gene, subject gene, %identity, blast score, %coverage, e-value):
MCH01g19130	LOC126697053	43	472	103.094	2.6e-131
MCH01g19140	LOC126696493	52	349	100	1.2e-94
MCH01g19140	LOC126697055	46	302	101.246	1.6e-80
MCH01g19140	LOC126697054	48	295	100	2.6e-78
MCH01g19140	LOC126696490	46	289	100.623	1.4e-76
MCH01g19140	LOC126696492	47	284	99.0654	6.0e-75
MCH01g19150	LOC126697055	58	373	98.5075	1.0e-101
MCH01g19150	LOC126696493	44	266	94.6269	1.4e-69
MCH01g19150	LOC126696492	42	251	94.9254	3.5e-65
MCH01g19150	LOC126696490	39	229	94.6269	1.4e-58
MCH01g19150	LOC126697054	39	227	94.6269	9.1e-58
MCH01g19160	LOC126697056	59	767	106.565	2.8e-220
MCH01g19170	LOC126697057	64	605	105.657	1.8e-171
MCH01g19200	LOC126697061	53	529	100.202	1.3e-148
MCH01g19200	LOC126697060	51	527	102.02	3.7e-148
MCH01g19200	LOC126697065	51	515	100.808	1.5e-144
MCH01g19200	LOC126697067	52	514	99.798	3.2e-144
MCH01g19200	LOC12669_3201	52	509	100.202	1.0e-142
MCH01g19200	LOC126697066	50	503	100.606	9.7e-141
MCH01g19210	LOC126697064	67	2206	59.5832	0.0e+00
MCH01g19210	LOC12669_3205	67	2206	59.5832	0.0e+00
MCH01g19220	LOC126697071	67	714	99.4141	2.9e-204
MCH01g19220	LOC126697070	53	544	100	3.0e-153
MCH01g19230	LOC12669_3207	74	329	68.6335	9.6e-89
MCH01g19230	LOC126697072	76	248	50.6211	3.7e-64
MCH01g19240	LOC126697073	43	250	102.062	6.8e-65
MCH01g19250	LOC126697075	77	440	98.5816	5.8e-122
>>
17. CM068737.1_c180
Source: Quercus rubra isolate pseudo-F2 ecotype Indiana linkage group LG8, whole genome shotgun sequence
Type: putative
Number of proteins with BLAST hits to this cluster: 18
Cumulative BLAST score: 11377
Table of genes, locations, strands and annotations of subject cluster:
RGQ29_028537	KAK4578477.1	48980101	48982332	+	hypothetical_protein
RGQ29_028538	KAK4578478.1	48995340	48997393	-	hypothetical_protein
RGQ29_028539	KAK4578479.1	49020047	49021493	-	hypothetical_protein
RGQ29_028540	KAK4578480.1	49027819	49028124	-	hypothetical_protein
RGQ29_028541	KAK4578481.1	49030884	49032950	-	hypothetical_protein
RGQ29_028542	KAK4578482.1	49033886	49035425	-	hypothetical_protein
RGQ29_028543	KAK4578483.1	49036938	49038138	-	hypothetical_protein
RGQ29_028544	KAK4578484.1	49041095	49052352	-	hypothetical_protein
RGQ29_028545	KAK4578488.1	49055755	49056724	-	hypothetical_protein
RGQ29_028546	KAK4578489.1	49091370	49092333	-	hypothetical_protein
RGQ29_028547	KAK4578490.1	49096595	49097570	-	hypothetical_protein
RGQ29_028548	KAK4578491.1	49099895	49100870	-	hypothetical_protein
RGQ29_028549	KAK4578492.1	49105210	49105597	+	hypothetical_protein
RGQ29_028550	KAK4578493.1	49107020	49109368	+	hypothetical_protein
RGQ29_028551	KAK4578494.1	49119681	49120728	+	hypothetical_protein
RGQ29_028552	KAK4578495.1	49149307	49150492	-	hypothetical_protein
RGQ29_028553	KAK4578496.1	49160692	49162711	-	hypothetical_protein
RGQ29_028554	KAK4578497.1	49170659	49182081	-	hypothetical_protein
RGQ29_028555	KAK4578498.1	49184853	49185664	-	hypothetical_protein
RGQ29_028556	KAK4578499.1	49192771	49194395	-	hypothetical_protein
RGQ29_028557	KAK4578500.1	49205729	49207707	-	hypothetical_protein
RGQ29_028558	KAK4578501.1	49243807	49245853	-	hypothetical_protein
RGQ29_028559	KAK4578502.1	49260531	49296222	+	hypothetical_protein
RGQ29_028560	KAK4578510.1	49299452	49301722	+	hypothetical_protein
RGQ29_028561	KAK4578511.1	49304997	49308501	-	hypothetical_protein
RGQ29_028562	KAK4578512.1	49313305	49316579	-	hypothetical_protein
RGQ29_02_3834	KAK4578513.1	49334655	49337734	-	RGQ29_02_3834
RGQ29_028564	KAK4578516.1	49345335	49347657	-	hypothetical_protein
RGQ29_028565	KAK4578519.1	49352127	49360230	+	hypothetical_protein
RGQ29_028566	KAK4578520.1	49363457	49365981	+	hypothetical_protein
Table of Blast hits (query gene, subject gene, %identity, blast score, %coverage, e-value):
MCH01g19130	RGQ29_028544	44	475	102.532	2.4e-132
MCH01g19140	RGQ29_028551	54	359	100.312	8.6e-98
MCH01g19140	RGQ29_028552	47	304	101.246	5.6e-81
MCH01g19140	RGQ29_028546	47	287	100	5.5e-76
MCH01g19140	RGQ29_028548	47	286	100	9.3e-76
MCH01g19140	RGQ29_028545	45	282	100	1.8e-74
MCH01g19140	RGQ29_028547	40	214	100	4.5e-54
MCH01g19150	RGQ29_028552	57	375	101.493	2.1e-102
MCH01g19150	RGQ29_028551	43	262	95.2239	2.6e-68
MCH01g19150	RGQ29_028546	39	231	94.6269	3.7e-59
MCH01g19150	RGQ29_028548	38	223	95.8209	1.3e-56
MCH01g19150	RGQ29_028545	38	219	94.6269	1.9e-55
MCH01g19150	RGQ29_028547	42	173	58.806	1.2e-41
MCH01g19160	RGQ29_028553	59	766	106.565	6.3e-220
MCH01g19170	RGQ29_028554	64	607	105.657	4.8e-172
MCH01g19200	RGQ29_028556	52	521	100.202	2.6e-146
MCH01g19200	RGQ29_028558	52	515	100.202	1.5e-144
MCH01g19200	RGQ29_028557	51	504	100.808	4.4e-141
MCH01g19210	RGQ29_028559	67	2205	59.4807	0.0e+00
MCH01g19220	RGQ29_02_3834	67	707	99.4141	2.7e-202
MCH01g19220	RGQ29_028562	53	544	100	3.9e-153
MCH01g19220	RGQ29_028561	39	302	87.1094	2.6e-80
MCH01g19230	RGQ29_028564	74	331	68.6335	3.3e-89
MCH01g19240	RGQ29_028565	42	245	102.062	3.8e-63
MCH01g19250	RGQ29_028566	77	440	98.9362	3.4e-122
>>
18. NC_056033.1_c42
Source: Salvia splendens isolate huo1 chromosome 2, SspV2, whole genome shotgun sequence
Type: terpene
Number of proteins with BLAST hits to this cluster: 18
Cumulative BLAST score: 9424
Table of genes, locations, strands and annotations of subject cluster:
LOC121784793	XP_042038963.1	4628919	4649574	-	BEACH_domain-containing_protein_C2-like
LOC121771477	XP_042024201.1	4654914	4655862	-	cytochrome_P450_76T24-like
LOC121775356	XP_042028370.1	4665726	4666347	+	cytochrome_P450_76T24-like
LOC121760639	XP_042012214.1	4674045	4676515	+	cytochrome_P450_76T24-like
LOC121762397	XP_042014207.1	4680146	4681758	+	cytochrome_P450_76T24-like
LOC121759727	XP_042011346.1	4691773	4694314	-	(3S,6E)-nerolidol_synthase_1-like
LOC121768571	XP_042021038.1	4708846	4710830	-	WAT1-related_protein_At3g30340-like
LOC121784810	XP_042038986.1	4720893	4726024	+	calcium-dependent_lipid-binding_protein-like
LOC121759738	XP_042011357.1	4743558	4745532	+	receptor-like_serine/threonine-protein_kinase_At2g45590
LOC121768921	XP_042021466.1	4749793	4750795	+	probable_carboxylesterase_8
LOC121780540	XP_042034056.1	4755828	4757189	+	probable_carboxylesterase_9
LOC121784820	XP_042038997.1	4760824	4765046	+	UTP:RNA_uridylyltransferase_1-like
LOC121760887	XP_042012418.1	4767514	4768623	-	uncharacterized_protein_LOC121760887
Table of Blast hits (query gene, subject gene, %identity, blast score, %coverage, e-value):
MCH01g19130	LOC121784820	71	880	92.1238	4.2e-254
MCH01g19140	LOC121780540	79	502	100	1.1e-140
MCH01g19140	LOC121768921	43	266	99.3769	1.0e-69
MCH01g19150	LOC121768921	78	524	96.4179	2.8e-147
MCH01g19150	LOC121780540	42	252	94.9254	1.6e-65
MCH01g19160	LOC121759738	83	1091	100.305	0.0e+00
MCH01g19170	LOC121784810	73	688	104.444	2.1e-196
MCH01g19180	LOC121768571	70	94	20.1835	5.3e-18
MCH01g19190	LOC121759727	64	250	40.3226	1.1e-64
MCH01g19200	LOC121760639	75	748	100.404	1.3e-214
MCH01g19200	LOC121762397	69	683	100.404	4.0e-195
MCH01g19200	LOC121771477	69	402	59.596	1.8e-110
MCH01g19200	LOC121775356	78	336	41.2121	1.2e-90
MCH01g19210	LOC121784793	81	2708	58.6949	0.0e+00
>>
19. CACSLK010034598.1_c211
Source: Striga hermonthica genome assembly, contig: scaffold9586, whole genome shotgun sequence
Type: terpene
Number of proteins with BLAST hits to this cluster: 18
Cumulative BLAST score: 4792
Table of genes, locations, strands and annotations of subject cluster:
SHERM_08502	CAA0842640.1	19346959	19351224	-	Nucleotidyltransferase_family_protein
SHERM_08503	CAA0842641.1	19352719	19354220	-	Probable_carboxylesterase_9
SHERM_08504	CAA0842642.1	19360795	19362375	+	cytochrome_P450-_family_76-_subfamily_C-polypeptide_6
SHERM_08505	CAA0842643.1	19362733	19363684	-	Probable_carboxylesterase_8
SHERM_08506	CAA0842644.1	19366824	19371959	-	Calcium-dependent_lipid-binding_(CaLB_domain)_family_protein
SHERM_08507	CAA0842645.1	19383238	19385513	+	WAT1-related_protein
SHERM_08508	CAA0842646.1	19395077	19398961	+	S-(+)-linalool_synthase-_chloroplastic
SHERM_08509	CAA0842647.1	19400383	19401990	-	Cytochrome_P450_76C4
SHERM_08510	CAA0842648.1	19412356	19414046	+	cytochrome_P450-_family_76-_subfamily_C-polypeptide_7
SHERM_08511	CAA0842649.1	19414435	19421083	+	AAA-type_ATPase_family_protein
SHERM_08512	CAA0842650.1	19421780	19423505	+	Serine/threonine-protein_kinase_Aurora-3
SHERM_08513	CAA0842651.1	19424346	19425624	+	Fasciclin-like_arabinogalactan_protein_8
SHERM_08514	CAA0842652.1	19431230	19432613	-	Coumaroyl-CoA\\x3aanthocyanidin_3-O-glucoside-6-O-coumaroyltransferase_2
SHERM_08515	CAA0842653.1	19436686	19438547	+	Peptidyl-prolyl_cis-trans_isomerase_CYP18-1
SHERM_08516	CAA0842654.1	19440246	19445949	+	SMAD/FHA_domain-containing_protein
Table of Blast hits (query gene, subject gene, %identity, blast score, %coverage, e-value):
MCH01g19130	SHERM_08502	57	678	96.3432	3.2e-193
MCH01g19140	SHERM_08503	69	470	100.623	5.9e-131
MCH01g19150	SHERM_08505	65	412	94.9254	1.2e-113
MCH01g19170	SHERM_08506	67	511	91.1111	2.7e-143
MCH01g19180	SHERM_08507	65	81	16.5138	7.9e-14
MCH01g19190	SHERM_08508	55	184	37.7016	1.0e-44
MCH01g19200	SHERM_08510	66	650	100.606	3.8e-185
MCH01g19200	SHERM_08504	62	622	101.01	1.4e-176
MCH01g19200	SHERM_08509	56	383	77.7778	1.5e-104
MCH01g19240	SHERM_08511	54	352	101.031	1.3e-95
MCH01g19250	SHERM_08512	76	449	99.6454	7.3e-125
>>
20. CM056492.1_c67
Source: Anisodus acutangulus isolate KIB-2019 linkage group LG04, whole genome shotgun sequence
Type: putative
Number of proteins with BLAST hits to this cluster: 18
Cumulative BLAST score: 6023
Table of genes, locations, strands and annotations of subject cluster:
K7X08_007956	KAJ8565380.1	4991903	5016552	-	hypothetical_protein
K7X08_007957	KAJ8565381.1	5025785	5027894	-	hypothetical_protein
K7X08_007958	KAJ8565382.1	5031356	5043100	-	hypothetical_protein
K7X08_007959	KAJ8565383.1	5053222	5058035	-	hypothetical_protein
K7X08_007960	KAJ8565384.1	5078260	5089844	-	hypothetical_protein
K7X08_007961	KAJ8565385.1	5092741	5093356	+	hypothetical_protein
K7X08_007962	KAJ8565386.1	5093616	5094970	+	hypothetical_protein
K7X08_007963	KAJ8565387.1	5101742	5103333	+	hypothetical_protein
K7X08_007964	KAJ8565388.1	5104927	5118431	+	hypothetical_protein
K7X08_007965	KAJ8565389.1	5119666	5155472	-	hypothetical_protein
K7X08_007966	KAJ8565390.1	5165042	5177630	+	hypothetical_protein
K7X08_007967	KAJ8565391.1	5177642	5187315	+	hypothetical_protein
K7X08_007968	KAJ8565392.1	5199724	5202908	+	hypothetical_protein
K7X08_007969	KAJ8565393.1	5207945	5210232	+	hypothetical_protein
K7X08_007970	KAJ8565394.1	5228213	5240526	+	hypothetical_protein
K7X08_007971	KAJ8565395.1	5258098	5261673	+	hypothetical_protein
K7X08_007972	KAJ8565396.1	5312281	5314581	-	hypothetical_protein
Table of Blast hits (query gene, subject gene, %identity, blast score, %coverage, e-value):
MCH01g19130	K7X08_007970	62	461	53.4459	6.1e-128
MCH01g19140	K7X08_007969	44	289	99.6885	1.4e-76
MCH01g19150	K7X08_007969	63	418	94.9254	1.6e-115
MCH01g19160	K7X08_007968	61	329	44.4275	3.3e-88
MCH01g19170	K7X08_007967	62	601	105.253	2.0e-170
MCH01g19210	K7X08_007965	67	2226	59.959	0.0e+00
MCH01g19220	K7X08_007964	55	540	99.4141	7.4e-152
MCH01g19220	K7X08_007963	67	394	54.2969	5.1e-108
MCH01g19220	K7X08_007962	63	321	48.2422	7.1e-86
MCH01g19220	K7X08_007961	60	175	27.5391	4.8e-42
MCH01g19240	K7X08_007960	46	269	101.031	1.4e-70
>>
21. CM026265.1_c110
Source: Senna tora cultivar Myeongyun chromosome 6, whole genome shotgun sequence
Type: putative
Number of proteins with BLAST hits to this cluster: 18
Cumulative BLAST score: 5675
Table of genes, locations, strands and annotations of subject cluster:
G2W53_017137	KAF7825973.1	9311360	9312529	+	gibberellin_20_oxidase_1-D-like
G2W53_017138	KAF7825974.1	9316835	9322722	-	glyoxylate/hydroxypyruvate_reductase_HPR3-like
G2W53_017139	KAF7825975.1	9328802	9331209	-	glyoxylate/hydroxypyruvate_reductase_HPR3-like
G2W53_017140	KAF7825976.1	9332901	9338836	-	UTP:RNA_uridylyltransferase_1
G2W53_017141	KAF7825977.1	9343554	9350142	-	putative_carboxylesterase_8
G2W53_017142	KAF7825978.1	9357963	9360119	-	receptor-like_serine/threonine-protein_kinase
G2W53_017143	KAF7825979.1	9370836	9371384	+	uncharacterized_protein
G2W53_017144	KAF7825980.1	9383065	9418525	+	BEACH_domain-containing_protein_C2_isoform_X1
G2W53_017145	KAF7825981.1	9420658	9423845	-	cytochrome_P450_704C1-like
G2W53_017146	KAF7825982.1	9433793	9438288	-	cytochrome_P450_704C1
G2W53_017147	KAF7825983.1	9439377	9446589	+	spastin
G2W53_017148	KAF7825984.1	9448528	9451533	+	Serine/threonine-protein_kinase_Aurora-3
Table of Blast hits (query gene, subject gene, %identity, blast score, %coverage, e-value):
MCH01g19130	G2W53_017140	45	496	102.532	1.3e-138
MCH01g19140	G2W53_017141	47	295	101.558	2.0e-78
MCH01g19150	G2W53_017141	54	353	95.2239	8.4e-96
MCH01g19160	G2W53_017142	59	750	104.58	6.1e-215
MCH01g19210	G2W53_017144	65	2139	59.7198	0.0e+00
MCH01g19220	G2W53_017145	57	526	87.5	8.5e-148
MCH01g19220	G2W53_017146	50	429	94.3359	1.4e-118
MCH01g19240	G2W53_017147	44	250	100	6.8e-65
MCH01g19250	G2W53_017148	75	437	100	3.7e-121
>>
22. NC_048445.1_c192
Source: Vitis riparia cultivar Riparia Gloire de Montpellier isolate 1030 chromosome 15, EGFV_Vit.rip_1.0, whole genome shotgun sequence
Type: putative
Number of proteins with BLAST hits to this cluster: 17
Cumulative BLAST score: 17866
Table of genes, locations, strands and annotations of subject cluster:
LOC117931805	XP_034708763.1	4751891	4754893	-	serine/threonine-protein_kinase_Aurora-3
LOC117932802	XP_034710024.1	4755856	4763529	-	spastin
LOC117932459	XP_034709605.1	4773502	4775174	+	2-methylene-furan-3-one_reductase-like
LOC117932181	XP_034709177.1	4779002	4781523	+	cytochrome_P450_704C1
LOC117932179	XP_034709175.1	4816952	4819793	+	cytochrome_P450_704C1-like
LOC117932178	XP_034709174.1	4836698	4839558	+	cytochrome_P450_704C1-like
LOC117932635	XP_034709805.1	4844698	4845194	+	uncharacterized_protein_LOC117932635
LOC117932176	XP_034709173.1	4854010	4856853	+	cytochrome_P450_704C1-like
LOC117932182	XP_034709178.1	4863328	4866221	-	uncharacterized_protein_LOC117932182
LOC117932175	XP_034709171.1	4868121	4931267	-	BEACH_domain-containing_protein_C2_isoform_X1
LOC117932636	XP_034709806.1	4940329	4943296	+	cytochrome_P450_76T24-like
LOC117931732	XP_034708664.1	4944661	4947340	+	cytochrome_P450_76T24-like
LOC117931885	XP_034708850.1	4963814	4964514	+	inactive_cytochrome_P450_76AD1-like
LOC117931706	XP_034708620.1	4965699	4968385	+	cytochrome_P450_76T24-like
LOC117931811	XP_034708769.1	4982240	4984055	+	cytochrome_P450_76T24-like
LOC117931862	XP_034708822.1	4995355	4997178	+	cytochrome_P450_76T24-like_isoform_X1
LOC117931600	XP_034708478.1	5039606	5041408	-	cytochrome_P450_76T24-like
LOC117931886	XP_034708851.1	5049135	5049732	-	cytochrome_P450_76T24-like
LOC117931777	XP_034708734.1	5059950	5062298	-	cytochrome_P450_76T24-like
LOC117931812	XP_034708770.1	5094779	5097138	-	cytochrome_P450_76T24-like
LOC117931887	XP_034708853.1	5106856	5107759	-	cytochrome_P450_76T24-like
LOC117931826	XP_034708787.1	5117790	5120258	-	geraniol_8-hydroxylase-like
LOC117931888	XP_034708854.1	5126324	5128895	-	geraniol_8-hydroxylase-like
LOC117931631	XP_034708515.1	5137124	5139271	-	cytochrome_P450_76T24-like
LOC117931889	XP_034708855.1	5147212	5149519	-	cytochrome_P450_76T24-like
LOC117932758	XP_034709977.1	5178806	5179885	+	cucumber_peeling_cupredoxin-like
LOC117932150	XP_034709126.1	5183154	5201100	+	synaptotagmin-5_isoform_X1
LOC11793_1146	XP_034709127.1	5183418	5201100	+	LOC11793_1146
LOC117932499	XP_034709660.1	5203457	5205452	+	receptor-like_serine/threonine-protein_kinase_At2g45590
LOC117931613	XP_034708489.1	5220548	5221550	+	probable_carboxylesterase_8
LOC117932749	XP_034709933.1	5252173	5253154	+	probable_carboxylesterase_8
LOC117931890	XP_034708856.1	5270364	5273366	+	probable_carboxylesterase_8
LOC117931891	XP_034708857.1	5286454	5287462	+	probable_carboxylesterase_8
LOC117932696	XP_034709873.1	5290061	5291033	+	probable_carboxylesterase_9
LOC117932278	XP_034709343.1	5304234	5314220	+	UTP:RNA_uridylyltransferase_1
LOC117932819	XP_034710045.1	5314958	5319765	+	glyoxylate/hydroxypyruvate_reductase_HPR3
LOC117932443	XP_034709588.1	5325825	5327217	-	gibberellin_20_oxidase_1-D-like
LOC117932442	XP_034709585.1	5332913	5338084	-	polygalacturonate_4-alpha-galacturonosyltransferase_isoform_X1
LOC117932444	XP_034709589.1	5339199	5352871	-	histone_deacetylase_complex_subunit_SAP18
Table of Blast hits (query gene, subject gene, %identity, blast score, %coverage, e-value):
MCH01g19130	LOC117932278	45	492	99.1561	1.9e-137
MCH01g19140	LOC117932696	55	375	100	2.0e-102
MCH01g19140	LOC117931891	49	331	99.6885	3.3e-89
MCH01g19140	LOC117931890	48	325	99.6885	2.4e-87
MCH01g19140	LOC117932749	48	323	100	6.9e-87
MCH01g19140	LOC117931613	48	315	100.312	1.9e-84
MCH01g19150	LOC117931613	58	375	98.209	1.6e-102
MCH01g19150	LOC117932749	58	375	94.9254	2.1e-102
MCH01g19150	LOC117931890	57	369	95.8209	1.5e-100
MCH01g19150	LOC117931891	54	358	97.9104	2.6e-97
MCH01g19160	LOC117932499	61	777	103.359	4.6e-223
MCH01g19170	LOC117932150	65	610	106.263	4.3e-173
MCH01g19170	LOC11793_1146	65	610	106.263	4.3e-173
MCH01g19200	LOC117931811	56	558	100.808	2.0e-157
MCH01g19200	LOC117931631	54	535	101.01	2.3e-150
MCH01g19200	LOC117931706	53	534	100.808	3.0e-150
MCH01g19200	LOC117931732	53	528	100.808	2.8e-148
MCH01g19200	LOC117931888	53	526	100.808	1.1e-147
MCH01g19200	LOC117931812	55	525	99.1919	1.8e-147
MCH01g19200	LOC117931862	53	522	100.808	2.0e-146
MCH01g19200	LOC117931600	51	522	101.212	2.0e-146
MCH01g19200	LOC117931826	53	521	100.808	3.5e-146
MCH01g19200	LOC117931777	54	520	99.596	4.5e-146
MCH01g19200	LOC117931889	53	518	99.1919	2.9e-145
MCH01g19200	LOC117932636	54	289	51.5152	1.7e-76
MCH01g19200	LOC117931887	46	264	60	1.0e-68
MCH01g19200	LOC117931886	57	233	40.404	1.9e-59
MCH01g19210	LOC117932175	68	2224	59.5832	0.0e+00
MCH01g19220	LOC117932181	68	696	96.6797	8.1e-199
MCH01g19220	LOC117932176	58	562	97.8516	1.1e-158
MCH01g19220	LOC117932179	57	557	97.8516	3.4e-157
MCH01g19220	LOC117932178	56	546	97.8516	1.0e-153
MCH01g19230	LOC117932459	74	339	69.2547	1.6e-91
MCH01g19240	LOC117932802	46	271	100.258	4.9e-71
MCH01g19250	LOC117931805	77	441	98.227	1.5e-122
>>
23. OZ185639.1_c135
Source: Arabidopsis halleri genome assembly, chromosome: 4
Type: putative
Number of proteins with BLAST hits to this cluster: 17
Cumulative BLAST score: 6952
Table of genes, locations, strands and annotations of subject cluster:
ARAHAL_4.4815.1	CAL9237045.1	24604910	24606781	+	unannotated_orf
ARAHAL_4.4816.1	CAL9237046.1	24607011	24608412	-	unannotated_orf
ARAHAL_4.4817.1	CAL9237047.1	24608787	24611396	-	unannotated_orf
ARAHAL_4.4818.1	CAL9237048.1	24611861	24613747	+	unannotated_orf
ARAHAL_4.4819.1	CAL9237049.1	24614237	24616152	+	unannotated_orf
ARAHAL_4.4820.1	CAL9237050.1	24616406	24617472	-	unannotated_orf
ARAHAL_4.4821.1	CAL9237051.1	24617778	24618507	+	unannotated_orf
ARAHAL_4.4822.2	CAL9237052.1	24619111	24634004	-	unannotated_orf
ARAHAL_4.4825.1	CAL9237053.1	24634387	24634513	-	unannotated_orf
ARAHAL_4.4826.2	CAL9237054.1	24641183	24643152	-	unannotated_orf
ARAHAL_4.4827.1	CAL9237055.1	24649056	24654021	-	unannotated_orf
ARAHAL_4.4829.1	CAL9237056.1	24658881	24659189	-	unannotated_orf
ARAHAL_4.4830.1	CAL9237057.1	24662128	24664186	+	unannotated_orf
ARAHAL_4.4831.1	CAL9237058.1	24665117	24666101	+	unannotated_orf
ARAHAL_4.4832.1	CAL9237059.1	24666772	24667747	+	unannotated_orf
ARAHAL_4.4833.1	CAL9237060.1	24668545	24671354	+	unannotated_orf
ARAHAL_4.4835.1	CAL9237061.1	24671601	24672697	+	unannotated_orf
Table of Blast hits (query gene, subject gene, %identity, blast score, %coverage, e-value):
MCH01g19130	ARAHAL_4.4833.1	43	471	103.938	5.9e-131
MCH01g19140	ARAHAL_4.4832.1	51	325	98.7539	2.4e-87
MCH01g19140	ARAHAL_4.4831.1	44	277	100	4.3e-73
MCH01g19150	ARAHAL_4.4831.1	53	343	96.7164	6.7e-93
MCH01g19160	ARAHAL_4.4830.1	51	624	109.313	3.8e-177
MCH01g19200	ARAHAL_4.4827.1	49	457	95.1515	4.7e-127
MCH01g19200	ARAHAL_4.4826.2	44	427	102.828	6.8e-118
MCH01g19210	ARAHAL_4.4822.2	64	2074	60.0957	0.0e+00
MCH01g19220	ARAHAL_4.4818.1	61	641	99.4141	2.4e-182
MCH01g19220	ARAHAL_4.4819.1	59	619	99.4141	1.3e-175
MCH01g19240	ARAHAL_4.4817.1	46	270	101.289	6.4e-71
MCH01g19250	ARAHAL_4.4816.1	76	424	96.0993	3.3e-117
>>
24. CABITT030000004.1_c127
Source: Arabis nemorensis genome assembly, contig: 4, whole genome shotgun sequence
Type: putative
Number of proteins with BLAST hits to this cluster: 17
Cumulative BLAST score: 6888
Table of genes, locations, strands and annotations of subject cluster:
ANE_LOCUS13907	VVB03463.1	25762675	25764463	+	unannotated_orf
ANE_LOCUS13908	VVB03464.1	25764700	25766089	-	unannotated_orf
ANE_LOCUS13909	VVB03465.1	25766431	25769098	-	unannotated_orf
ANE_LOCUS13910	VVB03466.1	25769614	25771492	+	unannotated_orf
ANE_LOCUS13911	VVB03467.1	25776319	25778650	+	unannotated_orf
ANE_LOCUS13912	VVB03468.1	25779324	25780026	-	unannotated_orf
ANE_LOCUS13913	VVB03469.1	25781768	25796445	-	unannotated_orf
ANE_LOCUS13914	VVB03470.1	25800610	25804904	-	unannotated_orf
ANE_LOCUS13915	VVB03471.1	25820892	25822860	-	unannotated_orf
ANE_LOCUS13916	VVB03472.1	25825247	25827558	-	unannotated_orf
ANE_LOCUS13917	VVB03473.1	25838750	25840763	+	unannotated_orf
ANE_LOCUS13918	VVB03474.1	25841609	25842590	+	unannotated_orf
ANE_LOCUS13919	VVB03475.1	25843508	25844507	+	unannotated_orf
ANE_LOCUS13920	VVB03476.1	25847678	25850472	+	unannotated_orf
Table of Blast hits (query gene, subject gene, %identity, blast score, %coverage, e-value):
MCH01g19130	ANE_LOCUS13920	43	448	101.688	3.1e-124
MCH01g19140	ANE_LOCUS13919	50	327	99.6885	6.2e-88
MCH01g19140	ANE_LOCUS13918	42	260	100	5.5e-68
MCH01g19150	ANE_LOCUS13918	53	339	96.7164	1.6e-91
MCH01g19160	ANE_LOCUS13917	45	498	103.664	2.4e-139
MCH01g19200	ANE_LOCUS13914	45	452	101.818	2.0e-125
MCH01g19200	ANE_LOCUS13916	46	425	96.3636	2.6e-117
MCH01g19200	ANE_LOCUS13915	46	404	87.0707	3.6e-111
MCH01g19210	ANE_LOCUS13913	65	1826	51.9645	0.0e+00
MCH01g19220	ANE_LOCUS13910	61	622	97.6562	1.1e-176
MCH01g19220	ANE_LOCUS13911	58	591	99.4141	3.7e-167
MCH01g19240	ANE_LOCUS13909	46	280	100.515	1.1e-73
MCH01g19250	ANE_LOCUS13908	71	416	102.128	8.9e-115
>>
25. CM024959.1_c118
Source: Rhododendron simsii isolate adult_tree_wgs_1 chromosome 7, whole genome shotgun sequence
Type: putative
Number of proteins with BLAST hits to this cluster: 17
Cumulative BLAST score: 6711
Table of genes, locations, strands and annotations of subject cluster:
RHSIM_Rhsim07G0023400	KAF7138683.1	2379813	2383083	+	hypothetical_protein
RHSIM_Rhsim07G0023500	KAF7138862.1	2386874	2389335	-	hypothetical_protein
RHSIM_Rhsim07G0023600	KAF7138403.1	2392549	2395034	-	hypothetical_protein
RHSIM_Rhsim07G0023700	KAF7138192.1	2399460	2405132	-	hypothetical_protein
RHSIM_Rhsim07G0023800	KAF7138898.1	2407984	2409321	-	hypothetical_protein
RHSIM_Rhsim07G0023900	KAF7139194.1	2410260	2413202	-	hypothetical_protein
RHSIM_Rhsim07G0024000	KAF7137608.1	2415945	2419753	-	hypothetical_protein
RHSIM_Rhsim07G0024100	KAF7139239.1	2438367	2460273	+	hypothetical_protein
RHSIM_Rhsim07G0024200	KAF7138238.1	2461250	2465396	-	hypothetical_protein
RHSIM_Rhsim07G0024300	KAF7137910.1	2470024	2476196	-	hypothetical_protein
RHSIM_Rhsim07G0024400	KAF7138018.1	2484193	2487486	-	hypothetical_protein
RHSIM_Rhsim07G0024500	KAF7137212.1	2490286	2492489	-	hypothetical_protein
RHSIM_Rhsim07G0024600	KAF7137589.1	2496782	2508176	+	hypothetical_protein
Table of Blast hits (query gene, subject gene, %identity, blast score, %coverage, e-value):
MCH01g19130	RHSIM_Rhsim07G0023700	46	463	99.0155	1.6e-128
MCH01g19140	RHSIM_Rhsim07G0023800	58	384	100	4.3e-105
MCH01g19140	RHSIM_Rhsim07G0023900	49	226	67.9128	1.1e-57
MCH01g19150	RHSIM_Rhsim07G0023900	64	283	65.6716	8.2e-75
MCH01g19160	RHSIM_Rhsim07G0024000	63	673	86.4122	9.4e-192
MCH01g19210	RHSIM_Rhsim07G0024100	69	2276	60.164	0.0e+00
MCH01g19220	RHSIM_Rhsim07G0024400	70	715	94.9219	9.9e-205
MCH01g19220	RHSIM_Rhsim07G0024200	55	549	100.391	1.6e-154
MCH01g19220	RHSIM_Rhsim07G0024300	55	545	100.586	1.8e-153
MCH01g19230	RHSIM_Rhsim07G0024500	74	338	68.9441	2.7e-91
MCH01g19240	RHSIM_Rhsim07G0024600	44	259	105.155	1.5e-67
>>
26. NC_080563.1_c123
Source: Rhododendron vialii isolate Sample 1 chromosome 7a, ASM3025357v1
Type: putative
Number of proteins with BLAST hits to this cluster: 17
Cumulative BLAST score: 6661
Table of genes, locations, strands and annotations of subject cluster:
LOC131334153	XP_058225023.1	2426061	2430689	+	gibberellin_20_oxidase_1-D-like
LOC131333046	XP_058223339.1	2449534	2451648	+	gibberellin_20_oxidase_1-D-like_isoform_X1
LOC131334904	XP_058226193.1	2458274	2460614	-	glyoxylate/hydroxypyruvate_reductase_HPR3-like
LOC131334903	XP_058226192.1	2463405	2465909	-	glyoxylate/hydroxypyruvate_reductase_HPR3-like
LOC131334902	XP_058226191.1	2467871	2474298	-	UTP:RNA_uridylyltransferase_1
LOC131332298	XP_058222430.1	2477111	2478468	-	probable_carboxylesterase_9
LOC131332299	XP_058222431.1	2479867	2482287	-	probable_carboxylesterase_8
LOC131332300	XP_058222432.1	2484353	2488116	-	receptor-like_serine/threonine-protein_kinase_At2g45590
LOC131334073	XP_058224925.1	2502670	2524261	+	BEACH_domain-containing_protein_C2
LOC131334074	XP_058224926.1	2525260	2529422	-	cytochrome_P450_704C1-like
LOC131331907	XP_058221851.1	2533077	2534479	-	cytochrome_P450_704C1-like
LOC131334075	XP_058224927.1	2536087	2540037	-	cytochrome_P450_704C1-like
LOC131334028	XP_058224876.1	2543815	2546055	-	2-methylene-furan-3-one_reductase-like_isoform_X1
LOC131333115	XP_058223443.1	2553929	2565755	+	uncharacterized_protein_LOC131333115_isoform_X1
Table of Blast hits (query gene, subject gene, %identity, blast score, %coverage, e-value):
MCH01g19130	LOC131334902	46	500	100.141	7.0e-140
MCH01g19140	LOC131332298	57	376	100.623	6.8e-103
MCH01g19140	LOC131332299	48	302	100.312	1.3e-80
MCH01g19150	LOC131332299	61	393	94.9254	7.4e-108
MCH01g19160	LOC131332300	61	762	102.901	9.0e-219
MCH01g19210	LOC131334073	69	2287	59.9248	0.0e+00
MCH01g19220	LOC131334075	68	725	99.6094	1.6e-207
MCH01g19220	LOC131334074	56	547	100.391	3.6e-154
MCH01g19220	LOC131331907	75	220	26.1719	1.7e-55
MCH01g19230	LOC131334028	75	340	69.5652	5.4e-92
MCH01g19240	LOC131333115	38	209	109.278	2.3e-52
>>
27. NC_041004.1_c53
Source: Glycine soja cultivar W05 chromosome 3, ASM419377v2, whole genome shotgun sequence
Type: putative
Number of proteins with BLAST hits to this cluster: 17
Cumulative BLAST score: 6634
Table of genes, locations, strands and annotations of subject cluster:
LOC114405825	XP_028224131.1	2026501	2028645	+	gibberellin_20_oxidase_1-D-like
LOC114405826	XP_028224132.1	2041389	2046340	-	UTP:RNA_uridylyltransferase_1-like
LOC114405625	XP_028223873.1	2056517	2057747	-	F-box_protein_At5g49610-like
LOC114405827	XP_028224133.1	2064233	2069608	+	cytochrome_P450_704C1-like
LOC114405368	XP_028223744.1	2076477	2078383	+	probable_carboxylesterase_9
LOC114405830	XP_028224134.1	2094072	2096007	-	receptor-like_serine/threonine-protein_kinase_At2g45590
LOC114405831	XP_028224135.1	2110851	2120898	-	synaptotagmin-5-like
LOC114405833	XP_028224136.1	2129999	2131270	-	probable_phosphopantothenoylcysteine_decarboxylase
LOC11440_420	XP_028224139.1	2133994	2147484	-	LOC11440_420
LOC114405836	XP_028224145.1	2148488	2152027	+	ribosomal_RNA_processing_protein_36_homolog_isoform_X1
LOC114405837	XP_028224148.1	2155360	2157441	-	geraniol_8-hydroxylase-like
LOC114405838	XP_028224149.1	2184244	2185144	-	transmembrane_protein_45A-like
LOC114405839	XP_028224150.1	2190251	2222077	+	BEACH_domain-containing_protein_C2-like
LOC114405840	XP_028224151.1	2228986	2234380	-	cytochrome_P450_704C1-like
LOC114405841	XP_028224152.1	2236595	2239527	+	serine/threonine-protein_kinase_Aurora-3-like_isoform_X1
LOC114405626	XP_028223875.1	2243845	2248740	+	uncharacterized_protein_LOC114405626
Table of Blast hits (query gene, subject gene, %identity, blast score, %coverage, e-value):
MCH01g19130	LOC114405826	43	433	97.7496	1.8e-119
MCH01g19140	LOC114405368	51	347	100	4.4e-94
MCH01g19150	LOC114405368	40	262	94.9254	2.6e-68
MCH01g19160	LOC114405830	55	690	104.885	4.4e-197
MCH01g19170	LOC114405831	63	602	110.707	9.0e-171
MCH01g19200	LOC114405837	52	530	100.808	4.4e-149
MCH01g19210	LOC114405839	61	1951	59.2074	0.0e+00
MCH01g19220	LOC114405840	66	701	99.8047	1.9e-200
MCH01g19220	LOC114405827	66	696	99.8047	6.2e-199
MCH01g19250	LOC114405841	71	422	101.064	9.5e-117
>>
28. CM030794.1_c115
Source: Rhododendron griersonianum isolate WSP0 chromosome 7, whole genome shotgun sequence
Type: putative
Number of proteins with BLAST hits to this cluster: 17
Cumulative BLAST score: 5946
Table of genes, locations, strands and annotations of subject cluster:
RHGRI_019176	KAG5538506.1	2831330	2844280	+	hypothetical_protein
RHGRI_019177	KAG5538507.1	2853269	2855476	+	hypothetical_protein
RHGRI_019178	KAG5538508.1	2860860	2863157	-	hypothetical_protein
RHGRI_019179	KAG5538511.1	2865390	2867897	-	hypothetical_protein
RHGRI_01_3148	KAG5538512.1	2871023	2877474	-	RHGRI_01_3148
RHGRI_019181	KAG5538514.1	2880406	2881798	-	hypothetical_protein
RHGRI_019182	KAG5538515.1	2883489	2885710	-	hypothetical_protein
RHGRI_019183	KAG5538516.1	2890033	2891992	-	hypothetical_protein
RHGRI_019184	KAG5538517.1	2904907	2926577	+	hypothetical_protein
RHGRI_019185	KAG5538520.1	2927595	2931817	-	hypothetical_protein
RHGRI_019186	KAG5538521.1	2932757	2950566	-	hypothetical_protein
RHGRI_019187	KAG5538522.1	2955880	2958037	-	hypothetical_protein
RHGRI_019188	KAG5538523.1	2963330	2974638	+	hypothetical_protein
Table of Blast hits (query gene, subject gene, %identity, blast score, %coverage, e-value):
MCH01g19130	RHGRI_01_3148	60	435	54.571	2.7e-120
MCH01g19140	RHGRI_019181	57	376	100.623	1.2e-102
MCH01g19140	RHGRI_019182	48	300	100.312	6.2e-80
MCH01g19150	RHGRI_019182	62	395	95.2239	1.9e-108
MCH01g19160	RHGRI_019183	60	750	103.053	6.1e-215
MCH01g19210	RHGRI_019184	69	2180	57.8408	0.0e+00
MCH01g19220	RHGRI_019186	69	724	99.6094	2.8e-207
MCH01g19220	RHGRI_019185	48	252	53.7109	3.1e-65
MCH01g19230	RHGRI_019187	75	339	68.9441	9.3e-92
MCH01g19240	RHGRI_019188	38	195	105.412	4.5e-48
>>
29. CM075659.1_c50
Source: Canavalia gladiata isolate LVBAO_FW01 chromosome 2, whole genome shotgun sequence
Type: putative
Number of proteins with BLAST hits to this cluster: 16
Cumulative BLAST score: 8965
Table of genes, locations, strands and annotations of subject cluster:
VNO77_07075	KAK7349592.1	9588921	9589323	-	hypothetical_protein
VNO77_07076	KAK7349593.1	9593610	9596776	+	hypothetical_protein
VNO77_07077	VNO77_07077	9598538	9603966	-	hypothetical_protein
VNO77_07078	KAK7349594.1	9611610	9613409	-	hypothetical_protein
VNO77_07079	VNO77_07079	9615037	9616500	+	hypothetical_protein
VNO77_07080	KAK7349595.1	9640351	9641350	-	hypothetical_protein
VNO77_07081	KAK7349596.1	9654115	9656072	+	hypothetical_protein
VNO77_07082	KAK7349597.1	9656140	9658141	-	hypothetical_protein
VNO77_07083	KAK7349598.1	9687120	9699691	-	hypothetical_protein
VNO77_07084	KAK7349599.1	9713721	9714624	-	hypothetical_protein
VNO77_07085	VNO77_07085	9723878	9749938	-	hypothetical_protein
VNO77_07086	KAK7349600.1	9763014	9763986	-	hypothetical_protein
VNO77_07087	VNO77_07087	9772455	9774218	-	hypothetical_protein
VNO77_07088	KAK7349601.1	9805170	9814600	+	hypothetical_protein
VNO77_07089	KAK7349602.1	9835066	9836995	+	hypothetical_protein
VNO77_07090	VNO77_07090	9842750	9846181	-	hypothetical_protein
VNO77_07091	VNO77_07091	9874238	9879168	+	hypothetical_protein
VNO77_07092	KAK7349603.1	9895665	9897763	+	hypothetical_protein
VNO77_07093	KAK7349604.1	9909301	9910186	-	hypothetical_protein
VNO77_07094	KAK7349605.1	9929405	9930005	-	hypothetical_protein
VNO77_07095	VNO77_07095	9937544	9946625	-	hypothetical_protein
VNO77_07096	VNO77_07096	9953156	9953705	-	hypothetical_protein
VNO77_07097	KAK7349606.1	10010258	10014606	-	hypothetical_protein
VNO77_07098	KAK7349607.1	10032039	10035475	+	hypothetical_protein
VNO77_07099	KAK7349608.1	10036744	10125226	-	hypothetical_protein
VNO77_07100	KAK7349609.1	10135242	10138463	-	hypothetical_protein
VNO77_07101	VNO77_07101	10148490	10151816	-	hypothetical_protein
VNO77_07102	KAK7349610.1	10158224	10161324	+	hypothetical_protein
VNO77_07103	VNO77_07103	10163298	10167325	+	hypothetical_protein
VNO77_07104	KAK7349611.1	10177583	10178508	+	hypothetical_protein
Table of Blast hits (query gene, subject gene, %identity, blast score, %coverage, e-value):
MCH01g19130	VNO77_07077	44	469	102.813	2.2e-130
MCH01g19140	VNO77_07079	52	362	100	1.7e-98
MCH01g19140	VNO77_07080	44	289	100	1.4e-76
MCH01g19150	VNO77_07080	55	369	97.6119	1.1e-100
MCH01g19160	VNO77_07082	58	737	105.496	4.1e-211
MCH01g19170	VNO77_07083	63	601	107.071	2.0e-170
MCH01g19200	VNO77_07089	52	530	99.3939	7.4e-149
MCH01g19200	VNO77_07092	52	530	99.3939	7.4e-149
MCH01g19200	VNO77_07088	54	320	57.1717	1.2e-85
MCH01g19200	VNO77_07091	48	276	58.5859	1.5e-72
MCH01g19200	VNO77_07093	46	257	55.5556	1.2e-66
MCH01g19200	VNO77_07086	40	217	62.4242	1.1e-54
MCH01g19210	VNO77_07099	62	1990	59.754	0.0e+00
MCH01g19220	VNO77_07100	66	695	99.4141	1.1e-198
MCH01g19220	VNO77_07098	55	555	99.6094	1.3e-156
MCH01g19230	VNO77_07101	73	328	68.323	2.8e-88
MCH01g19250	VNO77_07102	76	440	95.7447	3.4e-122
>>
30. CM032914.1_c115
Source: Arabidopsis thaliana x Arabidopsis arenosa isolate Allo738 chromosome 2, whole genome shotgun sequence
Type: putative
Number of proteins with BLAST hits to this cluster: 16
Cumulative BLAST score: 6343
Table of genes, locations, strands and annotations of subject cluster:
ISN45_At02g040860	KAG7639812.1	18412374	18413761	-	Protein_kinase-like_domain_superfamily
ISN45_At_1492	KAG7639813.1	18414689	18417350	-	ISN45_At_1492
ISN45_At02g040880	KAG7639815.1	18417798	18419658	+	Cytochrome_P450
ISN45_At02g040890	KAG7639816.1	18419921	18420981	-	hypothetical_protein
ISN45_At02g040910	KAG7639818.1	18421316	18422039	+	Zinc_finger_RING-CH-type
ISN45_At02g040900	KAG7639817.1	18422593	18434673	-	WD40_repeat
ISN45_At02g040920	KAG7639819.1	18435789	18437777	-	Cytochrome_P450_superfamily
ISN45_At02g040930	KAG7639820.1	18438242	18440142	-	Cytochrome_P450
ISN45_At02g040940	KAG7639821.1	18442582	18444634	+	Protein_kinase_domain
ISN45_At02g040950	KAG7639822.1	18445656	18446646	+	Alpha/beta_hydrolase_fold-3
ISN45_At02g040960	KAG7639823.1	18447320	18448295	+	Alpha/Beta_hydrolase_fold
ISN45_At02g040970	KAG7639824.1	18448800	18451609	+	PAP/25A-associated
ISN45_At02g040980	KAG7639825.1	18451891	18452948	+	NAD(P)-binding_domain_superfamily
Table of Blast hits (query gene, subject gene, %identity, blast score, %coverage, e-value):
MCH01g19130	ISN45_At02g040970	43	460	103.235	1.0e-127
MCH01g19140	ISN45_At02g040960	50	322	98.7539	2.0e-86
MCH01g19140	ISN45_At02g040950	43	275	100	2.1e-72
MCH01g19150	ISN45_At02g040950	52	341	96.7164	4.3e-92
MCH01g19160	ISN45_At02g040940	52	624	108.092	2.9e-177
MCH01g19200	ISN45_At02g040920	49	457	99.596	4.7e-127
MCH01g19200	ISN45_At02g040930	47	441	96.9697	4.5e-122
MCH01g19210	ISN45_At02g040900	64	2082	59.9248	0.0e+00
MCH01g19220	ISN45_At02g040880	62	647	99.4141	3.3e-184
MCH01g19240	ISN45_At_1492	45	269	101.031	2.4e-70
MCH01g19250	ISN45_At02g040860	75	425	96.0993	1.5e-117
>>
31. JACGWO010000009.1_c197
Source: Sesamum alatum isolate 3651 Salat09, whole genome shotgun sequence
Type: putative
Number of proteins with BLAST hits to this cluster: 16
Cumulative BLAST score: 6660
Table of genes, locations, strands and annotations of subject cluster:
Salat_2284600	KAK4418718.1	7938398	7942098	-	UTP:RNA_uridylyltransferase_1
Salat_2284700	KAK4418719.1	7942127	7942676	-	hypothetical_protein
Salat_2284800	KAK4418720.1	7945569	7946531	-	putative_carboxylesterase_9
Salat_2284900	KAK4418721.1	7952468	7953554	-	putative_carboxylesterase_8
Salat_2285000	KAK4418722.1	7957279	7957798	-	putative_carboxylesterase_8
Salat_2285100	KAK4418723.1	7957831	7958536	-	putative_carboxylesterase_8
Salat_2285200	KAK4418724.1	7960118	7962113	-	Receptor-like_serine/threonine-protein_kinase
Salat_2285300	KAK4418725.1	7966832	7974589	-	Synaptotagmin-5
Salat_2285400	KAK4418726.1	7981891	7983607	+	WAT1-related_protein
Salat_2285500	KAK4418727.1	7984811	7985729	-	cytochrome
Salat_2285600	KAK4418728.1	7989162	7991898	-	cytochrome
Salat_2285700	KAK4418729.1	7994553	7995510	-	cytochrome
Salat_2285800	KAK4418730.1	7998567	7999171	+	hypothetical_protein
Salat_2285900	KAK4418731.1	8001904	8005648	-	hypothetical_protein
Salat_2286000	KAK4418732.1	8005963	8006902	-	hypothetical_protein
Salat_2286100	KAK4418733.1	8008417	8010006	-	cytochrome
Salat_2286200	KAK4418734.1	8014773	8015750	-	cytochrome
Salat_2286300	KAK4418735.1	8019021	8020643	+	cytochrome
Salat_2286400	KAK4418736.1	8027619	8028567	-	cytochrome
Salat_2286500	KAK4418737.1	8034972	8035867	-	Labd-13Z-ene-9,15,16-triol_synthase,_chloroplastic
Salat_2286600	KAK4418738.1	8041889	8070513	+	BEACH_domain-containing_protein_C2
Table of Blast hits (query gene, subject gene, %identity, blast score, %coverage, e-value):
MCH01g19130	Salat_2284600	64	581	65.6821	3.1e-164
MCH01g19130	Salat_2284700	65	205	23.91	6.0e-51
MCH01g19140	Salat_2284800	67	428	100	1.5e-118
MCH01g19140	Salat_2284900	39	238	98.7539	3.8e-61
MCH01g19150	Salat_2284900	49	299	95.2239	1.1e-79
MCH01g19150	Salat_2285000	74	253	49.2537	1.2e-65
MCH01g19150	Salat_2284800	39	238	94.9254	4.0e-61
MCH01g19150	Salat_2285100	58	141	37.9104	6.6e-32
MCH01g19160	Salat_2285200	83	1105	101.832	0.0e+00
MCH01g19170	Salat_2285300	69	634	104.646	2.1e-180
MCH01g19180	Salat_2285400	68	89	17.4312	2.2e-16
MCH01g19200	Salat_2286400	77	460	60.202	9.5e-128
MCH01g19200	Salat_2285500	59	342	59.3939	2.9e-92
MCH01g19200	Salat_2286100	59	336	60.404	1.6e-90
MCH01g19200	Salat_2286200	58	335	60.202	2.7e-90
MCH01g19200	Salat_2285700	54	326	61.8182	2.1e-87
MCH01g19200	Salat_2285600	55	325	60.6061	2.8e-87
MCH01g19200	Salat_2286300	56	325	60.202	2.8e-87
>>
32. CM059870.1_c138
Source: Acer saccharum isolate NS2018 chromosome 5, whole genome shotgun sequence
Type: putative
Number of proteins with BLAST hits to this cluster: 15
Cumulative BLAST score: 12715
Table of genes, locations, strands and annotations of subject cluster:
LWI29_028222	KAK0582658.1	43515576	43518772	+	hypothetical_protein
LWI29_031304	KAK0582937.1	43519737	43524734	+	hypothetical_protein
LWI29_003814	KAK0580587.1	43530398	43531807	-	hypothetical_protein
LWI29_015317	KAK0581575.1	43537207	43538809	-	hypothetical_protein
LWI29_001476	KAK0580400.1	43539323	43540611	-	hypothetical_protein
LWI29_014120	KAK0581471.1	43542720	43544561	-	hypothetical_protein
LWI29_018347	KAK0581817.1	43545348	43546581	-	hypothetical_protein
LWI29_038392	KAK0583580.1	43547708	43548377	-	hypothetical_protein
LWI29_036444	KAK0583393.1	43549279	43550593	-	hypothetical_protein
LWI29_029144	KAK0582753.1	43555883	43561669	-	hypothetical_protein
LWI29_015873	KAK0581609.1	43566329	43567289	+	hypothetical_protein
LWI29_035674	KAK0583321.1	43568175	43569156	-	hypothetical_protein
LWI29_032857	KAK0583051.1	43574446	43576444	-	hypothetical_protein
LWI29_013676	KAK0581426.1	43578392	43588484	-	hypothetical_protein
LWI29_019681	KAK0581930.1	43589732	43597755	-	hypothetical_protein
LWI29_015459	KAK0581581.1	43599535	43601123	-	hypothetical_protein
LWI29_020363	KAK0582007.1	43615946	43616867	-	hypothetical_protein
LWI29_035191	KAK0583252.1	43626850	43627777	+	hypothetical_protein
LWI29_012499	KAK0581329.1	43630926	43631685	-	hypothetical_protein
LWI29_027665	KAK0582615.1	43639607	43641852	+	hypothetical_protein
LWI29_005627	KAK0580733.1	43649857	43650424	-	hypothetical_protein
LWI29_000014	KAK0580252.1	43650859	43653100	-	hypothetical_protein
LWI29_030659	KAK0582877.1	43674665	43675736	+	hypothetical_protein
LWI29_008528	KAK0580991.1	43696053	43697606	-	hypothetical_protein
LWI29_010060	KAK0581101.1	43703839	43704769	-	hypothetical_protein
LWI29_008989	KAK0581029.1	43713781	43734765	+	hypothetical_protein
LWI29_020868	KAK0582049.1	43737533	43739431	+	hypothetical_protein
LWI29_005748	KAK0580746.1	43739696	43741730	-	hypothetical_protein
LWI29_009633	KAK0581071.1	43745840	43757719	+	hypothetical_protein
LWI29_000987	KAK0580357.1	43758342	43760407	-	hypothetical_protein
LWI29_020983	KAK0582056.1	43765608	43768395	-	hypothetical_protein
LWI29_016617	KAK0581664.1	43775408	43777369	-	hypothetical_protein
LWI29_034388	KAK0583185.1	43778579	43781069	-	hypothetical_protein
LWI29_004825	KAK0580666.1	43784612	43785748	-	hypothetical_protein
LWI29_030870	KAK0582892.1	43786885	43789378	-	hypothetical_protein
LWI29_014529	KAK0581499.1	43792177	43793910	-	hypothetical_protein
Table of Blast hits (query gene, subject gene, %identity, blast score, %coverage, e-value):
MCH01g19130	LWI29_029144	47	520	100.985	6.5e-146
MCH01g19140	LWI29_015873	52	338	98.1308	2.1e-91
MCH01g19140	LWI29_035674	44	287	99.6885	4.2e-76
MCH01g19150	LWI29_035674	56	352	94.3284	1.1e-95
MCH01g19150	LWI29_015873	47	287	95.5224	7.4e-76
MCH01g19160	LWI29_032857	58	727	104.885	3.2e-208
MCH01g19170	LWI29_013676	66	629	106.263	9.0e-179
MCH01g19200	LWI29_015459	53	531	101.818	3.3e-149
MCH01g19200	LWI29_008528	55	512	93.9394	1.6e-143
MCH01g19200	LWI29_027665	52	509	100.606	1.0e-142
MCH01g19200	LWI29_000014	50	303	64.4444	1.1e-80
MCH01g19200	LWI29_035191	49	282	60.6061	2.1e-74
MCH01g19200	LWI29_019681	48	281	64.8485	4.6e-74
MCH01g19200	LWI29_020363	47	274	60.8081	9.6e-72
MCH01g19200	LWI29_010060	48	270	59.1919	1.1e-70
MCH01g19200	LWI29_012499	50	215	46.8687	5.3e-54
MCH01g19210	LWI29_008989	66	2182	59.6174	0.0e+00
MCH01g19220	LWI29_030870	70	737	99.8047	3.2e-211
MCH01g19220	LWI29_034388	69	731	99.8047	1.7e-209
MCH01g19220	LWI29_016617	67	709	98.8281	9.3e-203
MCH01g19220	LWI29_005748	55	555	100	2.2e-156
MCH01g19220	LWI29_020983	56	550	98.2422	5.5e-155
MCH01g19220	LWI29_000987	51	491	100.586	3.0e-137
MCH01g19230	LWI29_014529	77	351	68.6335	2.4e-95
MCH01g19230	LWI29_004825	72	92	18.0124	3.4e-17
>>
33. JBAMMX010000022.1_c161
Source: Dillenia turbinata isolate LSX21 HiC_scaffold_22, whole genome shotgun sequence
Type: putative
Number of proteins with BLAST hits to this cluster: 15
Cumulative BLAST score: 7507
Table of genes, locations, strands and annotations of subject cluster:
RJ641_016877	KAK6918455.1	13227705	13236968	+	Glycosyl_transferase,_family_8
RJ641_016880	KAK6918458.1	13242481	13244027	-	Non-hem_dioxygenase_N-terminal_domain
RJ641_016881	KAK6918459.1	13257161	13261058	-	D-isomer_specific_2-hydroxyacid_dehydrogenase,_NAD-binding_domain
RJ641_016882	KAK6918460.1	13268571	13270266	-	D-isomer_specific_2-hydroxyacid_dehydrogenase,_NAD-binding_domain
RJ641_016892	KAK6918470.1	13278988	13279732	-	D-isomer_specific_2-hydroxyacid_dehydrogenase,_catalytic_domain
RJ641_016883	KAK6918461.1	13281543	13292139	-	TUTase_nucleotidyltransferase_domain
RJ641_016890	KAK6918468.1	13294176	13295128	-	Alpha/beta_hydrolase_fold-3
RJ641_016891	KAK6918469.1	13304381	13305107	-	Alpha/beta_hydrolase_fold-3
RJ641_016884	KAK6918462.1	13308128	13309112	-	Alpha/beta_hydrolase_fold-3
RJ641_016885	KAK6918463.1	13311124	13326208	-	Protein_kinase_domain
RJ641_016886	KAK6918464.1	13332094	13349238	-	Synaptotagmin,_SMP_domain
RJ641_016887	KAK6918465.1	13352034	13352776	-	Phytocyanin_domain
RJ641_016888	KAK6918466.1	13358661	13366552	-	Cytochrome_P450
RJ641_016889	KAK6918467.1	13378502	13379866	-	Cytochrome_P450
RJ641_016893	KAK6918471.1	13393523	13394689	-	Cytochrome_P450
RJ641_016894	KAK6918472.1	13409429	13411025	-	Cytochrome_P450
RJ641_016897	KAK6918475.1	13432516	13433600	-	Cytochrome_P450
RJ641_016895	KAK6918473.1	13440233	13441499	-	Cytochrome_P450
RJ641_016896	KAK6918474.1	13457224	13477535	-	Cytochrome_P450
RJ641_016899	KAK6918477.1	13507364	13518406	-	Cytochrome_P450
RJ641_016900	KAK6918478.1	13529426	13531196	-	Cytochrome_P450
RJ641_016901	KAK6918479.1	13557894	13558203	+	hypothetical_protein
RJ641_016898	KAK6918476.1	13558555	13558970	+	hypothetical_protein
RJ641_016902	KAK6918480.1	13567413	13568595	-	Cytochrome_P450
RJ641_016907	KAK6918485.1	13585627	13589462	-	Cytochrome_P450
RJ641_016908	KAK6918486.1	13592509	13594810	-	Cytochrome_P450
RJ641_016903	KAK6918481.1	13599782	13632971	+	Neurobeachin/BDCP,_DUF4704
RJ641_016904	KAK6918482.1	13641580	13644535	+	hypothetical_protein
RJ641_016909	KAK6918487.1	13645809	13654475	-	Cytochrome_P450
RJ641_016910	KAK6918488.1	13656106	13657061	-	hypothetical_protein
Table of Blast hits (query gene, subject gene, %identity, blast score, %coverage, e-value):
MCH01g19130	RJ641_016883	44	467	100.985	8.5e-130
MCH01g19140	RJ641_016884	47	307	99.6885	6.6e-82
MCH01g19140	RJ641_016890	42	257	100.312	4.6e-67
MCH01g19140	RJ641_016891	49	112	35.8255	2.4e-23
MCH01g19150	RJ641_016884	57	362	94.3284	1.4e-98
MCH01g19150	RJ641_016890	48	269	93.7313	1.6e-70
MCH01g19150	RJ641_016891	50	124	39.7015	8.3e-27
MCH01g19160	RJ641_016885	66	464	55.7252	5.1e-129
MCH01g19170	RJ641_016886	65	607	103.636	2.8e-172
MCH01g19200	RJ641_016899	42	418	99.3939	3.2e-115
MCH01g19200	RJ641_016896	48	370	79.798	7.6e-101
MCH01g19200	RJ641_016888	46	356	82.8283	1.1e-96
MCH01g19200	RJ641_016894	48	350	75.9596	1.1e-94
MCH01g19200	RJ641_016889	45	337	80.6061	5.4e-91
MCH01g19200	RJ641_016908	45	272	59.3939	2.1e-71
MCH01g19200	RJ641_016893	47	272	59.596	3.7e-71
MCH01g19200	RJ641_016897	48	258	55.7576	5.5e-67
MCH01g19200	RJ641_016900	45	233	53.1313	1.9e-59
MCH01g19200	RJ641_016907	43	211	45.4545	5.9e-53
MCH01g19210	RJ641_016903	63	977	28.3908	1.4e-282
MCH01g19220	RJ641_016909	70	368	47.2656	3.9e-100
MCH01g19230	RJ641_016910	61	116	32.2981	1.7e-24
>>
34. NC_079202.1_c12
Source: Beta vulgaris subsp. vulgaris cultivar EL10 chromosome 1, EL10.2, whole genome shotgun sequence
Type: putative
Number of proteins with BLAST hits to this cluster: 15
Cumulative BLAST score: 9720
Table of genes, locations, strands and annotations of subject cluster:
LOC104905455	XP_010692308.1	51938635	51946581	-	uncharacterized_protein_LOC104905455
LOC104905454	XP_010692307.1	51952910	51960607	+	SH3_domain-containing_protein_C23A1.17
LOC104905452	XP_010692306.1	51962245	51965251	+	cytochrome_P450_704C1_isoform_X1
LOC104905451	XP_010692304.1	51967848	51978434	+	dihydrolipoyllysine-residue_acetyltransferase_component_2_of_pyruvate_dehydrogenase_complex,_mitochondrial_isoform_X1
LOC104905450	XP_010692303.1	51980497	51983684	+	cytochrome_P450_704C1
LOC104905449	XP_010692302.1	51985449	51989193	-	uncharacterized_protein_LOC104905449
LOC104905579	XP_010692469.1	51992692	51994927	-	RNA_polymerase_II_C-terminal_domain_phosphatase-like_5
LOC104905448	XP_010692300.1	52000633	52027927	-	BEACH_domain-containing_protein_C2_isoform_X1
LOC104905447	XP_010692298.1	52039200	52045944	+	cytochrome_P450_76AD1
LOC104905444	XP_010692295.1	52051140	52055996	+	cytochrome_P450_76AD1
LOC10490_323	XP_057250330.1	52063269	52082386	+	LOC10490_323
LOC104905445	XP_010692296.2	52063269	52082415	+	cytochrome_P450_76AD1_isoform_X1
LOC125492209	XP_048490174.1	52082453	52082957	+	cytochrome_P450_76AD1-like
LOC104905443	XP_010692294.2	52083671	52085277	+	cytochrome_P450_76AD1
LOC104905442	XP_010692293.1	52086770	52090469	+	early_nodulin-like_protein_18
LOC104905441	XP_010692291.1	52093689	52102165	+	calcium-dependent_lipid-binding_protein
LOC10490_325	XP_010692288.2	52108158	52111733	+	LOC10490_325
LOC10490_324	XP_019107699.2	52108158	52111737	+	LOC10490_324
LOC104905439	XP_010692286.1	52115336	52117095	+	probable_carboxylesterase_8
LOC104905436	XP_010692285.1	52119331	52120285	+	probable_carboxylesterase_9
LOC104905435	XP_010692284.1	52126191	52134170	+	UTP:RNA_uridylyltransferase_1
LOC104886232	XP_010669005.1	52144066	52144414	+	uncharacterized_protein_LOC104886232
LOC125499575	XP_048504479.2	52148889	52149456	-	uncharacterized_protein_LOC125499575
LOC104905432	XP_010692281.1	52162120	52171211	-	1-aminocyclopropane-1-carboxylate_oxidase_homolog_4
LOC104905433	XP_010692282.2	52173313	52187227	-	uncharacterized_protein_LOC104905433
LOC109136239	XP_048496894.1	52203445	52205224	-	1-aminocyclopropane-1-carboxylate_oxidase_homolog_4
LOC104905575	XP_019107713.1	52205505	52207094	-	LOW_QUALITY_PROTEIN:_1-aminocyclopropane-1-carboxylate_oxidase_homolog_4-like
LOC104905430	XP_010692279.1	52217013	52221171	-	1-aminocyclopropane-1-carboxylate_oxidase_homolog_4
LOC104905429	XP_010692276.1	52230547	52242466	+	uncharacterized_protein_LOC104905429_isoform_X1
Table of Blast hits (query gene, subject gene, %identity, blast score, %coverage, e-value):
MCH01g19130	LOC104905435	45	502	99.5781	3.1e-140
MCH01g19140	LOC104905436	54	356	100	1.2e-96
MCH01g19140	LOC104905439	45	302	105.296	2.1e-80
MCH01g19150	LOC104905439	54	357	100	5.8e-97
MCH01g19150	LOC104905436	41	237	94.9254	5.2e-61
MCH01g19160	LOC10490_324	55	677	109.16	3.8e-193
MCH01g19160	LOC10490_325	55	677	109.16	3.8e-193
MCH01g19170	LOC104905441	61	586	104.04	6.7e-166
MCH01g19200	LOC104905447	51	505	99.798	1.5e-141
MCH01g19200	LOC104905445	53	497	93.3333	7.0e-139
MCH01g19200	LOC10490_323	53	497	93.3333	7.0e-139
MCH01g19200	LOC104905444	49	492	99.596	1.3e-137
MCH01g19200	LOC104905443	49	480	100.202	6.8e-134
MCH01g19210	LOC104905448	63	2086	60.369	0.0e+00
MCH01g19220	LOC104905452	67	705	100	1.7e-201
MCH01g19220	LOC104905450	54	540	99.4141	7.4e-152
MCH01g19240	LOC104905455	42	224	101.546	5.2e-57
>>
35. CM037162.1_c263
Source: Vaccinium darrowii cultivar NJ 8807/NJ 8810 chromosome 12, whole genome shotgun sequence
Type: putative
Number of proteins with BLAST hits to this cluster: 15
Cumulative BLAST score: 9331
Table of genes, locations, strands and annotations of subject cluster:
Vadar_030340	KAH7864509.1	3390238	3397977	+	hypothetical_protein
Vadar_003244	KAH7862331.1	3407297	3410506	+	hypothetical_protein
Vadar_008039	KAH7862679.1	3419272	3419488	+	hypothetical_protein
Vadar_010703	KAH7862889.1	3425594	3425915	-	hypothetical_protein
Vadar_026339	KAH7864150.1	3428542	3431374	-	hypothetical_protein
Vadar_028777	KAH7864364.1	3433751	3436296	-	hypothetical_protein
Vadar_013056	KAH7863075.1	3438538	3444524	-	hypothetical_protein
Vadar_024072	KAH7863964.1	3448602	3450245	-	hypothetical_protein
Vadar_021761	KAH7863766.1	3470325	3479553	+	hypothetical_protein
Vadar_022915	KAH7863872.1	3490714	3490972	-	hypothetical_protein
Vadar_034693	KAH7864859.1	3492815	3493328	-	hypothetical_protein
Vadar_028070	KAH7864307.1	3500302	3503364	-	hypothetical_protein
Vadar_004182	KAH7862385.1	3511589	3515842	-	hypothetical_protein
Vadar_016391	KAH7863351.1	3519862	3521812	-	hypothetical_protein
Vadar_022528	KAH7863839.1	3542637	3564199	+	hypothetical_protein
Vadar_014039	KAH7863153.1	3566829	3570815	-	hypothetical_protein
Vadar_013771	KAH7863137.1	3572419	3576820	-	hypothetical_protein
Vadar_014708	KAH7863203.1	3594227	3598441	-	hypothetical_protein
Vadar_011323	KAH7862938.1	3610921	3614373	-	hypothetical_protein
Vadar_007566	KAH7862644.1	3616087	3617339	-	hypothetical_protein
Vadar_010484	KAH7862867.1	3620699	3622034	+	hypothetical_protein
Vadar_015215	KAH7863244.1	3626623	3634031	+	hypothetical_protein
Vadar_019224	KAH7863564.1	3648381	3652359	+	hypothetical_protein
Vadar_005501	KAH7862484.1	3663967	3672217	+	hypothetical_protein
Vadar_032661	KAH7864687.1	3674957	3680334	-	hypothetical_protein
Vadar_027219	KAH7864226.1	3682659	3684932	-	hypothetical_protein
Vadar_001806	KAH7862232.1	3692308	3695587	-	hypothetical_protein
Vadar_019879	KAH7863613.1	3697088	3699117	-	hypothetical_protein
Vadar_033416	KAH7864753.1	3702100	3703903	+	hypothetical_protein
Vadar_005369	KAH7862478.1	3705697	3717117	+	hypothetical_protein
Table of Blast hits (query gene, subject gene, %identity, blast score, %coverage, e-value):
MCH01g19130	Vadar_013056	73	260	25.7384	1.6e-67
MCH01g19140	Vadar_024072	57	381	100.312	2.1e-104
MCH01g19140	Vadar_028070	44	290	101.558	4.9e-77
MCH01g19140	Vadar_034693	42	131	52.648	6.5e-29
MCH01g19150	Vadar_028070	60	381	95.2239	3.8e-104
MCH01g19150	Vadar_024072	46	290	95.2239	8.8e-77
MCH01g19150	Vadar_034693	60	192	48.6567	2.5e-47
MCH01g19150	Vadar_004182	55	185	48.9552	2.3e-45
MCH01g19160	Vadar_016391	62	750	101.679	3.6e-215
MCH01g19210	Vadar_022528	69	2292	60.0615	0.0e+00
MCH01g19220	Vadar_001806	68	720	99.6094	4.0e-206
MCH01g19220	Vadar_011323	67	696	99.4141	6.2e-199
MCH01g19220	Vadar_019224	58	560	96.875	7.0e-158
MCH01g19220	Vadar_014708	57	553	96.875	8.5e-156
MCH01g19220	Vadar_014039	57	549	98.0469	9.4e-155
MCH01g19220	Vadar_013771	59	377	65.8203	6.4e-103
MCH01g19230	Vadar_019879	73	336	68.9441	1.3e-90
MCH01g19230	Vadar_007566	54	118	35.0932	4.4e-25
MCH01g19240	Vadar_005369	46	270	100.515	6.4e-71
>>
36. NC_025689.1_c104
Source: Camelina sativa cultivar DH55 chromosome 5, Cs, whole genome shotgun sequence
Type: putative
Number of proteins with BLAST hits to this cluster: 15
Cumulative BLAST score: 8316
Table of genes, locations, strands and annotations of subject cluster:
LOC104784763	XP_010508134.1	1260063	1261120	-	glyoxylate/hydroxypyruvate_reductase_HPR3-like
LOC104784764	XP_010508136.1	1261377	1264145	-	UTP:RNA_uridylyltransferase_1-like
LOC104788749	XP_010512834.1	1264818	1265799	-	probable_carboxylesterase_9
LOC104784766	XP_019101163.1	1266571	1268613	-	probable_carboxylesterase_8_isoform_X2
LOC10478_1399	XP_010508137.1	1267626	1268613	-	LOC10478_1399
LOC104784767	XP_010508138.1	1269836	1271927	-	receptor-like_serine/threonine-protein_kinase_At2g45590
LOC104784768	XP_010508139.1	1274396	1276543	+	cytochrome_P450_76C3-like
LOC104784769	XP_010508141.1	1278021	1280409	+	cytochrome_P450_76C3-like_isoform_X2
LOC104784770	XP_010508143.1	1281280	1283300	+	cytochrome_P450_76C2
LOC104784771	XP_010508144.1	1284389	1286217	+	cytochrome_P450_76C2-like
LOC104784776	XP_010508150.1	1287286	1289185	+	cytochrome_P450_76C1
LOC104784773	XP_010508146.1	1292178	1294994	+	uncharacterized_protein_LOC104784773
LOC10478_1403	XP_010508145.1	1295345	1297341	+	LOC10478_1403
LOC104784777	XP_010508153.1	1301005	1303270	+	cytochrome_P450_76C4
LOC104784778	XP_010508154.1	1305600	1308077	+	cytochrome_P450_76C4-like_isoform_X1
LOC104784779	XP_010508155.1	1310407	1312887	+	cytochrome_P450_76C4_isoform_X1
LOC104788751	XP_010512837.1	1314237	1326121	+	BEACH_domain-containing_protein_C2
LOC104784780	XP_010508156.1	1326760	1327468	-	uncharacterized_protein_LOC104784780
LOC104784782	XP_010508157.1	1327847	1328900	+	probable_H/ACA_ribonucleoprotein_complex_subunit_4_isoform_X1
LOC104784784	XP_010508159.1	1331558	1333435	-	cytochrome_P450_704C1-like
LOC104784785	XP_010508161.1	1333982	1336628	+	spastin_isoform_X1
LOC109132800	XP_019100703.1	1336748	1337909	+	dnaJ_homolog_subfamily_C_member_18-like
Table of Blast hits (query gene, subject gene, %identity, blast score, %coverage, e-value):
MCH01g19130	LOC104784764	43	451	99.4374	3.7e-125
MCH01g19140	LOC104788749	51	328	98.7539	2.8e-88
MCH01g19140	LOC104784766	42	270	100	9.0e-71
MCH01g19140	LOC10478_1399	42	270	100	9.0e-71
MCH01g19150	LOC104784766	52	344	96.7164	5.1e-93
MCH01g19150	LOC10478_1399	52	344	96.7164	5.1e-93
MCH01g19160	LOC104784767	50	600	110.534	5.9e-170
MCH01g19200	LOC104784770	47	464	102.424	5.0e-129
MCH01g19200	LOC104784771	47	460	102.626	5.5e-128
MCH01g19200	LOC104784777	46	450	102.626	7.5e-125
MCH01g19200	LOC104784776	46	443	102.222	9.2e-123
MCH01g19200	LOC104784778	45	441	102.424	4.5e-122
MCH01g19200	LOC104784768	46	438	97.5758	2.3e-121
MCH01g19200	LOC104784779	45	436	102.626	1.5e-120
MCH01g19200	LOC104784769	46	422	95.7576	2.2e-116
MCH01g19210	LOC104788751	66	1256	33.823	0.0e+00
MCH01g19220	LOC104784784	61	634	99.4141	2.2e-180
MCH01g19240	LOC104784785	45	265	101.289	2.7e-69
>>
37. NW_020874439.1_c311
Source: Abrus precatorius isolate BTA unplaced genomic scaffold, Abrus_2018 Scaffold9, whole genome shotgun sequence
Type: putative
Number of proteins with BLAST hits to this cluster: 15
Cumulative BLAST score: 8055
Table of genes, locations, strands and annotations of subject cluster:
LOC113850523	XP_027336887.1	26573198	26575112	+	gibberellin_20_oxidase_1-D-like
LOC113851115	XP_027337399.1	26582538	26584871	-	glyoxylate/hydroxypyruvate_reductase_HPR3-like
LOC113850505	XP_027336868.1	26588497	26593378	-	glyoxylate/hydroxypyruvate_reductase_HPR3-like
LOC113851116	XP_027337400.1	26595182	26600069	-	glyoxylate/hydroxypyruvate_reductase_HPR3-like
LOC11384_2696	XP_027334651.1	26615864	26620774	-	LOC11384_2696
LOC113851119	XP_027337401.1	26636857	26637817	+	probable_carboxylesterase_9
LOC113850489	XP_027336852.1	26638634	26639654	-	probable_carboxylesterase_8
LOC11384_2697	XP_027335820.1	26654029	26656006	-	LOC11384_2697
LOC113849337	XP_027334990.1	26668086	26675479	-	synaptotagmin-5-like
LOC113849060	XP_027334447.1	26679607	26681952	-	probable_phosphopantothenoylcysteine_decarboxylase_isoform_X1
LOC11384_2701	XP_027334445.1	26683667	26696192	-	LOC11384_2701
LOC113851120	XP_027337402.1	26708604	26710353	-	geraniol_8-hydroxylase-like
LOC113849000	XP_027334307.1	26718402	26721577	+	geraniol_8-hydroxylase-like_isoform_X1
LOC113849001	XP_027334309.1	26726227	26728012	+	geraniol_8-hydroxylase-like
LOC11385_3987	XP_027336303.1	26730696	26734509	-	LOC11385_3987
LOC113851121	XP_027337404.1	26742737	26791828	+	LOW_QUALITY_PROTEIN:_BEACH_domain-containing_protein_C2-like
LOC113851458	XP_027337746.1	26793281	26796249	-	cytochrome_P450_704C1-like
LOC113851122	XP_027337405.1	26806720	26810244	-	cytochrome_P450_704C1-like
LOC113850511	XP_027336873.1	26812556	26816369	+	serine/threonine-protein_kinase_Aurora-3-like_isoform_X1
LOC113850582	XP_027336963.1	26818337	26820952	+	NADH_dehydrogenase_[ubiquinone]_1_alpha_subcomplex_subunit_8-B
LOC11385_3990	XP_027336579.1	26824526	26827730	-	LOC11385_3990
Table of Blast hits (query gene, subject gene, %identity, blast score, %coverage, e-value):
MCH01g19130	LOC11384_2696	67	393	42.4754	1.2e-107
MCH01g19140	LOC113851119	52	351	100	3.1e-95
MCH01g19140	LOC113850489	45	284	100.312	3.5e-75
MCH01g19150	LOC113850489	54	361	99.1045	2.4e-98
MCH01g19150	LOC113851119	43	271	94.9254	4.2e-71
MCH01g19160	LOC11384_2697	59	742	104.275	9.7e-213
MCH01g19170	LOC113849337	59	581	110.909	3.7e-164
MCH01g19200	LOC113849000	52	518	101.616	2.9e-145
MCH01g19200	LOC113849001	50	503	101.212	7.5e-141
MCH01g19200	LOC113851120	46	441	102.828	3.5e-122
MCH01g19210	LOC113851121	61	1973	60.6765	0.0e+00
MCH01g19220	LOC113851122	64	689	100.195	7.6e-197
MCH01g19220	LOC113851458	53	530	99.0234	7.7e-149
MCH01g19250	LOC113850511	72	418	95.7447	1.8e-115
>>
38. CM071925.1_c18
Source: Rehmannia glutinosa cultivar Qinhuai isolate DH-2019 chromosome 2, whole genome shotgun sequence
Type: terpene
Number of proteins with BLAST hits to this cluster: 15
Cumulative BLAST score: 6428
Table of genes, locations, strands and annotations of subject cluster:
DH2020_002245	KAK6162404.1	42655555	42656559	+	hypothetical_protein
DH2020_002246	KAK6162405.1	42675516	42677796	-	hypothetical_protein
DH2020_002247	KAK6162406.1	42740430	42743816	+	hypothetical_protein
DH2020_002248	KAK6162407.1	42744934	42747355	-	hypothetical_protein
DH2020_002249	KAK6162408.1	42777560	42783466	-	hypothetical_protein
DH2020_002250	KAK6162409.1	42953635	42965067	+	hypothetical_protein
DH2020_002251	KAK6162410.1	43054850	43060456	-	hypothetical_protein
DH2020_002252	KAK6162411.1	43112403	43114267	+	hypothetical_protein
DH2020_002253	KAK6162412.1	43115456	43118686	-	hypothetical_protein
DH2020_002254	KAK6162413.1	43203005	43211378	+	hypothetical_protein
DH2020_002255	KAK6162414.1	43398554	43401877	+	hypothetical_protein
DH2020_002256	KAK6162415.1	43581918	43592190	+	hypothetical_protein
DH2020_002257	KAK6162416.1	43723830	43728452	-	hypothetical_protein
DH2020_002258	KAK6162417.1	43841332	43851320	+	hypothetical_protein
DH2020_002259	KAK6162418.1	43861751	43863719	+	hypothetical_protein
DH2020_002260	KAK6162419.1	43947250	43948270	+	hypothetical_protein
Table of Blast hits (query gene, subject gene, %identity, blast score, %coverage, e-value):
MCH01g19130	DH2020_002255	67	707	81.8565	3.7e-202
MCH01g19140	DH2020_002260	40	253	99.6885	8.7e-66
MCH01g19140	DH2020_002254	41	241	98.7539	4.5e-62
MCH01g19150	DH2020_002260	71	482	100	1.2e-134
MCH01g19150	DH2020_002254	48	307	95.5224	6.9e-82
MCH01g19160	DH2020_002259	80	1069	101.527	5.8e-311
MCH01g19170	DH2020_002258	70	647	103.232	4.2e-184
MCH01g19180	DH2020_002253	70	89	17.4312	2.9e-16
MCH01g19190	DH2020_002251	60	223	38.5081	1.5e-56
MCH01g19190	DH2020_002257	62	203	33.0645	1.2e-50
MCH01g19200	DH2020_002246	67	569	86.6667	8.5e-161
MCH01g19200	DH2020_002250	73	551	77.1717	2.4e-155
MCH01g19200	DH2020_002252	57	488	89.0909	1.9e-136
MCH01g19240	DH2020_002249	87	178	26.2887	4.3e-43
MCH01g19250	DH2020_002248	75	421	100	2.8e-116
>>
39. CM019268.1_c80
Source: Rhododendron williamsianum isolate RSF 1966-606 linkage group LG05, whole genome shotgun sequence
Type: putative
Number of proteins with BLAST hits to this cluster: 15
Cumulative BLAST score: 5454
Table of genes, locations, strands and annotations of subject cluster:
C3L33_08045	KAE9460015.1	4445726	4451942	-	hypothetical_protein
C3L33_08046	KAE9460012.1	4455994	4456510	-	hypothetical_protein
C3L33_08047	KAE9460013.1	4458239	4458734	-	hypothetical_protein
C3L33_08048	KAE9460010.1	4459907	4460393	-	hypothetical_protein
C3L33_08049	KAE9460011.1	4464743	4466702	-	hypothetical_protein
C3L33_08050	KAE9460037.1	4480074	4501714	+	hypothetical_protein
C3L33_08051	KAE9460036.1	4503959	4508438	-	hypothetical_protein
C3L33_08052	KAE9460039.1	4509360	4512919	-	hypothetical_protein
C3L33_08053	KAE9460038.1	4517466	4519680	-	hypothetical_protein
C3L33_08054	KAE9460041.1	4524806	4540636	+	hypothetical_protein
Table of Blast hits (query gene, subject gene, %identity, blast score, %coverage, e-value):
MCH01g19130	C3L33_08045	60	437	54.571	9.4e-121
MCH01g19140	C3L33_08046	56	178	51.0903	2.7e-43
MCH01g19140	C3L33_08047	49	149	46.1059	1.4e-34
MCH01g19140	C3L33_08048	43	120	45.4829	1.2e-25
MCH01g19150	C3L33_08048	65	187	41.194	6.1e-46
MCH01g19150	C3L33_08047	60	182	45.0746	2.6e-44
MCH01g19160	C3L33_08049	60	750	103.206	4.6e-215
MCH01g19210	C3L33_08050	62	1917	60.0957	0.0e+00
MCH01g19220	C3L33_08052	67	717	102.93	4.4e-205
MCH01g19220	C3L33_08051	47	252	53.7109	4.0e-65
MCH01g19230	C3L33_08053	75	340	69.5652	7.1e-92
MCH01g19240	C3L33_08054	40	225	102.835	4.0e-57
>>
40. CM032921.1_c358
Source: Arabidopsis thaliana x Arabidopsis arenosa isolate Allo738 chromosome 9, whole genome shotgun sequence
Type: putative
Number of proteins with BLAST hits to this cluster: 15
Cumulative BLAST score: 5134
Table of genes, locations, strands and annotations of subject cluster:
ISN45_Aa04g031570	KAG7570572.1	16344830	16346186	-	Protein_kinase_domain
ISN45_Aa_1851	KAG7570575.1	16346570	16349239	-	ISN45_Aa_1851
ISN45_Aa04g031590	KAG7570576.1	16349697	16351580	+	Cytochrome_P450
ISN45_Aa04g031600	KAG7570578.1	16352074	16353992	+	Cytochrome_P450_superfamily
ISN45_Aa04g031610	KAG7570579.1	16354246	16355313	-	hypothetical_protein
ISN45_Aa04g031620	KAG7570580.1	16355597	16356332	+	Zinc_finger_RING-CH-type
ISN45_Aa04g031630	KAG7570581.1	16373208	16374602	-	Cytochrome_P450_superfamily
ISN45_Aa04g031640	KAG7570582.1	16376209	16378261	-	Cytochrome_P450
ISN45_Aa04g031650	KAG7570583.1	16378706	16380920	-	Cytochrome_P450_superfamily
ISN45_Aa04g031660	KAG7570584.1	16383786	16385844	+	Protein_kinase-like_domain_superfamily
ISN45_Aa04g031670	KAG7570585.1	16386803	16387787	+	Alpha/Beta_hydrolase_fold
ISN45_Aa04g031680	KAG7570586.1	16388525	16389500	+	Alpha/Beta_hydrolase_fold
ISN45_Aa04g031690	KAG7570587.1	16390260	16393061	+	PAP/25A-associated
Table of Blast hits (query gene, subject gene, %identity, blast score, %coverage, e-value):
MCH01g19130	ISN45_Aa04g031690	44	473	103.516	9.1e-132
MCH01g19140	ISN45_Aa04g031680	51	323	98.7539	6.9e-87
MCH01g19140	ISN45_Aa04g031670	43	273	100	1.1e-71
MCH01g19150	ISN45_Aa04g031670	53	345	96.7164	2.3e-93
MCH01g19160	ISN45_Aa04g031660	51	627	109.313	4.5e-178
MCH01g19200	ISN45_Aa04g031640	47	458	101.01	2.1e-127
MCH01g19200	ISN45_Aa04g031650	46	434	96.9697	5.6e-120
MCH01g19200	ISN45_Aa04g031630	45	312	73.9394	3.2e-83
MCH01g19220	ISN45_Aa04g031590	61	644	99.4141	3.7e-183
MCH01g19220	ISN45_Aa04g031600	55	554	99.0234	2.9e-156
[truncated: 1,966 more rows]

## Sheet: cluster24
ClusterBlast scores for chr03
Table of genes, locations, strands and annotations of query cluster:
MCH03g18710	35592178	35594749	+	unannotated orf
MCH03g18720	35594778	35598578	+	unannotated orf
MCH03g18730	35599206	35600976	+	unannotated orf
MCH03g18740	35611622	35614003	-	unannotated orf
MCH03g18750	35628777	35630351	-	unannotated orf
MCH03g18760	35648833	35650404	-	unannotated orf
Significant hits:
1. JACGWJ010000022.1_c371	UNVERIFIED_CONTAM: Sesamum radiatum isolate G02 Sradi22, whole genome shotgun sequence
2. NC_056050.1_c407	Salvia splendens isolate huo1 chromosome 19, SspV2, whole genome shotgun sequence
3. NC_062967.1_c148	Salvia hispanica cultivar TCC Black 2014 chromosome 3, UniMelb_Shisp_WGS_1.0, whole genome shotgun sequence
4. JACGWL010000013.1_c218	Sesamum angolense isolate K16 Sango13, whole genome shotgun sequence
5. NW_012194875.1_c185	Erythranthe guttatus cultivar IM62 unplaced genomic scaffold, Mimgu1_0 scaffold_69, whole genome shotgun sequence
6. NC_031997.1_c87	Nicotiana attenuata strain UT chromosome 9, NIATTr2, whole genome shotgun sequence
7. NC_026145.1_c4	Sesamum indicum cultivar Zhongzhi No. 13 linkage group LG1, S_indicum_v1.0, whole genome shotgun sequence
8. JACGWJ010000007.1_c134	UNVERIFIED_CONTAM: Sesamum radiatum isolate G02 Sradi07, whole genome shotgun sequence
9. JACEIK010005781.1_c261	Datura stramonium isolate AR-01 scaffold_5781, whole genome shotgun sequence
10. JACGWJ010000007.1_c143	UNVERIFIED_CONTAM: Sesamum radiatum isolate G02 Sradi07, whole genome shotgun sequence
11. NW_006239290.1_c245	Solanum tuberosum cultivar DM 1-3 516 R44 unplaced genomic scaffold, SolTub_3.0 scf00365, whole genome shotgun sequence
12. JABTTQ020000895.1_c567	Rehmannia glutinosa cultivar Qinhuai isolate DH-2019 Scaffold927, whole genome shotgun sequence
13. NC_080389.1_c86	Salvia miltiorrhiza cultivar Shanhuang (shh) chromosome 3, IMPLAD_Smil_shh, whole genome shotgun sequence
14. JACGWJ010000026.1_c419	UNVERIFIED_CONTAM: Sesamum radiatum isolate G02 Sradi26, whole genome shotgun sequence
15. JACGWO010000007.1_c165	Sesamum alatum isolate 3651 Salat07, whole genome shotgun sequence
16. NW_012194875.1_c187	Erythranthe guttatus cultivar IM62 unplaced genomic scaffold, Mimgu1_0 scaffold_69, whole genome shotgun sequence
17. JACGWM010000015.1_c214	UNVERIFIED_CONTAM: Sesamum calycinum isolate KEN8 Scaly15, whole genome shotgun sequence
18. JABTTQ020003479.1_c534	Rehmannia glutinosa cultivar Qinhuai isolate DH-2019 Scaffold3690, whole genome shotgun sequence
19. CM071927.1_c68	Rehmannia glutinosa cultivar Qinhuai isolate DH-2019 chromosome 4, whole genome shotgun sequence
20. JACGWK010001651.1_c247	UNVERIFIED_CONTAM: Sesamum angustifolium isolate G01 Backbone_767, whole genome shotgun sequence
21. JACGWJ010000032.1_c508	UNVERIFIED_CONTAM: Sesamum radiatum isolate G02 Sradi32, whole genome shotgun sequence
22. JACGWM010000005.1_c93	UNVERIFIED_CONTAM: Sesamum calycinum isolate KEN8 Scaly05, whole genome shotgun sequence
23. JAYDYQ010001087.1_c29	Penstemon davidsonii isolate DNT005 scaffold_1086, whole genome shotgun sequence
24. JACGWL010000983.1_c16	Sesamum angolense isolate K16 Backbone_956, whole genome shotgun sequence
25. JACGWN010000006.1_c114	UNVERIFIED_CONTAM: Sesamum latifolium isolate KEN1 Slati06, whole genome shotgun sequence
26. NC_064292.1_c286	Solanum stenotomum isolate F172 chromosome 11, ASM1918654v1, whole genome shotgun sequence
27. NW_026020340.1_c232	Solanum verrucosum unplaced genomic scaffold, falcon-dt-bn FXZP01000165.1, whole genome shotgun sequence
28. NW_012193627.1_c118	Erythranthe guttatus cultivar IM62 unplaced genomic scaffold, Mimgu1_0 scaffold_29, whole genome shotgun sequence
29. JACEIK010000203.1_c49	Datura stramonium isolate AR-01 scaffold_203, whole genome shotgun sequence
30. CM069086.1_c280	Solanum pinnatisectum isolate LQN chromosome 11, whole genome shotgun sequence
31. NC_077237.1_c5	Solanum dulcamara chromosome 1, daSolDulc1.2, whole genome shotgun sequence
32. NW_026137589.1_c141	Andrographis paniculata isolate CXL003 unplaced genomic scaffold, ASM980555v1 Contig54END, whole genome shotgun sequence
33. BKCP01005183.1_c81	Striga asiatica UVA1 DNA, scaffold22, whole genome shotgun sequence
34. CM084300.1_c294	Salvia divinorum isolate SAF-2024a chromosome 11, whole genome shotgun sequence
35. CM073606.1_c250	Solanum bulbocastanum cultivar 11H21 chromosome 10, whole genome shotgun sequence
36. NC_081351.1_c242	Lycium ferocissimum isolate CSIRO_LF1 chromosome 10, AGI_CSIRO_Lferr_CH_V1, whole genome shotgun sequence
37. JABTTQ020001615.1_c382	Rehmannia glutinosa cultivar Qinhuai isolate DH-2019 Scaffold1686, whole genome shotgun sequence
38. NC_026150.1_c122	Sesamum indicum cultivar Zhongzhi No. 13 linkage group LG6, S_indicum_v1.0, whole genome shotgun sequence
39. NC_061122.1_c270	Capsicum annuum cultivar UCD-10X-F1 chromosome 12, UCD10Xv1.1, whole genome shotgun sequence
40. CM073607.1_c261	Solanum bulbocastanum cultivar 11H21 chromosome 11, whole genome shotgun sequence
41. NC_039913.1_c393	Coffea arabica cultivar Caturra red isolate CCC135-36 chromosome 8c, Cara_1.0, whole genome shotgun sequence
42. NC_039912.1_c372	Coffea arabica cultivar Caturra red isolate CCC135-36 chromosome 8e, Cara_1.0, whole genome shotgun sequence
43. CM091620.1_c144	Forsythia ovata isolate KNKB202402200001 chromosome 5, whole genome shotgun sequence
44. CM091620.1_c142	Forsythia ovata isolate KNKB202402200001 chromosome 5, whole genome shotgun sequence
45. NC_062969.1_c234	Salvia hispanica cultivar TCC Black 2014 chromosome 5, UniMelb_Shisp_WGS_1.0, whole genome shotgun sequence
46. NC_040042.1_c237	Coffea eugenioides isolate CCC68of chromosome 8, Ceug_1.0, whole genome shotgun sequence
47. CM069079.1_c114	Solanum pinnatisectum isolate LQN chromosome 4, whole genome shotgun sequence
48. RWGY01000639.1_c445	Eragrostis curvula cultivar Victoria Contig638, whole genome shotgun sequence
49. BMAC01000323.1_c146	Phtheirospermum japonicum okayama DNA, Pjv1Scaffold_322, whole genome shotgun sequence
50. CM091606.1_c104	Abeliophyllum distichum isolate KNKB198505000391 chromosome 5, whole genome shotgun sequence
51. CM091622.1_c188	Forsythia ovata isolate KNKB202402200001 chromosome 7, whole genome shotgun sequence
52. CM091613.1_c242	Abeliophyllum distichum isolate KNKB198505000391 chromosome 12, whole genome shotgun sequence
53. CM091618.1_c63	Forsythia ovata isolate KNKB202402200001 chromosome 3, whole genome shotgun sequence
54. NW_026137589.1_c139	Andrographis paniculata isolate CXL003 unplaced genomic scaffold, ASM980555v1 Contig54END, whole genome shotgun sequence
55. NC_044912.1_c215	Quercus lobata isolate SW786 chromosome 9, ValleyOak3.0 Primary Assembly, whole genome shotgun sequence
56. CM091618.1_c61	Forsythia ovata isolate KNKB202402200001 chromosome 3, whole genome shotgun sequence
57. NC_061111.1_c20	Capsicum annuum cultivar UCD-10X-F1 chromosome 1, UCD10Xv1.1, whole genome shotgun sequence
58. JACGWM010000004.1_c83	UNVERIFIED_CONTAM: Sesamum calycinum isolate KEN8 Scaly04, whole genome shotgun sequence
59. CM033402.1_c193	Buddleja alternifolia isolate LA-IB0 chromosome 13, whole genome shotgun sequence
60. JACGWN010000016.1_c254	UNVERIFIED_CONTAM: Sesamum latifolium isolate KEN1 Slati16, whole genome shotgun sequence
61. JAYDYQ010002533.1_c118	Penstemon davidsonii isolate DNT005 scaffold_2532, whole genome shotgun sequence
62. NW_019237435.1_c225	Olea europaea var. sylvestris unplaced genomic scaffold, O_europaea_v1 scaffold1959, whole genome shotgun sequence
63. JACGWJ010000022.1_c369	UNVERIFIED_CONTAM: Sesamum radiatum isolate G02 Sradi22, whole genome shotgun sequence
64. JACGWL010000013.1_c220	Sesamum angolense isolate K16 Sango13, whole genome shotgun sequence
65. CM091605.1_c76	Abeliophyllum distichum isolate KNKB198505000391 chromosome 4, whole genome shotgun sequence
66. CM033399.1_c159	Buddleja alternifolia isolate LA-IB0 chromosome 10, whole genome shotgun sequence
67. CM033399.1_c158	Buddleja alternifolia isolate LA-IB0 chromosome 10, whole genome shotgun sequence
68. NC_083338.1_c50	Lycium barbarum isolate Lr01 chromosome 2, ASM1917538v2, whole genome shotgun sequence
69. NC_056051.1_c426	Salvia splendens isolate huo1 chromosome 20, SspV2, whole genome shotgun sequence
Details:
>>
1. JACGWJ010000022.1_c371
Source: UNVERIFIED_CONTAM: Sesamum radiatum isolate G02 Sradi22, whole genome shotgun sequence
Type: terpene
Number of proteins with BLAST hits to this cluster: 15
Cumulative BLAST score: 9503
Table of genes, locations, strands and annotations of subject cluster:
Sradi_5009900	KAL0330232.1	15382008	15386143	+	Pentatricopeptide_repeat-containing_protein,_mitochondrial
Sradi_5010000	KAL0330233.1	15386973	15387153	-	cytochrome
Sradi_5010100	KAL0330234.1	15387805	15388228	-	Premnaspirodiene_oxygenase
Sradi_5010200	KAL0330235.1	15388272	15388566	-	Premnaspirodiene_oxygenase
Sradi_5010300	KAL0330236.1	15391483	15391795	+	Premnaspirodiene_oxygenase
Sradi_5010400	KAL0330237.1	15391860	15393086	+	Premnaspirodiene_oxygenase
Sradi_5010500	KAL0330238.1	15396689	15399088	-	Viridiflorene_synthase
Sradi_5010600	KAL0330239.1	15400760	15401555	+	cytochrome
Sradi_5010700	KAL0330240.1	15401673	15402027	+	Premnaspirodiene_oxygenase
Sradi_5010800	KAL0330241.1	15406340	15407988	+	cytochrome
Sradi_5010900	KAL0330242.1	15413630	15415991	-	Viridiflorene_synthase
Sradi_5011000	KAL0330243.1	15419029	15419785	+	cytochrome
Sradi_5011100	KAL0330244.1	15420179	15420512	+	cytochrome
Sradi_5011200	KAL0330245.1	15422151	15423820	-	cytochrome
Table of Blast hits (query gene, subject gene, %identity, blast score, %coverage, e-value):
MCH03g18710	Sradi_5009900	73	1221	99.5327	0.0e+00
MCH03g18720	Sradi_5010400	65	299	31.3272	2.1e-79
MCH03g18720	Sradi_5010800	61	286	31.0185	2.5e-75
MCH03g18720	Sradi_5011200	59	277	31.4815	8.7e-73
MCH03g18720	Sradi_5011100	65	165	16.358	4.8e-39
MCH03g18720	Sradi_5010700	63	154	16.0494	1.1e-35
MCH03g18730	Sradi_5010800	49	478	86.5699	3.7e-133
MCH03g18730	Sradi_5011200	48	470	86.7514	6.0e-131
MCH03g18730	Sradi_5010400	53	405	65.6987	2.4e-111
MCH03g18730	Sradi_5010600	44	216	47.5499	2.6e-54
MCH03g18740	Sradi_5010500	83	312	32.6606	2.7e-83
MCH03g18740	Sradi_5010900	83	312	32.6606	2.7e-83
MCH03g18750	Sradi_5010800	62	609	97.992	1.3e-172
MCH03g18750	Sradi_5011200	61	608	98.996	2.2e-172
MCH03g18750	Sradi_5010400	55	416	73.494	1.6e-114
MCH03g18750	Sradi_5010600	67	337	50	5.5e-91
MCH03g18750	Sradi_5011000	61	274	44.1767	9.7e-72
MCH03g18760	Sradi_5011200	70	718	100.201	1.5e-205
MCH03g18760	Sradi_5010800	70	715	100.402	1.3e-204
MCH03g18760	Sradi_5010400	61	478	73.8956	2.6e-133
MCH03g18760	Sradi_5010600	77	398	50.6024	2.6e-109
MCH03g18760	Sradi_5011000	76	355	45.9839	3.3e-96
>>
2. NC_056050.1_c407
Source: Salvia splendens isolate huo1 chromosome 19, SspV2, whole genome shotgun sequence
Type: terpene-polyketide
Number of proteins with BLAST hits to this cluster: 15
Cumulative BLAST score: 3644
Table of genes, locations, strands and annotations of subject cluster:
LOC121780138	XP_042033594.1	21811097	21812728	+	GTP-binding_nuclear_protein_Ran1A
LOC121778253	XP_042031508.1	21816066	21817619	-	uncharacterized_protein_LOC121778253
LOC121778732	XP_042032072.1	21821859	21824348	+	vetispiradiene_synthase_2-like
LOC121779749	XP_042033079.1	21826652	21828271	-	premnaspirodiene_oxygenase-like
LOC121779748	XP_042033078.1	21828949	21831493	-	pentatricopeptide_repeat-containing_protein_At3g54980,_mitochondrial-like
LOC121779162	XP_042032427.1	21835245	21837847	+	U-box_domain-containing_protein_39-like
LOC121778299	XP_042031556.1	21842505	21843527	-	uncharacterized_protein_LOC121778299
LOC121778525	XP_042031829.1	21847393	21853581	-	3beta-hydroxysteroid-_dehydrogenase/decarboxylase-like
LOC121778524	XP_042031827.1	21854047	21858674	+	DNA_cross-link_repair_1A_protein-like
LOC121779163	XP_042032428.1	21862205	21863012	+	uncharacterized_protein_LOC121779163
LOC121779346	XP_042032605.1	21877009	21877588	+	ethylene-responsive_transcription_factor_ERF017-like
LOC12177_2868	XP_042033360.1	21894324	21903062	-	LOC12177_2868
LOC121779945	XP_042033362.1	21894324	21903289	-	protein_RFT1_homolog_isoform_X2
LOC121779769	XP_042033118.1	21907057	21915633	+	3-ketoacyl-CoA_synthase_10-like
LOC12177_2872	XP_042031958.1	21916246	21917638	-	LOC12177_2872
Table of Blast hits (query gene, subject gene, %identity, blast score, %coverage, e-value):
MCH03g18710	LOC121779748	76	1290	99.4159	0.0e+00
MCH03g18720	LOC121779749	85	368	31.4815	6.4e-100
MCH03g18730	LOC121779749	61	593	85.6624	6.1e-168
MCH03g18740	LOC121778732	83	308	32.844	5.1e-82
MCH03g18750	LOC121779749	54	515	94.9799	2.5e-144
MCH03g18760	LOC121779749	54	570	100.201	6.5e-161
>>
3. NC_062967.1_c148
Source: Salvia hispanica cultivar TCC Black 2014 chromosome 3, UniMelb_Shisp_WGS_1.0, whole genome shotgun sequence
Type: terpene
Number of proteins with BLAST hits to this cluster: 15
Cumulative BLAST score: 3602
Table of genes, locations, strands and annotations of subject cluster:
LOC125210983	XP_047966603.1	40700636	40705105	-	DNA_cross-link_repair_protein_SNM1
LOC125210984	XP_047966604.1	40705573	40711474	+	3beta-hydroxysteroid-_dehydrogenase/decarboxylase
LOC125210178	XP_047965707.1	40712816	40715846	+	uncharacterized_protein_LOC125210178
LOC125216421	XP_047974085.1	40722791	40724458	+	floral_homeotic_protein_GLOBOSA-like_isoform_X1
LOC125214592	XP_047971639.1	40728573	40731084	+	pentatricopeptide_repeat-containing_protein_At3g54980,_mitochondrial-like
LOC125214595	XP_047971641.1	40731774	40733393	+	premnaspirodiene_oxygenase-like
LOC125214593	XP_047971640.1	40734457	40736993	-	vetispiradiene_synthase_2-like
Table of Blast hits (query gene, subject gene, %identity, blast score, %coverage, e-value):
MCH03g18710	LOC125214592	75	1260	99.4159	0.0e+00
MCH03g18720	LOC125214595	85	370	31.7901	9.9e-101
MCH03g18730	LOC125214595	61	592	86.2069	1.4e-167
MCH03g18740	LOC125214593	82	304	32.4771	9.6e-81
MCH03g18750	LOC125214595	53	509	94.9799	1.0e-142
MCH03g18760	LOC125214595	54	567	100.201	5.5e-160
>>
4. JACGWL010000013.1_c218
Source: Sesamum angolense isolate K16 Sango13, whole genome shotgun sequence
Type: terpene
Number of proteins with BLAST hits to this cluster: 13
Cumulative BLAST score: 5239
Table of genes, locations, strands and annotations of subject cluster:
Sango_2230400	KAK4388934.1	2055585	2057865	+	Premnaspirodiene_oxygenase
Sango_2230500	KAK4388935.1	2059823	2060909	-	hypothetical_protein
Sango_2230600	KAK4388936.1	2062200	2063799	-	cytochrome
Sango_2230700	KAK4388937.1	2066788	2069165	+	Viridiflorene_synthase
Sango_2230800	KAK4388938.1	2074341	2075931	-	cytochrome
Sango_2230900	KAK4388939.1	2078575	2078956	-	cytochrome
Sango_2231000	KAK4388940.1	2079306	2080230	-	cytochrome
Sango_2231100	KAK4388941.1	2096824	2097222	+	Tabersonine_3-oxygenase
Sango_2231200	KAK4388942.1	2097248	2097701	+	Premnaspirodiene_oxygenase
Sango_2231300	KAK4388943.1	2101727	2102690	-	Pentatricopeptide_repeat-containing_protein,_mitochondrial
Table of Blast hits (query gene, subject gene, %identity, blast score, %coverage, e-value):
MCH03g18710	Sango_2231300	64	373	36.5654	1.5e-101
MCH03g18720	Sango_2230800	62	291	31.0185	5.8e-77
MCH03g18720	Sango_2230600	53	235	31.1728	3.8e-60
MCH03g18720	Sango_2230900	66	180	17.9012	1.5e-43
MCH03g18720	Sango_2231200	63	169	17.284	4.4e-40
MCH03g18720	Sango_2230400	54	149	22.3765	2.7e-34
MCH03g18730	Sango_2230800	52	437	74.7731	7.3e-121
MCH03g18730	Sango_2230600	46	404	78.9474	4.0e-111
MCH03g18740	Sango_2230700	83	314	32.6606	7.1e-84
MCH03g18750	Sango_2230800	64	542	82.1285	1.5e-152
MCH03g18750	Sango_2230600	58	529	94.3775	1.3e-148
MCH03g18750	Sango_2231000	71	193	28.3133	2.2e-47
MCH03g18760	Sango_2230800	71	604	82.5301	3.1e-171
MCH03g18760	Sango_2230600	63	596	99.7992	8.5e-169
MCH03g18760	Sango_2231000	79	223	28.3133	1.1e-56
>>
5. NW_012194875.1_c185
Source: Erythranthe guttatus cultivar IM62 unplaced genomic scaffold, Mimgu1_0 scaffold_69, whole genome shotgun sequence
Type: terpene
Number of proteins with BLAST hits to this cluster: 13
Cumulative BLAST score: 3522
Table of genes, locations, strands and annotations of subject cluster:
LOC105975226	XP_012855854.1	432037	434507	+	cytochrome_P450_71D13-like
LOC105975239	XP_012855872.1	439014	441364	+	vetispiradiene_synthase_2-like
LOC105975340	XP_012855980.1	441707	444257	-	pentatricopeptide_repeat-containing_protein_At3g54980,_mitochondrial
Table of Blast hits (query gene, subject gene, %identity, blast score, %coverage, e-value):
MCH03g18710	LOC105975340	67	1129	99.1822	0.0e+00
MCH03g18720	LOC105975226	62	281	31.6358	7.9e-74
MCH03g18730	LOC105975226	50	480	86.9328	7.5e-134
MCH03g18740	LOC105975239	79	292	32.844	2.2e-77
MCH03g18750	LOC105975226	62	616	101.004	6.1e-175
MCH03g18760	LOC105975226	71	724	101.004	2.7e-207
>>
6. NC_031997.1_c87
Source: Nicotiana attenuata strain UT chromosome 9, NIATTr2, whole genome shotgun sequence
Type: terpene
Number of proteins with BLAST hits to this cluster: 12
Cumulative BLAST score: 2325
Table of genes, locations, strands and annotations of subject cluster:
LOC109232485	XP_019253802.1	3775105	3777915	+	calcium-dependent_protein_kinase_8-like
LOC109231981	XP_019253144.1	3786268	3787672	-	5-epi-aristolochene_synthase_2-like
LOC109232487	XP_019253803.1	3787744	3788607	-	5-epi-aristolochene_synthase-like
LOC109231983	XP_019253145.1	3793229	3794891	+	5-epiaristolochene_1,3-dihydroxylase-like
LOC109232488	XP_019253804.1	3834580	3844823	-	vetispiradiene_synthase_2-like
Table of Blast hits (query gene, subject gene, %identity, blast score, %coverage, e-value):
MCH03g18720	LOC109231983	59	264	31.6358	1.0e-68
MCH03g18730	LOC109231983	47	464	86.9328	4.3e-129
MCH03g18740	LOC109232488	63	237	32.844	1.4e-60
MCH03g18740	LOC109231981	56	232	35.9633	3.5e-59
MCH03g18740	LOC109232487	53	111	22.0183	9.1e-23
MCH03g18750	LOC109231983	52	498	101.406	2.4e-139
MCH03g18760	LOC109231983	51	519	100.201	1.3e-145
>>
7. NC_026145.1_c4
Source: Sesamum indicum cultivar Zhongzhi No. 13 linkage group LG1, S_indicum_v1.0, whole genome shotgun sequence
Type: terpene
Number of proteins with BLAST hits to this cluster: 12
Cumulative BLAST score: 2150
Table of genes, locations, strands and annotations of subject cluster:
LOC105164802	XP_011081920.1	1111593	1114667	+	nucleoid-associated_protein_At4g30620,_chloroplastic-like
LOC105164886	XP_011082042.1	1116545	1119854	-	transmembrane_9_superfamily_member_8
LOC105164969	XP_011082166.1	1121709	1127189	+	3-hydroxyisobutyryl-CoA_hydrolase-like_protein_2,_mitochondrial
LOC105165050	XP_011082260.1	1136191	1138654	+	vetispiradiene_synthase_3
LOC105165137	XP_011082374.1	1139795	1141448	-	premnaspirodiene_oxygenase
Table of Blast hits (query gene, subject gene, %identity, blast score, %coverage, e-value):
MCH03g18720	LOC105165137	60	271	31.6358	6.3e-71
MCH03g18730	LOC105165137	50	480	87.8403	5.8e-134
MCH03g18740	LOC105165050	74	288	32.844	4.2e-76
MCH03g18750	LOC105165137	52	514	100	5.6e-144
MCH03g18760	LOC105165137	56	597	104.016	5.0e-169
>>
8. JACGWJ010000007.1_c134
Source: UNVERIFIED_CONTAM: Sesamum radiatum isolate G02 Sradi07, whole genome shotgun sequence
Type: terpene
Number of proteins with BLAST hits to this cluster: 12
Cumulative BLAST score: 2110
Table of genes, locations, strands and annotations of subject cluster:
Sradi_1717700	KAL0407833.1	1714706	1717139	+	Premnaspirodiene_oxygenase
Sradi_1717800	KAL0407834.1	1719072	1721778	-	Viridiflorene_synthase
Sradi_1717900	KAL0407835.1	1731138	1736674	-	3-hydroxyisobutyryl-CoA_hydrolase-like_protein_2,_mitochondrial
Sradi_1718000	KAL0407836.1	1739217	1742515	+	Transmembrane_9_superfamily_member_8
Sradi_1718100	KAL0407837.1	1742878	1743106	-	hypothetical_protein
Table of Blast hits (query gene, subject gene, %identity, blast score, %coverage, e-value):
MCH03g18720	Sradi_1717700	58	269	31.7901	4.1e-70
MCH03g18730	Sradi_1717700	49	473	87.8403	9.2e-132
MCH03g18740	Sradi_1717800	75	290	32.844	1.4e-76
MCH03g18750	Sradi_1717700	51	499	100	1.1e-139
MCH03g18760	Sradi_1717700	55	579	104.016	1.1e-163
>>
9. JACEIK010005781.1_c261
Source: Datura stramonium isolate AR-01 scaffold_5781, whole genome shotgun sequence
Type: terpene
Number of proteins with BLAST hits to this cluster: 12
Cumulative BLAST score: 1908
Table of genes, locations, strands and annotations of subject cluster:
HAX54_040703	MCE0482202.1	59746	60340	-	hypothetical_protein
HAX54_040704	MCE0482203.1	68222	70478	-	hypothetical_protein
HAX54_040705	MCE0482204.1	78294	80109	+	hypothetical_protein
HAX54_040706	MCE0482205.1	94051	94726	-	hypothetical_protein
HAX54_040707	MCE0482206.1	100537	101452	-	hypothetical_protein
Table of Blast hits (query gene, subject gene, %identity, blast score, %coverage, e-value):
MCH03g18720	HAX54_040705	58	266	31.6358	2.0e-69
MCH03g18730	HAX54_040705	46	430	82.9401	1.2e-118
MCH03g18740	HAX54_040704	68	254	32.844	6.6e-66
MCH03g18750	HAX54_040705	51	467	91.7671	6.0e-130
MCH03g18760	HAX54_040705	52	491	91.1647	3.9e-137
>>
10. JACGWJ010000007.1_c143
Source: UNVERIFIED_CONTAM: Sesamum radiatum isolate G02 Sradi07, whole genome shotgun sequence
Type: terpene
Number of proteins with BLAST hits to this cluster: 12
Cumulative BLAST score: 1896
Table of genes, locations, strands and annotations of subject cluster:
Sradi_1871600	KAL0409372.1	16133468	16139786	+	putative_glucuronosyltransferase_PGSIP8
Sradi_1871700	KAL0409373.1	16143742	16145323	+	cytochrome
Sradi_1871800	KAL0409374.1	16150049	16151911	-	Viridiflorene_synthase
Sradi_1871900	KAL0409375.1	16153030	16154195	+	hypothetical_protein
Sradi_1872000	KAL0409376.1	16154372	16154804	+	hypothetical_protein
Sradi_1872100	KAL0409377.1	16154918	16158539	+	putative_mitochondrial_protein
Table of Blast hits (query gene, subject gene, %identity, blast score, %coverage, e-value):
MCH03g18720	Sradi_1871700	56	229	26.6975	2.7e-58
MCH03g18730	Sradi_1871700	47	401	78.5844	4.4e-110
MCH03g18740	Sradi_1871800	85	151	15.7798	1.0e-34
MCH03g18750	Sradi_1871700	60	527	89.1566	6.3e-148
MCH03g18760	Sradi_1871700	68	588	86.9478	1.8e-166
>>
11. NW_006239290.1_c245
Source: Solanum tuberosum cultivar DM 1-3 516 R44 unplaced genomic scaffold, SolTub_3.0 scf00365, whole genome shotgun sequence
Type: terpene
Number of proteins with BLAST hits to this cluster: 12
Cumulative BLAST score: 1663
Table of genes, locations, strands and annotations of subject cluster:
LOC102586443	XP_006361719.1	575227	577180	-	5-epiaristolochene_1,3-dihydroxylase-like
LOC102583484	XP_015170918.1	596452	598734	+	vetispiradiene_synthase_3-like
LOC102587118	XP_006361720.1	605447	608449	+	4-coumarate--CoA_ligase-like_5
Table of Blast hits (query gene, subject gene, %identity, blast score, %coverage, e-value):
MCH03g18720	LOC102586443	56	257	31.7901	1.6e-66
MCH03g18730	LOC102586443	38	334	90.1996	6.7e-90
MCH03g18740	LOC102583484	67	254	32.844	6.6e-66
MCH03g18750	LOC102586443	44	398	101.807	4.4e-109
MCH03g18760	LOC102586443	45	420	99.3976	8.4e-116
>>
12. JABTTQ020000895.1_c567
Source: Rehmannia glutinosa cultivar Qinhuai isolate DH-2019 Scaffold927, whole genome shotgun sequence
Type: terpene
Number of proteins with BLAST hits to this cluster: 12
Cumulative BLAST score: 1429
Table of genes, locations, strands and annotations of subject cluster:
DH2020_029123	KAK6137130.1	129901	131181	+	hypothetical_protein
DH2020_029124	KAK6137131.1	186314	195211	+	hypothetical_protein
DH2020_029125	KAK6137132.1	224206	228211	+	hypothetical_protein
DH2020_029126	KAK6137133.1	309132	311576	+	hypothetical_protein
DH2020_029127	KAK6137134.1	397866	399224	-	hypothetical_protein
Table of Blast hits (query gene, subject gene, %identity, blast score, %coverage, e-value):
MCH03g18720	DH2020_029127	60	265	31.3272	3.4e-69
MCH03g18730	DH2020_029127	56	294	44.8276	1.0e-77
MCH03g18740	DH2020_029126	83	313	32.6606	1.6e-83
MCH03g18750	DH2020_029127	53	266	48.996	1.5e-69
MCH03g18760	DH2020_029127	58	291	47.5904	5.9e-77
>>
13. NC_080389.1_c86
Source: Salvia miltiorrhiza cultivar Shanhuang (shh) chromosome 3, IMPLAD_Smil_shh, whole genome shotgun sequence
Type: terpene
Number of proteins with BLAST hits to this cluster: 11
Cumulative BLAST score: 14173
Table of genes, locations, strands and annotations of subject cluster:
LOC131015159	XP_057799413.1	61227873	61229166	-	U-box_domain-containing_protein_39-like
LOC131015154	XP_057799400.1	61233410	61236042	+	LOW_QUALITY_PROTEIN:_pentatricopeptide_repeat-containing_protein_At3g54980,_mitochondrial-like
LOC131015156	XP_057799410.1	61236846	61239121	+	premnaspirodiene_oxygenase-like
LOC131015157	XP_057799412.1	61241617	61244246	-	vetispiradiene_synthase_2-like
LOC131015162	XP_057799416.1	61255688	61258225	-	vetispiradiene_synthase_2-like
LOC131015163	XP_057799417.1	61267889	61269491	+	cytochrome_P450_71D95-like
LOC131015164	XP_057799418.1	61274164	61275772	+	cytochrome_P450_71D95-like
LOC131015165	XP_057799419.1	61278333	61279914	-	cytochrome_P450_71D95-like
LOC131015166	XP_057799420.1	61283145	61284756	-	cytochrome_P450_71D95-like
LOC131015167	XP_057799421.1	61302364	61304798	-	cytochrome_P450_71D95-like
LOC131015168	XP_057799422.1	61311880	61314172	+	uncharacterized_protein_LOC131015168
Table of Blast hits (query gene, subject gene, %identity, blast score, %coverage, e-value):
MCH03g18710	LOC131015154	80	1341	98.9486	0.0e+00
MCH03g18720	LOC131015156	88	370	31.4815	1.3e-100
MCH03g18720	LOC131015166	59	270	31.6358	1.4e-70
MCH03g18720	LOC131015164	58	268	31.6358	6.9e-70
MCH03g18720	LOC131015163	62	267	30.5556	9.0e-70
MCH03g18720	LOC131015165	60	265	30.5556	4.5e-69
MCH03g18720	LOC131015167	59	265	31.1728	4.5e-69
MCH03g18730	LOC131015156	63	604	86.2069	2.6e-171
MCH03g18730	LOC131015164	49	469	85.8439	1.3e-130
MCH03g18730	LOC131015166	48	468	85.8439	2.3e-130
MCH03g18730	LOC131015163	48	461	85.8439	3.6e-128
MCH03g18730	LOC131015165	48	457	85.8439	6.8e-127
MCH03g18730	LOC131015167	46	446	84.755	1.2e-123
MCH03g18740	LOC131015157	89	332	32.6606	2.5e-89
MCH03g18740	LOC131015162	89	331	32.6606	5.6e-89
MCH03g18750	LOC131015166	62	625	98.7952	1.3e-177
MCH03g18750	LOC131015164	62	623	98.7952	6.5e-177
MCH03g18750	LOC131015163	63	621	97.7912	2.5e-176
MCH03g18750	LOC131015165	61	601	98.3936	2.6e-170
MCH03g18750	LOC131015167	56	562	98.1928	1.8e-158
MCH03g18750	LOC131015156	50	501	101.205	2.9e-140
MCH03g18760	LOC131015167	72	720	100.803	5.1e-206
MCH03g18760	LOC131015163	68	691	100.201	1.5e-197
MCH03g18760	LOC131015164	67	685	100.201	1.4e-195
MCH03g18760	LOC131015166	66	685	100.402	1.4e-195
MCH03g18760	LOC131015165	67	678	100.201	1.7e-193
MCH03g18760	LOC131015156	53	567	100.402	4.2e-160
>>
14. JACGWJ010000026.1_c419
Source: UNVERIFIED_CONTAM: Sesamum radiatum isolate G02 Sradi26, whole genome shotgun sequence
Type: terpene
Number of proteins with BLAST hits to this cluster: 11
Cumulative BLAST score: 11264
Table of genes, locations, strands and annotations of subject cluster:
Sradi_5606800	KAL0312075.1	2145976	2147654	+	cytochrome
Sradi_5606900	KAL0312076.1	2149090	2149624	-	cytochrome
Sradi_5607000	KAL0312077.1	2149782	2150694	-	cytochrome
Sradi_5607100	KAL0312078.1	2154501	2156861	+	Vetispiradiene_synthase_1
Sradi_5607200	KAL0312079.1	2160052	2176572	-	cytochrome
Sradi_5607300	KAL0312080.1	2177525	2179838	+	Viridiflorene_synthase
Sradi_5607400	KAL0312081.1	2182268	2182880	-	cytochrome
Sradi_5607500	KAL0312082.1	2183150	2183867	-	Premnaspirodiene_oxygenase
Sradi_5607600	KAL0312083.1	2187868	2188393	+	Premnaspirodiene_oxygenase
Sradi_5607700	KAL0312084.1	2188669	2189463	+	Premnaspirodiene_oxygenase
Sradi_5607800	KAL0312085.1	2189916	2191036	-	hypothetical_protein
Sradi_5607900	KAL0312086.1	2191768	2192920	-	hypothetical_protein
Sradi_5608000	KAL0312087.1	2192957	2194348	-	Pentatricopeptide_repeat-containing_protein,_mitochondrial
Table of Blast hits (query gene, subject gene, %identity, blast score, %coverage, e-value):
MCH03g18710	Sradi_5607900	76	582	43.9252	1.7e-164
MCH03g18710	Sradi_5608000	76	505	37.9673	4.4e-141
MCH03g18720	Sradi_5607700	64	299	31.1728	3.7e-79
MCH03g18720	Sradi_5607400	65	298	31.1728	4.8e-79
MCH03g18720	Sradi_5606800	62	292	31.1728	4.5e-77
MCH03g18720	Sradi_5607200	60	285	31.0185	5.5e-75
MCH03g18720	Sradi_5606900	62	251	26.6975	6.7e-65
MCH03g18730	Sradi_5607200	50	478	85.118	2.2e-133
MCH03g18730	Sradi_5606800	48	475	86.9328	2.4e-132
MCH03g18730	Sradi_5607700	53	287	42.2868	7.2e-76
MCH03g18730	Sradi_5607400	54	257	36.1162	1.4e-66
MCH03g18730	Sradi_5606900	59	235	31.9419	4.2e-60
MCH03g18730	Sradi_5607000	44	232	50.4537	3.6e-59
MCH03g18730	Sradi_5607500	56	228	36.4791	4.0e-58
MCH03g18740	Sradi_5607300	83	313	32.6606	1.6e-83
MCH03g18740	Sradi_5607100	83	310	32.6606	1.3e-82
MCH03g18750	Sradi_5607200	67	627	92.7711	3.4e-178
MCH03g18750	Sradi_5606800	62	607	98.3936	3.7e-172
MCH03g18750	Sradi_5607000	65	370	57.8313	9.9e-101
MCH03g18750	Sradi_5607700	56	288	47.3896	5.0e-76
MCH03g18750	Sradi_5607400	58	257	40.5622	7.2e-67
MCH03g18750	Sradi_5607500	52	246	43.7751	2.2e-63
MCH03g18750	Sradi_5606900	63	243	35.5422	1.4e-62
MCH03g18760	Sradi_5607200	76	714	92.5703	2.1e-204
MCH03g18760	Sradi_5606800	69	711	100.201	1.4e-203
MCH03g18760	Sradi_5607000	76	461	59.6386	4.3e-128
MCH03g18760	Sradi_5607700	67	331	46.7871	3.9e-89
MCH03g18760	Sradi_5607500	61	316	47.5904	1.3e-84
MCH03g18760	Sradi_5607400	67	284	39.9598	5.5e-75
MCH03g18760	Sradi_5606900	70	262	35.3414	3.8e-68
MCH03g18760	Sradi_5607600	62	220	33.5341	1.3e-55
>>
15. JACGWO010000007.1_c165
Source: Sesamum alatum isolate 3651 Salat07, whole genome shotgun sequence
Type: terpene
Number of proteins with BLAST hits to this cluster: 11
Cumulative BLAST score: 1136
Table of genes, locations, strands and annotations of subject cluster:
Salat_1816300	KAK4422340.1	1589807	1595161	+	Premnaspirodiene_oxygenase
Salat_1816400	KAK4422341.1	1600402	1604807	-	Viridiflorene_synthase
Salat_1816500	KAK4422342.1	1606344	1607135	+	hypothetical_protein
Salat_1816600	KAK4422343.1	1615795	1621327	-	3-hydroxyisobutyryl-CoA_hydrolase-like_protein_2,_mitochondrial
Salat_1816700	KAK4422344.1	1625792	1629343	+	Transmembrane_9_superfamily_member_8
Table of Blast hits (query gene, subject gene, %identity, blast score, %coverage, e-value):
MCH03g18730	Salat_1816300	45	227	51.1797	1.1e-57
MCH03g18740	Salat_1816400	74	287	32.844	1.2e-75
MCH03g18750	Salat_1816300	50	283	60.0402	1.6e-74
MCH03g18760	Salat_1816300	55	339	62.8514	1.9e-91
>>
16. NW_012194875.1_c187
Source: Erythranthe guttatus cultivar IM62 unplaced genomic scaffold, Mimgu1_0 scaffold_69, whole genome shotgun sequence
Type: terpene
Number of proteins with BLAST hits to this cluster: 10
Cumulative BLAST score: 9579
Table of genes, locations, strands and annotations of subject cluster:
LOC105975392	XP_012856045.1	555972	558321	+	premnaspirodiene_oxygenase-like
LOC105975160	XP_012855790.1	558963	562185	-	vetispiradiene_synthase_3-like
LOC105975343	XP_012855987.1	565207	567453	+	cytochrome_P450_71D10-like
LOC105975344	XP_012855988.1	569256	576190	+	LOW_QUALITY_PROTEIN:_cytochrome_P450_71D10-like
LOC105975162	XP_012855791.1	576761	578609	-	vetispiradiene_synthase_3-like
LOC105975163	XP_012855792.1	583818	606372	+	uncharacterized_protein_LOC105975163
LOC105975164	XP_012855793.1	615925	618501	+	cytochrome_P450_71D7-like
LOC105975298	XP_012855931.1	621798	623421	+	cytochrome_P450_71D7-like
LOC105975238	XP_012855871.1	625240	627666	-	vetispiradiene_synthase_2-like
LOC105975373	XP_012856022.1	630873	634029	-	phospholipase_D_Z-like
Table of Blast hits (query gene, subject gene, %identity, blast score, %coverage, e-value):
MCH03g18720	LOC105975392	59	258	31.1728	5.5e-67
MCH03g18720	LOC105975298	58	253	31.1728	1.3e-65
MCH03g18720	LOC105975344	52	237	33.0247	1.7e-60
MCH03g18720	LOC105975164	56	237	30.5556	1.7e-60
MCH03g18720	LOC105975163	52	235	33.0247	3.8e-60
MCH03g18720	LOC105975343	53	235	33.0247	5.0e-60
MCH03g18730	LOC105975392	49	462	88.5662	2.1e-128
MCH03g18730	LOC105975298	47	457	88.3848	6.8e-127
MCH03g18730	LOC105975343	44	401	86.5699	3.4e-110
MCH03g18730	LOC105975163	45	398	87.2958	4.9e-109
MCH03g18730	LOC105975344	45	397	86.2069	6.4e-109
MCH03g18730	LOC105975164	47	242	46.824	3.5e-62
MCH03g18740	LOC105975238	63	233	32.844	2.1e-59
MCH03g18740	LOC105975162	54	191	32.844	6.9e-47
MCH03g18740	LOC105975160	54	191	33.0275	9.0e-47
MCH03g18750	LOC105975392	49	477	100.402	5.8e-133
MCH03g18750	LOC105975298	49	476	99.1968	1.3e-132
MCH03g18750	LOC105975163	44	422	104.418	1.7e-116
MCH03g18750	LOC105975343	44	420	102.209	1.1e-115
MCH03g18750	LOC105975344	45	415	98.1928	2.1e-114
MCH03g18750	LOC105975164	48	247	51.4056	1.3e-63
MCH03g18760	LOC105975392	55	560	103.012	5.2e-158
MCH03g18760	LOC105975298	54	556	103.213	7.5e-157
MCH03g18760	LOC105975343	47	448	99.1968	2.9e-124
MCH03g18760	LOC105975163	46	445	103.213	3.2e-123
MCH03g18760	LOC105975344	48	438	93.5743	3.0e-121
MCH03g18760	LOC105975164	49	248	51.6064	3.3e-64
>>
17. JACGWM010000015.1_c214
Source: UNVERIFIED_CONTAM: Sesamum calycinum isolate KEN8 Scaly15, whole genome shotgun sequence
Type: terpene
Number of proteins with BLAST hits to this cluster: 10
Cumulative BLAST score: 8736
Table of genes, locations, strands and annotations of subject cluster:
Scaly_2358800	KAL0323917.1	1842651	1845048	+	cytochrome
Scaly_2358900	KAL0323918.1	1846693	1848292	-	cytochrome
Scaly_2359000	KAL0323919.1	1851255	1853616	+	Viridiflorene_synthase
Scaly_2359100	KAL0323920.1	1856995	1858105	+	hypothetical_protein
Scaly_2359200	KAL0323921.1	1858221	1860174	+	hypothetical_protein
Scaly_2359300	KAL0323922.1	1865548	1870697	-	cytochrome
Scaly_2359400	KAL0323923.1	1870767	1871433	-	cytochrome
Scaly_2359500	KAL0323924.1	1873341	1875381	+	Viridiflorene_synthase
Scaly_2359600	KAL0323925.1	1878986	1880600	-	Premnaspirodiene_oxygenase
Scaly_2359700	KAL0323926.1	1883273	1885981	-	Retrovirus-related_Pol_polyprotein_from_transposon_TNT_1-94
Table of Blast hits (query gene, subject gene, %identity, blast score, %coverage, e-value):
MCH03g18720	Scaly_2359600	65	299	31.3272	2.1e-79
MCH03g18720	Scaly_2358900	64	298	31.1728	6.2e-79
MCH03g18720	Scaly_2359300	62	290	31.3272	1.3e-76
MCH03g18720	Scaly_2358800	60	282	31.4815	2.7e-74
MCH03g18730	Scaly_2359600	53	538	86.3884	3.0e-151
MCH03g18730	Scaly_2358900	50	498	86.7514	3.5e-139
MCH03g18730	Scaly_2358800	48	469	85.2995	1.3e-130
MCH03g18730	Scaly_2359300	54	304	47.5499	7.4e-81
MCH03g18740	Scaly_2359500	83	312	32.6606	2.7e-83
MCH03g18740	Scaly_2359000	80	246	26.789	1.8e-63
MCH03g18750	Scaly_2358900	65	646	98.7952	5.5e-184
MCH03g18750	Scaly_2358800	63	601	93.7751	2.0e-170
MCH03g18750	Scaly_2359600	53	555	101.406	2.2e-156
MCH03g18750	Scaly_2359300	67	352	51.6064	2.8e-95
MCH03g18750	Scaly_2359400	59	242	40.3614	2.4e-62
MCH03g18760	Scaly_2358900	74	760	100.402	3.4e-218
MCH03g18760	Scaly_2358800	72	689	93.5743	7.4e-197
MCH03g18760	Scaly_2359600	62	665	101.004	1.1e-189
MCH03g18760	Scaly_2359300	69	374	52.008	6.9e-102
MCH03g18760	Scaly_2359400	74	316	41.7671	1.3e-84
>>
18. JABTTQ020003479.1_c534
Source: Rehmannia glutinosa cultivar Qinhuai isolate DH-2019 Scaffold3690, whole genome shotgun sequence
Type: terpene
Number of proteins with BLAST hits to this cluster: 10
Cumulative BLAST score: 5556
Table of genes, locations, strands and annotations of subject cluster:
DH2020_049365	KAK6116874.1	1095	5027	-	hypothetical_protein
DH2020_049366	KAK6116875.1	5056	7572	-	hypothetical_protein
DH2020_049367	KAK6116876.1	25459	27356	+	hypothetical_protein
DH2020_049368	KAK6116877.1	30079	36686	-	hypothetical_protein
DH2020_049369	KAK6116878.1	43029	44940	+	hypothetical_protein
DH2020_049370	KAK6116879.1	45770	48029	-	hypothetical_protein
DH2020_049371	KAK6116880.1	53305	60317	-	hypothetical_protein
DH2020_049372	KAK6116881.1	63562	68119	+	hypothetical_protein
Table of Blast hits (query gene, subject gene, %identity, blast score, %coverage, e-value):
MCH03g18720	DH2020_049371	61	273	31.6358	1.6e-71
MCH03g18720	DH2020_049367	63	264	30.0926	1.0e-68
MCH03g18720	DH2020_049369	45	159	29.6296	3.5e-37
MCH03g18720	DH2020_049370	44	77	13.4259	2.3e-12
MCH03g18730	DH2020_049367	51	475	85.2995	3.2e-132
MCH03g18730	DH2020_049369	44	349	83.4846	2.6e-94
MCH03g18730	DH2020_049371	50	305	55.7169	4.3e-81
MCH03g18730	DH2020_049370	45	229	51.3612	2.3e-58
MCH03g18740	DH2020_049368	76	285	32.4771	2.7e-75
MCH03g18750	DH2020_049367	51	496	98.7952	9.2e-139
MCH03g18750	DH2020_049369	46	395	98.1928	2.2e-108
MCH03g18750	DH2020_049371	53	312	59.8394	3.2e-83
MCH03g18750	DH2020_049370	50	272	59.0361	3.7e-71
MCH03g18760	DH2020_049367	55	578	102.209	2.4e-163
MCH03g18760	DH2020_049369	49	453	97.3896	1.2e-125
MCH03g18760	DH2020_049371	57	334	59.2369	4.6e-90
MCH03g18760	DH2020_049370	51	300	59.6386	9.7e-80
>>
19. CM071927.1_c68
Source: Rehmannia glutinosa cultivar Qinhuai isolate DH-2019 chromosome 4, whole genome shotgun sequence
Type: terpene
Number of proteins with BLAST hits to this cluster: 10
Cumulative BLAST score: 4244
Table of genes, locations, strands and annotations of subject cluster:
DH2020_006089	KAK6158775.1	38022396	38024801	+	hypothetical_protein
DH2020_006090	KAK6158776.1	38071554	38072184	+	hypothetical_protein
DH2020_006091	KAK6158777.1	38097259	38099813	-	hypothetical_protein
DH2020_006092	KAK6158778.1	38129430	38131972	+	hypothetical_protein
DH2020_006093	KAK6158779.1	38141870	38144273	-	hypothetical_protein
Table of Blast hits (query gene, subject gene, %identity, blast score, %coverage, e-value):
MCH03g18720	DH2020_006089	61	272	31.3272	2.8e-71
MCH03g18720	DH2020_006093	60	262	30.4012	3.8e-68
MCH03g18730	DH2020_006089	50	474	87.2958	5.4e-132
MCH03g18730	DH2020_006093	49	460	88.3848	1.1e-127
MCH03g18740	DH2020_006092	83	310	32.6606	1.0e-82
MCH03g18740	DH2020_006091	82	304	32.6606	5.6e-81
MCH03g18750	DH2020_006089	50	499	102.008	1.1e-139
MCH03g18750	DH2020_006093	50	492	103.213	1.7e-137
MCH03g18760	DH2020_006089	57	589	101.406	8.0e-167
MCH03g18760	DH2020_006093	57	582	102.61	9.7e-165
>>
20. JACGWK010001651.1_c247
Source: UNVERIFIED_CONTAM: Sesamum angustifolium isolate G01 Backbone_767, whole genome shotgun sequence
Type: terpene
Number of proteins with BLAST hits to this cluster: 10
Cumulative BLAST score: 3995
Table of genes, locations, strands and annotations of subject cluster:
Sangu_2822300	KAL0284488.1	40810	44035	-	Transmembrane_9_superfamily_member_8
Sangu_2822400	KAL0284489.1	48135	53506	+	3-hydroxyisobutyryl-CoA_hydrolase-like_protein_2,_mitochondrial
Sangu_2822500	KAL0284490.1	60194	62843	+	Viridiflorene_synthase
Sangu_2822600	KAL0284491.1	65191	67053	-	Premnaspirodiene_oxygenase
Sangu_2822700	KAL0284492.1	73832	75976	-	Premnaspirodiene_oxygenase
Sangu_2822800	KAL0284493.1	82939	89354	-	Pleiotropic_drug_resistance_protein_1
Table of Blast hits (query gene, subject gene, %identity, blast score, %coverage, e-value):
MCH03g18720	Sangu_2822600	61	274	31.6358	9.6e-72
MCH03g18720	Sangu_2822700	60	271	31.7901	6.3e-71
MCH03g18730	Sangu_2822600	50	481	87.8403	3.4e-134
MCH03g18730	Sangu_2822700	49	473	87.8403	7.1e-132
MCH03g18740	Sangu_2822500	74	284	32.844	6.0e-75
MCH03g18750	Sangu_2822600	52	517	100	6.6e-145
MCH03g18750	Sangu_2822700	50	503	100	7.5e-141
MCH03g18760	Sangu_2822600	57	603	104.016	5.3e-171
MCH03g18760	Sangu_2822700	56	589	104.016	1.4e-166
>>
21. JACGWJ010000032.1_c508
Source: UNVERIFIED_CONTAM: Sesamum radiatum isolate G02 Sradi32, whole genome shotgun sequence
Type: terpene
Number of proteins with BLAST hits to this cluster: 10
Cumulative BLAST score: 3778
Table of genes, locations, strands and annotations of subject cluster:
Sradi_6786000	KAL0297339.1	12966441	12972857	+	Pleiotropic_drug_resistance_protein_1
Sradi_6786100	KAL0297340.1	12979527	12981657	+	Premnaspirodiene_oxygenase
Sradi_6786200	KAL0297341.1	12989232	12991094	+	Premnaspirodiene_oxygenase
Sradi_6786300	KAL0297342.1	12993454	12996063	-	Viridiflorene_synthase
Sradi_6786400	KAL0297343.1	13004239	13009362	-	3-hydroxyisobutyryl-CoA_hydrolase-like_protein_2,_mitochondrial
Sradi_6786500	KAL0297344.1	13013303	13016525	+	Transmembrane_9_superfamily_member_8
Sradi_6786600	KAL0297345.1	13018508	13021564	-	Nucleoid-associated_protein,_chloroplastic
Table of Blast hits (query gene, subject gene, %identity, blast score, %coverage, e-value):
MCH03g18720	Sradi_6786100	61	267	31.0185	1.5e-69
MCH03g18720	Sradi_6786200	54	224	31.6358	1.1e-56
MCH03g18730	Sradi_6786100	49	471	87.2958	3.5e-131
MCH03g18730	Sradi_6786200	47	430	87.8403	8.9e-119
MCH03g18740	Sradi_6786300	74	285	32.844	3.5e-75
MCH03g18750	Sradi_6786100	51	502	99.1968	2.2e-140
MCH03g18750	Sradi_6786200	49	464	100	5.0e-129
MCH03g18760	Sradi_6786100	56	586	103.815	6.7e-166
MCH03g18760	Sradi_6786200	53	549	104.016	9.1e-155
>>
22. JACGWM010000005.1_c93
Source: UNVERIFIED_CONTAM: Sesamum calycinum isolate KEN8 Scaly05, whole genome shotgun sequence
Type: terpene
Number of proteins with BLAST hits to this cluster: 10
Cumulative BLAST score: 3685
Table of genes, locations, strands and annotations of subject cluster:
Scaly_0888500	KAL0372069.1	4386261	4389354	+	Nucleoid-associated_protein,_chloroplastic
Scaly_0888600	KAL0372070.1	4391353	4394582	-	Transmembrane_9_superfamily_member_8
Scaly_0888700	KAL0372071.1	4398632	4404120	+	3-hydroxyisobutyryl-CoA_hydrolase-like_protein_2,_mitochondrial
Scaly_0888800	KAL0372072.1	4411267	4413907	+	Viridiflorene_synthase
Scaly_0888900	KAL0372073.1	4416289	4418149	-	Premnaspirodiene_oxygenase
Scaly_0889000	KAL0372074.1	4425830	4427940	-	Premnaspirodiene_oxygenase
Scaly_0889100	KAL0372075.1	4435556	4458543	-	Pleiotropic_drug_resistance_protein_1
Table of Blast hits (query gene, subject gene, %identity, blast score, %coverage, e-value):
MCH03g18720	Scaly_0888900	60	262	31.6358	5.0e-68
MCH03g18720	Scaly_0889000	50	205	31.7901	7.2e-51
MCH03g18730	Scaly_0888900	49	465	87.8403	2.5e-129
MCH03g18730	Scaly_0889000	47	420	87.8403	7.1e-116
MCH03g18740	Scaly_0888800	74	284	32.844	1.0e-74
MCH03g18750	Scaly_0888900	51	505	100	2.6e-141
MCH03g18750	Scaly_0889000	46	438	100	3.0e-121
MCH03g18760	Scaly_0888900	56	586	104.016	8.8e-166
MCH03g18760	Scaly_0889000	52	520	104.016	5.9e-146
>>
23. JAYDYQ010001087.1_c29
Source: Penstemon davidsonii isolate DNT005 scaffold_1086, whole genome shotgun sequence
Type: terpene
Number of proteins with BLAST hits to this cluster: 10
Cumulative BLAST score: 3622
Table of genes, locations, strands and annotations of subject cluster:
RD792_001744	KAK4491023.1	25045280	25051974	+	hypothetical_protein
RD792_001745	KAK4491024.1	25054586	25056384	+	hypothetical_protein
RD792_001746	KAK4491025.1	25057614	25059263	+	hypothetical_protein
RD792_001747	KAK4491026.1	25063537	25066075	-	hypothetical_protein
RD792_001748	KAK4491027.1	25071892	25075905	-	hypothetical_protein
RD792_001749	KAK4491028.1	25080476	25083778	-	hypothetical_protein
Table of Blast hits (query gene, subject gene, %identity, blast score, %coverage, e-value):
MCH03g18720	RD792_001746	58	253	31.0185	2.3e-65
MCH03g18720	RD792_001745	51	209	31.1728	3.8e-52
MCH03g18730	RD792_001746	50	459	85.118	1.8e-127
MCH03g18730	RD792_001745	46	407	85.4809	8.1e-112
MCH03g18740	RD792_001747	76	291	32.6606	4.9e-77
MCH03g18750	RD792_001746	50	497	100.201	5.4e-139
MCH03g18750	RD792_001745	49	443	93.5743	7.1e-123
MCH03g18760	RD792_001746	55	560	101.205	5.2e-158
MCH03g18760	RD792_001745	51	503	100.803	9.8e-141
>>
24. JACGWL010000983.1_c16
Source: Sesamum angolense isolate K16 Backbone_956, whole genome shotgun sequence
Type: terpene
Number of proteins with BLAST hits to this cluster: 10
Cumulative BLAST score: 3144
Table of genes, locations, strands and annotations of subject cluster:
Sango_3012300	KAK4380965.1	25427	28649	-	Transmembrane_9_superfamily_member_8
Sango_3012400	KAK4380966.1	33053	38288	+	3-hydroxyisobutyryl-CoA_hydrolase-like_protein_2,_mitochondrial
Sango_3012500	KAK4380967.1	44112	44990	+	Viridiflorene_synthase
Sango_3012600	KAK4380968.1	45055	46624	+	Vetispiradiene_synthase_1
Sango_3012700	KAK4380969.1	49034	50896	-	Premnaspirodiene_oxygenase
Sango_3012800	KAK4380970.1	53548	55333	+	hypothetical_protein
Sango_3012900	KAK4380971.1	55694	57223	+	hypothetical_protein
Sango_3013000	KAK4380972.1	57293	58492	+	hypothetical_protein
Sango_3013100	KAK4380973.1	61956	64069	-	Premnaspirodiene_oxygenase
Table of Blast hits (query gene, subject gene, %identity, blast score, %coverage, e-value):
MCH03g18720	Sango_3013100	62	259	29.6296	4.2e-67
MCH03g18720	Sango_3012700	59	136	15.4321	3.1e-30
MCH03g18730	Sango_3013100	50	461	85.6624	3.6e-128
MCH03g18730	Sango_3012700	46	281	60.6171	6.7e-74
MCH03g18740	Sango_3012600	70	203	24.4037	1.3e-50
MCH03g18750	Sango_3013100	50	495	100	1.6e-138
MCH03g18750	Sango_3012700	53	336	66.6667	2.1e-90
MCH03g18760	Sango_3013100	55	572	101.606	1.7e-161
MCH03g18760	Sango_3012700	57	401	70.2811	5.2e-110
>>
25. JACGWN010000006.1_c114
Source: UNVERIFIED_CONTAM: Sesamum latifolium isolate KEN1 Slati06, whole genome shotgun sequence
Type: terpene
Number of proteins with BLAST hits to this cluster: 10
Cumulative BLAST score: 2999
Table of genes, locations, strands and annotations of subject cluster:
Slati_1879900	KAL0447520.1	16681774	16683964	+	Premnaspirodiene_oxygenase
Slati_1880000	KAL0447521.1	16692552	16693285	+	Retrovirus-related_Pol_polyprotein_from_transposon_RE2
Slati_1880100	KAL0447522.1	16694342	16695239	+	Premnaspirodiene_oxygenase
Slati_1880200	KAL0447523.1	16696426	16697920	+	Premnaspirodiene_oxygenase
Slati_1880300	KAL0447524.1	16702206	16704990	-	Viridiflorene_synthase
Slati_1880400	KAL0447525.1	16715166	16720790	-	3-hydroxyisobutyryl-CoA_hydrolase-like_protein_2,_mitochondrial
Slati_1880500	KAL0447526.1	16723589	16726904	+	Transmembrane_9_superfamily_member_8
Slati_1880600	KAL0447527.1	16727262	16727490	-	hypothetical_protein
Slati_1880700	KAL0447528.1	16728710	16731613	-	Nucleoid-associated_protein,_chloroplastic
Table of Blast hits (query gene, subject gene, %identity, blast score, %coverage, e-value):
MCH03g18720	Slati_1879900	58	269	31.7901	2.4e-70
MCH03g18720	Slati_1880200	52	160	23.3025	2.7e-37
MCH03g18730	Slati_1879900	50	448	81.1252	4.1e-124
MCH03g18730	Slati_1880200	35	232	78.5844	4.7e-59
MCH03g18740	Slati_1880300	75	288	32.844	5.4e-76
MCH03g18750	Slati_1879900	52	461	89.3574	3.3e-128
MCH03g18750	Slati_1880200	35	250	90.1606	8.8e-65
MCH03g18760	Slati_1879900	57	531	89.5582	3.4e-149
MCH03g18760	Slati_1880200	43	360	93.7751	1.0e-97
>>
26. NC_064292.1_c286
Source: Solanum stenotomum isolate F172 chromosome 11, ASM1918654v1, whole genome shotgun sequence
Type: terpene
Number of proteins with BLAST hits to this cluster: 10
Cumulative BLAST score: 2706
Table of genes, locations, strands and annotations of subject cluster:
LOC125843950	XP_049379110.1	51924764	51932159	+	acyl-CoA-binding_domain-containing_protein_4
LOC125843949	XP_049379109.1	51942478	51944528	+	vetispiradiene_synthase_2-like
LOC125846051	XP_049381467.1	51944553	51949941	-	putative_glycine-rich_cell_wall_structural_protein_1
LOC125846052	XP_049381469.1	51962905	51985993	+	acyl-CoA-binding_domain-containing_protein_6-like
LOC125843948	XP_049379108.1	51994010	51996238	+	probable_5-epi-aristolochene_synthase_4
LOC125845607	XP_049381113.1	51998535	52001474	-	probable_CoA_ligase_CCL5
LOC125844723	XP_049380006.1	52003870	52006041	+	cytochrome_P450_71D7-like
LOC125844385	XP_049379651.1	52006426	52008697	-	vetispiradiene_synthase_3-like
LOC125846053	XP_049381470.1	52044057	52046097	+	uncharacterized_protein_LOC125846053
LOC125844595	XP_049379867.1	52052564	52055908	-	vetispiradiene_synthase_3-like
Table of Blast hits (query gene, subject gene, %identity, blast score, %coverage, e-value):
MCH03g18720	LOC125844723	56	260	31.3272	1.4e-67
MCH03g18730	LOC125844723	47	462	89.6552	1.6e-128
MCH03g18740	LOC125844385	68	257	32.844	7.9e-67
MCH03g18740	LOC125844595	67	256	32.844	1.7e-66
MCH03g18740	LOC125843949	65	239	32.6606	2.2e-61
MCH03g18740	LOC125843948	61	227	32.6606	1.1e-57
MCH03g18750	LOC125844723	51	490	99.7992	8.6e-137
MCH03g18760	LOC125844723	51	515	99.7992	2.5e-144
>>
27. NW_026020340.1_c232
Source: Solanum verrucosum unplaced genomic scaffold, falcon-dt-bn FXZP01000165.1, whole genome shotgun sequence
Type: terpene
Number of proteins with BLAST hits to this cluster: 10
Cumulative BLAST score: 2447
Table of genes, locations, strands and annotations of subject cluster:
LOC125836971	XP_049372070.1	962781	965020	+	vetispiradiene_synthase_2-like
LOC125837016	XP_049372111.1	969294	972220	-	probable_CoA_ligase_CCL5
LOC125837021	XP_049372114.1	992196	994478	-	vetispiradiene_synthase_3-like
LOC125837027	XP_049372119.1	1003939	1008628	+	cytochrome_P450_71D7-like
LOC125836972	XP_049372071.1	1026929	1030393	-	uncharacterized_protein_LOC125836972
LOC125837020	XP_049372113.1	1042216	1044487	-	vetispiradiene_synthase_3-like
LOC125837028	XP_049372120.1	1059308	1065076	+	malate_dehydrogenase_[NADP],_chloroplastic-like
Table of Blast hits (query gene, subject gene, %identity, blast score, %coverage, e-value):
MCH03g18720	LOC125837027	57	265	31.6358	5.9e-69
MCH03g18730	LOC125837027	47	455	90.0181	3.4e-126
MCH03g18740	LOC125837021	68	259	32.844	2.7e-67
MCH03g18740	LOC125837020	67	253	32.844	1.5e-65
MCH03g18740	LOC125836971	62	232	32.6606	2.7e-59
MCH03g18750	LOC125837027	50	478	100.201	2.0e-133
MCH03g18760	LOC125837027	50	505	99.7992	2.0e-141
>>
28. NW_012193627.1_c118
Source: Erythranthe guttatus cultivar IM62 unplaced genomic scaffold, Mimgu1_0 scaffold_29, whole genome shotgun sequence
Type: saccharide-terpene
Number of proteins with BLAST hits to this cluster: 10
Cumulative BLAST score: 2385
Table of genes, locations, strands and annotations of subject cluster:
LOC105964659	XP_012844615.1	508173	509883	-	alkaline_ceramidase_3-like
LOC105964660	XP_012844616.1	522535	527098	+	cis-muuroladiene_synthase-like
LOC105964565	XP_012844528.1	556741	559300	+	putative_late_blight_resistance_protein_homolog_R1B-16
LOC105964662	XP_012844618.1	582745	585589	+	beta-farnesene_synthase-like
LOC105964661	XP_012844617.1	586239	587540	+	gamma-cadinene_synthase-like
LOC105964566	XP_012844529.1	605123	623236	+	uncharacterized_protein_LOC105964566
LOC105964663	XP_012844619.1	631959	635458	+	LOW_QUALITY_PROTEIN:_cis-muuroladiene_synthase-like
LOC105964567	XP_012844530.1	639212	641378	+	putative_late_blight_resistance_protein_homolog_R1B-14
LOC105964664	XP_012844620.1	654282	660913	+	probable_sucrose-phosphate_synthase_2
LOC105964611	XP_012844573.1	673106	676475	-	cis-muuroladiene_synthase-like
LOC105964617	XP_012844578.1	706577	708363	+	cytochrome_P450_71D13-like
LOC105964570	XP_012844531.1	725514	727912	+	caffeic_acid_3-O-methyltransferase-like
Table of Blast hits (query gene, subject gene, %identity, blast score, %coverage, e-value):
MCH03g18720	LOC105964617	59	269	31.6358	3.1e-70
MCH03g18730	LOC105964617	49	468	85.6624	3.9e-130
MCH03g18740	LOC105964611	38	147	32.6606	1.5e-33
MCH03g18740	LOC105964662	43	83	21.2844	2.0e-14
MCH03g18740	LOC105964660	42	81	21.2844	1.3e-13
MCH03g18740	LOC105964663	41	79	21.2844	5.0e-13
MCH03g18750	LOC105964617	60	595	97.3896	1.5e-168
MCH03g18760	LOC105964617	65	663	99.5984	5.7e-189
>>
29. JACEIK010000203.1_c49
Source: Datura stramonium isolate AR-01 scaffold_203, whole genome shotgun sequence
Type: terpene
Number of proteins with BLAST hits to this cluster: 10
Cumulative BLAST score: 2318
Table of genes, locations, strands and annotations of subject cluster:
HAX54_015997	MCD7452232.1	33893	34471	+	hypothetical_protein
HAX54_015998	MCD7452233.1	35256	47278	+	hypothetical_protein
HAX54_015999	MCD7452234.1	60988	63314	-	hypothetical_protein
HAX54_016000	MCD7452235.1	78912	81201	+	5-epi-aristolochene_synthase
HAX54_016001	MCD7452236.1	95924	101443	+	hypothetical_protein
HAX54_016002	MCD7452237.1	124903	125834	+	hypothetical_protein
HAX54_016003	MCD7452238.1	137055	140755	-	hypothetical_protein
Table of Blast hits (query gene, subject gene, %identity, blast score, %coverage, e-value):
MCH03g18720	HAX54_015999	56	262	31.6358	3.8e-68
MCH03g18730	HAX54_015999	46	454	88.7477	5.8e-126
MCH03g18740	HAX54_016000	67	256	32.844	1.7e-66
MCH03g18740	HAX54_015998	66	250	32.844	1.3e-64
MCH03g18740	HAX54_016001	51	72	12.2936	4.7e-11
MCH03g18750	HAX54_015999	51	490	100	6.6e-137
MCH03g18760	HAX54_015999	53	534	100.602	4.0e-150
>>
30. CM069086.1_c280
Source: Solanum pinnatisectum isolate LQN chromosome 11, whole genome shotgun sequence
Type: terpene
Number of proteins with BLAST hits to this cluster: 10
Cumulative BLAST score: 2227
Table of genes, locations, strands and annotations of subject cluster:
R3W88_028837	KAK4707912.1	3854016	3857481	+	hypothetical_protein
R3W88_028838	KAK4707913.1	3858501	3860676	-	hypothetical_protein
R3W88_028839	KAK4707914.1	3863252	3866205	+	hypothetical_protein
R3W88_028840	KAK4707915.1	3867787	3869822	-	hypothetical_protein
Table of Blast hits (query gene, subject gene, %identity, blast score, %coverage, e-value):
MCH03g18720	R3W88_028838	59	272	31.6358	3.7e-71
MCH03g18730	R3W88_028838	47	461	89.6552	3.6e-128
MCH03g18740	R3W88_028837	68	254	32.2936	8.7e-66
MCH03g18740	R3W88_028840	62	237	32.4771	1.1e-60
MCH03g18750	R3W88_028838	51	493	102.209	1.0e-137
MCH03g18760	R3W88_028838	51	510	99.7992	4.7e-143
>>
31. NC_077237.1_c5
Source: Solanum dulcamara chromosome 1, daSolDulc1.2, whole genome shotgun sequence
Type: terpene
Number of proteins with BLAST hits to this cluster: 10
Cumulative BLAST score: 2188
Table of genes, locations, strands and annotations of subject cluster:
LOC129899361	XP_055830281.1	5357897	5361543	+	NAC_domain-containing_protein_53-like_isoform_X1
LOC129899373	XP_055830300.1	5362450	5368958	-	malate_dehydrogenase_[NADP],_chloroplastic
LOC129886310	XP_055816930.1	5377195	5379312	+	vetispiradiene_synthase_3-like_isoform_X1
LOC129886325	XP_055816949.1	5397500	5399614	+	vetispiradiene_synthase_3-like
LOC129886334	XP_055816961.1	5404506	5407769	-	5-epiaristolochene_1,3-dihydroxylase-like
LOC129886344	XP_055816973.1	5425733	5438226	+	probable_CoA_ligase_CCL5
LOC129899391	XP_055830320.1	5450605	5454845	-	acyl-CoA-binding_domain-containing_protein_4
Table of Blast hits (query gene, subject gene, %identity, blast score, %coverage, e-value):
MCH03g18720	LOC129886334	58	259	31.6358	4.2e-67
MCH03g18730	LOC129886334	48	460	86.9328	8.1e-128
MCH03g18740	LOC129886325	67	257	32.844	7.9e-67
MCH03g18740	LOC129886310	67	255	32.844	5.1e-66
MCH03g18750	LOC129886334	48	461	99.7992	4.3e-128
MCH03g18760	LOC129886334	49	496	100.201	1.2e-138
>>
32. NW_026137589.1_c141
Source: Andrographis paniculata isolate CXL003 unplaced genomic scaffold, ASM980555v1 Contig54END, whole genome shotgun sequence
Type: polyketide
Number of proteins with BLAST hits to this cluster: 10
Cumulative BLAST score: 8423
Table of genes, locations, strands and annotations of subject cluster:
LOC127255453	XP_051136933.1	3881929	3883632	+	GTP-binding_nuclear_protein_Ran-3
LOC127255452	XP_051136929.1	3888144	3889153	-	uncharacterized_protein_LOC127255452_isoform_X1
LOC127255451	XP_051136927.1	3890761	3892375	-	cytochrome_P450_71D95-like
LOC127255383	XP_051136844.1	3907753	3909362	-	cytochrome_P450_71D95-like
LOC127255802	XP_051137498.1	3933845	3935902	+	cytochrome_P450_71D95-like
LOC127255441	XP_051136915.1	3936958	3939312	-	LOW_QUALITY_PROTEIN:_premnaspirodiene_oxygenase-like
LOC127255480	XP_051136968.1	3939898	3942436	-	pentatricopeptide_repeat-containing_protein_At2g39230,_mitochondrial-like
LOC127255442	XP_051136916.1	3943033	3944381	+	putative_U-box_domain-containing_protein_46
LOC12725_3215	XP_051136911.1	3945180	3952093	-	LOC12725_3215
LOC127255411	XP_051136880.1	3953479	3956308	+	uncharacterized_protein_LOC127255411
LOC127255804	XP_051137500.1	3959550	3960896	+	uncharacterized_protein_LOC127255804
LOC127255746	XP_051137419.1	3961823	3963640	-	floral_homeotic_protein_GLOBOSA
LOC127256008	XP_051137793.1	3964961	3970169	-	3beta-hydroxysteroid-_dehydrogenase/decarboxylase-like
LOC127255796	XP_051137491.1	3971530	3976341	+	uncharacterized_protein_LOC127255796_isoform_X1
LOC127255944	XP_051137700.1	3977448	3978024	-	ethylene-responsive_transcription_factor_ERF017-like
LOC127255606	XP_051137188.1	3983964	3986668	+	3-ketoacyl-CoA_synthase_10-like
LOC127255607	XP_051137189.1	3986918	3988193	-	F-box_only_protein_13
LOC127255750	XP_051137422.1	3990903	3992271	+	CBL-interacting_serine/threonine-protein_kinase_5-like
Table of Blast hits (query gene, subject gene, %identity, blast score, %coverage, e-value):
MCH03g18710	LOC127255480	61	1020	98.715	3.1e-296
MCH03g18720	LOC127255441	73	318	31.3272	5.8e-85
MCH03g18720	LOC127255451	58	257	31.3272	9.3e-67
MCH03g18720	LOC127255802	54	254	31.4815	7.9e-66
MCH03g18720	LOC127255383	51	242	31.1728	5.3e-62
MCH03g18730	LOC127255441	57	554	86.3884	3.1e-156
MCH03g18730	LOC127255802	45	431	89.1107	3.1e-119
MCH03g18730	LOC127255451	44	420	87.1143	9.3e-116
MCH03g18730	LOC127255383	45	416	86.7514	1.3e-114
MCH03g18750	LOC127255802	58	575	99.3976	1.6e-162
MCH03g18750	LOC127255451	57	556	98.5944	7.5e-157
MCH03g18750	LOC127255383	55	534	99.3976	5.2e-150
MCH03g18750	LOC127255441	50	493	97.3896	6.0e-138
MCH03g18760	LOC127255802	61	625	100.803	1.3e-177
MCH03g18760	LOC127255451	57	588	98.996	2.3e-166
MCH03g18760	LOC127255383	58	586	101.004	8.8e-166
MCH03g18760	LOC127255441	50	554	101.406	4.8e-156
>>
33. BKCP01005183.1_c81
Source: Striga asiatica UVA1 DNA, scaffold22, whole genome shotgun sequence
Type: polyketide
Number of proteins with BLAST hits to this cluster: 10
Cumulative BLAST score: 2962
Table of genes, locations, strands and annotations of subject cluster:
STAS_12936	GER36594.1	2295419	2297479	+	hydroxyproline-rich_glycoprotein
STAS_12941	GER36595.1	2299003	2304232	-	3-ketoacyl-CoA_synthase
STAS_12938	GER36596.1	2322320	2322890	+	ethylene-responsive_transcription_factor
STAS_12937	GER36597.1	2342005	2343163	+	glutathione_S-transferase_THETA_3
STAS_12943	GER36598.1	2347112	2349685	-	alpha/beta-Hydrolases_superfamily_protein
STAS_12939	GER36599.1	2353521	2356077	+	pentatricopeptide_repeat-containing_family_protein
STAS_12940	GER36600.1	2356941	2359199	-	cytochrome_P450
STAS_12942	GER36601.1	2370280	2373364	-	hypothetical_protein
Table of Blast hits (query gene, subject gene, %identity, blast score, %coverage, e-value):
MCH03g18710	STAS_12939	61	1022	99.2991	6.3e-297
MCH03g18720	STAS_12940	63	287	31.7901	8.4e-76
MCH03g18730	STAS_12940	49	464	86.5699	5.6e-129
MCH03g18750	STAS_12940	58	568	100.201	2.5e-160
MCH03g18760	STAS_12940	61	621	102.61	3.2e-176
>>
34. CM084300.1_c294
Source: Salvia divinorum isolate SAF-2024a chromosome 11, whole genome shotgun sequence
Type: terpene
Number of proteins with BLAST hits to this cluster: 9
Cumulative BLAST score: 3662
Table of genes, locations, strands and annotations of subject cluster:
AAHA92_32442	KAL1532429.1	5968437	5970978	+	tRNA_(cytosine(38)-C(5))-methyltransferase
AAHA92_32443	KAL1532431.1	5971737	5973361	+	premnaspirodiene_oxygenase-like
AAHA92_3_367	KAL1532432.1	5974200	5977641	-	AAHA92_3_367
Table of Blast hits (query gene, subject gene, %identity, blast score, %coverage, e-value):
MCH03g18710	AAHA92_32442	77	1302	99.8832	0.0e+00
MCH03g18720	AAHA92_32443	86	373	31.7901	1.5e-101
MCH03g18730	AAHA92_32443	61	592	85.6624	1.0e-167
MCH03g18740	AAHA92_3_367	84	309	32.4771	2.3e-82
MCH03g18750	AAHA92_32443	53	512	96.1847	1.2e-143
MCH03g18760	AAHA92_32443	55	574	99.1968	2.7e-162
>>
35. CM073606.1_c250
Source: Solanum bulbocastanum cultivar 11H21 chromosome 10, whole genome shotgun sequence
Type: putative
Number of proteins with BLAST hits to this cluster: 9
Cumulative BLAST score: 3812
Table of genes, locations, strands and annotations of subject cluster:
RDI58_025347	KAK6778629.1	49605516	49617376	+	hypothetical_protein
RDI58_025348	KAK6778630.1	49619083	49619788	-	hypothetical_protein
RDI58_025349	KAK6778631.1	49628162	49628735	-	hypothetical_protein
RDI58_025350	KAK6778632.1	49642334	49645085	+	hypothetical_protein
RDI58_025351	KAK6778633.1	49646626	49647676	+	hypothetical_protein
RDI58_025352	KAK6778634.1	49648611	49648944	-	hypothetical_protein
RDI58_025353	KAK6778635.1	49650462	49652101	-	hypothetical_protein
RDI58_025354	KAK6778636.1	49654420	49654654	-	hypothetical_protein
RDI58_025355	KAK6778637.1	49657323	49660375	-	hypothetical_protein
RDI58_025356	KAK6778638.1	49662623	49663091	-	hypothetical_protein
Table of Blast hits (query gene, subject gene, %identity, blast score, %coverage, e-value):
MCH03g18720	RDI58_025353	57	257	31.3272	1.6e-66
MCH03g18720	RDI58_025355	56	253	31.6358	1.8e-65
MCH03g18720	RDI58_025356	55	183	22.6852	2.2e-44
MCH03g18720	RDI58_025352	59	154	16.358	1.5e-35
MCH03g18730	RDI58_025353	49	473	86.7514	1.2e-131
MCH03g18730	RDI58_025355	48	403	76.951	9.0e-111
MCH03g18750	RDI58_025353	49	497	102.41	5.4e-139
MCH03g18750	RDI58_025355	52	437	85.3414	5.1e-121
MCH03g18750	RDI58_025356	62	201	29.5181	8.0e-50
MCH03g18760	RDI58_025353	51	523	101.807	9.2e-147
MCH03g18760	RDI58_025355	51	431	84.3373	2.8e-119
>>
36. NC_081351.1_c242
Source: Lycium ferocissimum isolate CSIRO_LF1 chromosome 10, AGI_CSIRO_Lferr_CH_V1, whole genome shotgun sequence
Type: terpene
Number of proteins with BLAST hits to this cluster: 9
Cumulative BLAST score: 1132
Table of genes, locations, strands and annotations of subject cluster:
LOC132033299	XP_059279225.1	29995389	29996963	+	LOW_QUALITY_PROTEIN:_allene_oxide_synthase_1,_chloroplastic-like
LOC132033300	XP_059279226.1	30004493	30006068	+	allene_oxide_synthase_1,_chloroplastic-like
LOC132033301	XP_059279227.1	30010514	30016688	-	wall-associated_receptor_kinase-like_14
LOC132033302	XP_059279228.1	30046221	30048327	+	protein_JINGUBANG-like
LOC132035306	XP_059281560.1	30102254	30105655	-	probable_CoA_ligase_CCL5
LOC132033303	XP_059279229.1	30107341	30109744	-	vetispiradiene_synthase_2-like
LOC132033305	XP_059279230.1	30126006	30130820	-	inactive_protein_kinase_SELMODRAFT_444075-like_isoform_X1
LOC13203_1717	XP_059279231.1	30126133	30130820	-	LOC13203_1717
LOC13203_1718	XP_059279232.1	30126553	30130820	-	LOC13203_1718
LOC132033310	XP_059279238.1	30147247	30149658	-	cytochrome_P450_CYP82D47-like
LOC132033308	XP_059279236.1	30177323	30179521	-	cytochrome_P450_CYP82D47-like
LOC132033307	XP_059279235.1	30189501	30191673	-	cytochrome_P450_CYP82D47-like
LOC132035439	XP_059281701.1	30214518	30215202	+	uncharacterized_protein_LOC132035439
LOC132033309	XP_059279237.1	30226266	30229118	-	cytochrome_P450_CYP82D47-like
LOC13203_1719	XP_059279240.1	30233875	30237356	-	LOC13203_1719
Table of Blast hits (query gene, subject gene, %identity, blast score, %coverage, e-value):
MCH03g18720	LOC132033310	36	153	31.0185	2.5e-35
MCH03g18730	LOC132033308	33	247	91.4701	8.2e-64
MCH03g18730	LOC132033309	32	242	90.0181	4.5e-62
MCH03g18740	LOC132033303	67	255	32.844	5.1e-66
MCH03g18750	LOC132033308	33	235	97.5904	3.8e-60
>>
37. JABTTQ020001615.1_c382
Source: Rehmannia glutinosa cultivar Qinhuai isolate DH-2019 Scaffold1686, whole genome shotgun sequence
Type: terpene
Number of proteins with BLAST hits to this cluster: 8
Cumulative BLAST score: 9709
Table of genes, locations, strands and annotations of subject cluster:
DH2020_036477	KAK6129770.1	157246	160475	+	hypothetical_protein
DH2020_036478	KAK6129771.1	161393	167743	-	hypothetical_protein
DH2020_036479	KAK6129772.1	168815	174558	+	hypothetical_protein
DH2020_036480	KAK6129773.1	188286	189126	+	hypothetical_protein
DH2020_036481	KAK6129774.1	194290	196383	+	hypothetical_protein
DH2020_036482	KAK6129775.1	199503	201388	-	hypothetical_protein
DH2020_036483	KAK6129776.1	208048	210325	+	hypothetical_protein
DH2020_036484	KAK6129777.1	212475	214355	-	hypothetical_protein
DH2020_036485	KAK6129778.1	219763	223865	+	hypothetical_protein
DH2020_036486	KAK6129779.1	228943	230812	-	hypothetical_protein
DH2020_036487	KAK6129780.1	234919	244720	-	hypothetical_protein
Table of Blast hits (query gene, subject gene, %identity, blast score, %coverage, e-value):
MCH03g18720	DH2020_036481	60	275	31.7901	4.3e-72
MCH03g18720	DH2020_036486	61	271	31.3272	6.3e-71
MCH03g18720	DH2020_036482	59	264	31.3272	1.3e-68
MCH03g18720	DH2020_036483	58	263	31.3272	2.2e-68
MCH03g18720	DH2020_036484	59	262	31.6358	2.9e-68
MCH03g18730	DH2020_036486	51	480	86.9328	7.5e-134
MCH03g18730	DH2020_036481	49	466	86.5699	1.5e-129
MCH03g18730	DH2020_036482	48	451	85.4809	2.9e-125
MCH03g18730	DH2020_036484	49	451	85.8439	2.9e-125
MCH03g18730	DH2020_036483	48	427	81.4882	7.6e-118
MCH03g18740	DH2020_036485	77	292	32.844	2.2e-77
MCH03g18750	DH2020_036482	52	509	96.7871	1.0e-142
MCH03g18750	DH2020_036484	52	508	99.3976	1.8e-142
MCH03g18750	DH2020_036486	51	501	99.3976	2.9e-140
MCH03g18750	DH2020_036481	51	493	99.7992	7.8e-138
MCH03g18750	DH2020_036483	52	466	92.3695	1.0e-129
MCH03g18750	DH2020_036480	50	241	48.3936	5.3e-62
MCH03g18760	DH2020_036486	56	592	102.61	1.2e-167
MCH03g18760	DH2020_036482	57	575	98.5944	1.6e-162
MCH03g18760	DH2020_036484	56	567	99.7992	3.2e-160
MCH03g18760	DH2020_036481	55	557	100.803	3.4e-157
MCH03g18760	DH2020_036483	55	509	91.5663	1.4e-142
MCH03g18760	DH2020_036480	55	289	50	2.9e-76
>>
38. NC_026150.1_c122
Source: Sesamum indicum cultivar Zhongzhi No. 13 linkage group LG6, S_indicum_v1.0, whole genome shotgun sequence
Type: terpene
Number of proteins with BLAST hits to this cluster: 8
Cumulative BLAST score: 8719
Table of genes, locations, strands and annotations of subject cluster:
LOC105164835	XP_011081930.1	17750705	17752444	-	uncharacterized_protein_LOC105164835
LOC105164836	XP_011081932.1	17758225	17759828	+	cytochrome_P450_71D95-like
LOC105164838	XP_011081934.1	17761065	17762656	-	cytochrome_P450_71D95-like
LOC105164839	XP_011081935.1	17777078	17778684	-	cytochrome_P450_71D95-like
LOC10516_2428	XP_011082248.1	17780194	17782569	+	LOC10516_2428
LOC105165074	XP_020549877.1	17785286	17786674	-	premnaspirodiene_oxygenase-like
Table of Blast hits (query gene, subject gene, %identity, blast score, %coverage, e-value):
MCH03g18720	LOC105164836	64	304	31.4815	6.7e-81
MCH03g18720	LOC105165074	66	304	31.1728	8.7e-81
MCH03g18720	LOC105164838	64	296	31.1728	1.8e-78
MCH03g18720	LOC105164839	64	296	31.1728	2.4e-78
MCH03g18730	LOC105164838	50	497	86.7514	4.6e-139
MCH03g18730	LOC105165074	53	492	78.2214	1.5e-137
MCH03g18730	LOC105164839	50	492	86.9328	1.9e-137
MCH03g18730	LOC105164836	50	489	86.7514	1.2e-136
MCH03g18740	LOC10516_2428	82	311	32.6606	6.0e-83
MCH03g18750	LOC105164838	64	644	98.7952	3.6e-183
MCH03g18750	LOC105164839	65	640	98.1928	5.1e-182
MCH03g18750	LOC105164836	63	626	98.3936	5.9e-178
MCH03g18750	LOC105165074	54	500	86.9478	4.9e-140
MCH03g18760	LOC105164838	74	758	100.402	1.3e-217
MCH03g18760	LOC105164839	74	756	100.402	4.9e-217
MCH03g18760	LOC105164836	72	731	100.402	2.2e-209
MCH03g18760	LOC105165074	63	583	86.3454	5.7e-165
>>
39. NC_061122.1_c270
Source: Capsicum annuum cultivar UCD-10X-F1 chromosome 12, UCD10Xv1.1, whole genome shotgun sequence
Type: terpene
Number of proteins with BLAST hits to this cluster: 8
Cumulative BLAST score: 7164
Table of genes, locations, strands and annotations of subject cluster:
LOC124889502	XP_047257381.1	13667194	13667565	+	5-epiaristolochene_synthase-like
LOC107849617	XP_016549659.1	13760937	13763078	-	cytochrome_P450_71D7-like
LOC107851731	XP_016552300.1	13793622	13795525	-	cytochrome_P450_71D7
LOC107851512	XP_016552055.2	14418342	14421200	-	cytochrome_P450_71D7
LOC107849698	XP_016549742.1	14647257	14649623	-	cytochrome_P450_71D7-like
LOC107849445	XP_047257457.1	14856479	14859701	+	uncharacterized_protein_K02A2.6-like
LOC107851706	XP_016552278.1	14889592	14891905	+	5-epi-aristolochene_synthase_2-like_isoform_X1
LOC107849665	XP_016549707.1	14918455	14920941	+	probable_CoA_ligase_CCL5
LOC107850848	XP_016551118.1	14928992	14933640	-	acyl-CoA-binding_domain-containing_protein_4
LOC107849443	XP_016549505.1	14969265	14969919	+	glycine-rich_cell_wall_structural_protein_2-like
LOC107851438	XP_016551932.1	14971151	14979499	-	protein_BTR1
LOC107850829	XP_016551097.1	15014506	15014917	+	histone_H2B.3
LOC107850828	XP_016551096.1	15032434	15032878	+	histone_H2B.3
LOC107850664	XP_047256714.1	15066110	15073145	+	uncharacterized_protein_LOC107850664_isoform_X1
LOC107851405	XP_016551890.2	15075391	15084184	-	restin_homolog
LOC107851063	XP_016551446.1	15094353	15095394	+	acetylglutamate_kinase
Table of Blast hits (query gene, subject gene, %identity, blast score, %coverage, e-value):
MCH03g18720	LOC107851512	58	261	31.3272	6.5e-68
MCH03g18720	LOC107849617	58	261	31.6358	8.4e-68
MCH03g18720	LOC107849698	60	261	31.6358	8.4e-68
MCH03g18720	LOC107851731	57	254	31.6358	7.9e-66
MCH03g18730	LOC107849698	48	462	86.9328	1.6e-128
MCH03g18730	LOC107849617	48	460	86.9328	8.1e-128
MCH03g18730	LOC107851731	48	455	86.7514	3.4e-126
MCH03g18730	LOC107851512	46	452	86.9328	1.7e-125
MCH03g18740	LOC107851706	66	247	32.844	1.4e-63
MCH03g18750	LOC107849617	52	499	97.7912	1.4e-139
MCH03g18750	LOC107849698	51	495	99.3976	1.6e-138
MCH03g18750	LOC107851731	50	491	101.004	3.0e-137
MCH03g18750	LOC107851512	50	488	97.992	3.3e-136
MCH03g18760	LOC107849698	52	528	99.1968	2.8e-148
MCH03g18760	LOC107849617	52	524	100.402	4.1e-147
MCH03g18760	LOC107851512	51	516	99.3976	1.1e-144
MCH03g18760	LOC107851731	50	510	100.201	6.1e-143
>>
40. CM073607.1_c261
Source: Solanum bulbocastanum cultivar 11H21 chromosome 11, whole genome shotgun sequence
Type: terpene
Number of proteins with BLAST hits to this cluster: 8
Cumulative BLAST score: 6936
Table of genes, locations, strands and annotations of subject cluster:
RDI58_026226	KAK6775225.1	4091413	4093449	+	hypothetical_protein
RDI58_026227	KAK6775226.1	4096643	4099449	+	hypothetical_protein
RDI58_026228	KAK6775227.1	4131711	4133745	+	hypothetical_protein
RDI58_026229	KAK6775228.1	4134783	4136686	-	hypothetical_protein
RDI58_026230	KAK6775229.1	4139092	4142034	+	hypothetical_protein
RDI58_026231	KAK6775230.1	4146091	4146457	-	hypothetical_protein
RDI58_026232	KAK6775231.1	4151283	4151853	-	hypothetical_protein
RDI58_026233	KAK6775232.1	4162200	4164484	+	hypothetical_protein
RDI58_026234	KAK6775233.1	4165532	4166828	-	hypothetical_protein
RDI58_026235	KAK6775234.1	4169830	4171884	-	hypothetical_protein
RDI58_026236	KAK6775235.1	4205521	4206260	-	hypothetical_protein
RDI58_026237	KAK6775236.1	4212398	4212955	-	hypothetical_protein
RDI58_026238	KAK6775237.1	4225490	4227775	+	hypothetical_protein
RDI58_026239	KAK6775238.1	4228816	4230112	-	hypothetical_protein
RDI58_026240	KAK6775239.1	4252260	4252683	+	hypothetical_protein
RDI58_026241	KAK6775240.1	4255946	4258122	-	hypothetical_protein
RDI58_026242	KAK6775241.1	4260684	4263056	+	hypothetical_protein
RDI58_026243	KAK6775242.1	4265459	4266908	-	hypothetical_protein
Table of Blast hits (query gene, subject gene, %identity, blast score, %coverage, e-value):
MCH03g18720	RDI58_026234	58	269	31.6358	2.4e-70
MCH03g18720	RDI58_026239	58	269	31.6358	4.1e-70
MCH03g18720	RDI58_026241	58	266	31.6358	2.0e-69
MCH03g18720	RDI58_026229	58	261	31.3272	8.4e-68
MCH03g18730	RDI58_026241	47	461	87.2958	3.6e-128
MCH03g18730	RDI58_026234	47	356	68.2396	1.6e-96
MCH03g18730	RDI58_026239	47	350	68.2396	1.2e-94
MCH03g18730	RDI58_026229	52	241	37.3866	7.7e-62
MCH03g18740	RDI58_026226	65	252	32.844	4.3e-65
MCH03g18740	RDI58_026233	65	251	32.844	5.6e-65
MCH03g18740	RDI58_026228	65	249	32.844	2.8e-64
MCH03g18740	RDI58_026238	64	245	32.844	5.3e-63
MCH03g18740	RDI58_026231	68	165	21.2844	6.9e-39
MCH03g18740	RDI58_026235	59	161	23.4862	1.0e-37
MCH03g18740	RDI58_026237	53	92	17.6147	3.3e-17
MCH03g18750	RDI58_026241	51	492	102.209	2.3e-137
MCH03g18750	RDI58_026234	52	381	75.9036	3.3e-104
MCH03g18750	RDI58_026239	52	379	75.9036	1.6e-103
MCH03g18750	RDI58_026229	57	246	40.7631	1.7e-63
MCH03g18760	RDI58_026241	51	519	100.803	1.0e-145
MCH03g18760	RDI58_026234	52	394	75.502	3.8e-108
MCH03g18760	RDI58_026239	52	390	75.502	7.1e-107
MCH03g18760	RDI58_026229	56	247	41.5663	9.7e-64
>>
41. NC_039913.1_c393
Source: Coffea arabica cultivar Caturra red isolate CCC135-36 chromosome 8c, Cara_1.0, whole genome shotgun sequence
Type: terpene
Number of proteins with BLAST hits to this cluster: 7
Cumulative BLAST score: 16486
Table of genes, locations, strands and annotations of subject cluster:
LOC113705918	XP_027083623.1	23472440	23473890	-	uncharacterized_protein_LOC113705918
LOC113705919	XP_027083624.1	23511239	23512471	+	premnaspirodiene_oxygenase-like
LOC113706593	XP_027084321.1	23519121	23520864	-	premnaspirodiene_oxygenase-like
LOC113705920	XP_027083625.1	23586831	23588771	-	cytochrome_P450_71D7-like
LOC113705922	XP_027083627.1	23595665	23599144	+	premnaspirodiene_oxygenase-like
LOC113705923	XP_027083628.1	23601683	23603285	+	premnaspirodiene_oxygenase-like
LOC113705924	XP_027083629.1	23604356	23605553	+	cytochrome_P450_71D15-like
LOC113705415	XP_027083067.1	23618966	23620585	-	premnaspirodiene_oxygenase-like
LOC113705925	XP_027083630.1	23639186	23641943	-	uncharacterized_protein_LOC113705925
LOC113705926	XP_027083631.1	23659230	23661424	-	protein_FAR1-RELATED_SEQUENCE_4-like
LOC113706493	XP_027084207.1	23702782	23704622	-	premnaspirodiene_oxygenase-like
LOC113705546	XP_027083239.1	23711583	23719419	-	cis-abienol_synthase,_chloroplastic-like_isoform_X1
LOC113705927	XP_027083632.1	23733303	23735409	+	probable_(S)-N-methylcoclaurine_3'-hydroxylase_isozyme_2
LOC113705929	XP_027083633.1	23751204	23751933	-	uncharacterized_protein_LOC113705929
LOC113705931	XP_027083634.1	23790688	23791162	+	rRNA_2'-O-methyltransferase_fibrillarin-like
LOC113706656	XP_027084388.1	23801232	23802840	+	premnaspirodiene_oxygenase-like
LOC113706621	XP_027084349.1	23804154	23805823	+	premnaspirodiene_oxygenase-like
LOC113705343	XP_027082962.1	23814752	23824723	+	copal-8-ol_diphosphate_hydratase,_chloroplastic-like_isoform_X1
LOC113705933	XP_027083635.1	23859568	23861137	-	uncharacterized_protein_LOC113705933
LOC113707371	XP_027085464.1	23916052	23920573	-	probable_folate-biopterin_transporter_2_isoform_X1
LOC113705300	XP_027082907.1	24011472	24013094	+	premnaspirodiene_oxygenase-like
LOC113705602	XP_027083314.1	24041094	24043536	+	premnaspirodiene_oxygenase-like
LOC113706417	XP_027084121.1	24145798	24157212	+	copal-8-ol_diphosphate_hydratase,_chloroplastic-like_isoform_X1
LOC113705934	XP_027083636.1	24162063	24178519	+	cis-abienol_synthase,_chloroplastic-like
Table of Blast hits (query gene, subject gene, %identity, blast score, %coverage, e-value):
MCH03g18720	LOC113706621	64	294	31.7901	9.0e-78
MCH03g18720	LOC113705415	63	287	31.3272	1.1e-75
MCH03g18720	LOC113706656	62	277	31.3272	1.1e-72
MCH03g18720	LOC113706593	61	273	31.4815	1.6e-71
MCH03g18720	LOC113705922	58	267	31.6358	1.5e-69
MCH03g18720	LOC113705923	58	261	31.4815	6.5e-68
MCH03g18720	LOC113705300	60	260	31.3272	1.1e-67
MCH03g18720	LOC113706493	59	258	31.6358	7.2e-67
MCH03g18720	LOC113705919	60	254	30.5556	7.9e-66
MCH03g18720	LOC113705602	53	180	24.6914	2.5e-43
MCH03g18720	LOC113705924	50	124	18.8272	1.2e-26
MCH03g18720	LOC113705920	54	113	15.2778	3.7e-23
MCH03g18730	LOC113706621	50	482	86.5699	1.5e-134
MCH03g18730	LOC113706656	50	469	86.7514	1.3e-130
MCH03g18730	LOC113706593	50	465	87.4773	3.3e-129
MCH03g18730	LOC113705922	48	453	86.7514	9.9e-126
MCH03g18730	LOC113706493	50	445	84.755	2.1e-123
MCH03g18730	LOC113705415	48	444	86.0254	4.6e-123
MCH03g18730	LOC113705300	48	439	86.2069	1.9e-121
MCH03g18730	LOC113705923	46	424	86.3884	4.9e-117
MCH03g18730	LOC113705602	47	360	74.5917	1.1e-97
MCH03g18730	LOC113705919	48	282	56.9873	2.3e-74
MCH03g18750	LOC113706621	48	483	101.406	8.0e-135
MCH03g18750	LOC113705415	47	473	101.406	1.1e-131
MCH03g18750	LOC113706593	48	472	101.004	1.4e-131
MCH03g18750	LOC113706656	48	469	101.406	1.2e-130
MCH03g18750	LOC113705923	48	466	97.992	1.0e-129
MCH03g18750	LOC113705300	46	459	102.008	1.2e-127
MCH03g18750	LOC113706493	47	444	100.602	4.1e-123
MCH03g18750	LOC113705922	45	441	101.606	3.5e-122
MCH03g18750	LOC113705602	46	363	80.1205	1.2e-98
MCH03g18750	LOC113705919	47	285	62.4498	4.2e-75
MCH03g18750	LOC113705927	34	255	99.3976	3.6e-66
MCH03g18760	LOC113706621	51	535	101.004	2.3e-150
MCH03g18760	LOC113706593	51	529	101.406	1.3e-148
MCH03g18760	LOC113705300	52	527	100.602	6.3e-148
MCH03g18760	LOC113705415	51	522	100.803	2.0e-146
MCH03g18760	LOC113706656	51	515	100.803	1.5e-144
MCH03g18760	LOC113705923	50	496	99.3976	9.2e-139
MCH03g18760	LOC113705922	48	486	100.602	9.5e-136
MCH03g18760	LOC113706493	47	466	98.5944	1.3e-129
MCH03g18760	LOC113705602	48	395	80.7229	2.9e-108
MCH03g18760	LOC113705919	50	294	61.4458	6.9e-78
>>
42. NC_039912.1_c372
Source: Coffea arabica cultivar Caturra red isolate CCC135-36 chromosome 8e, Cara_1.0, whole genome shotgun sequence
Type: terpene
Number of proteins with BLAST hits to this cluster: 7
Cumulative BLAST score: 13557
Table of genes, locations, strands and annotations of subject cluster:
LOC11370_2137	XP_027080599.1	32295486	32303102	-	LOC11370_2137
LOC113703438	XP_027080601.1	32295486	32303337	-	cis-abienol_synthase,_chloroplastic-like_isoform_X3
LOC113702941	XP_027079925.1	32309346	32318491	-	copal-8-ol_diphosphate_hydratase,_chloroplastic-like_isoform_X1
LOC113703919	XP_027081241.1	32383299	32386329	-	premnaspirodiene_oxygenase-like
LOC113702659	XP_027079571.1	32475859	32477481	-	premnaspirodiene_oxygenase-like
LOC113704344	XP_027081995.1	32571668	32576026	+	probable_folate-biopterin_transporter_2
LOC113703592	XP_027080804.1	32643983	32646491	-	copal-8-ol_diphosphate_hydratase,_chloroplastic-like
LOC113703534	XP_027080732.1	32662900	32664506	-	premnaspirodiene_oxygenase-like
LOC113703338	XP_027080461.1	32665733	32667341	-	premnaspirodiene_oxygenase-like
LOC113702909	XP_027079886.1	32672694	32680517	+	cis-abienol_synthase,_chloroplastic-like_isoform_X1
LOC113702678	XP_027079598.1	32716371	32718211	+	premnaspirodiene_oxygenase-like
LOC113704754	XP_027082428.1	32735927	32739131	+	protein_FAR1-RELATED_SEQUENCE_5-like
LOC113702694	XP_027079621.1	32773804	32775423	+	premnaspirodiene_oxygenase-like
LOC113704755	XP_027082429.1	32781263	32782307	-	premnaspirodiene_oxygenase-like
LOC113703504	XP_027080685.1	32783811	32785413	-	premnaspirodiene_oxygenase-like
LOC113704756	XP_027082431.1	32787969	32790053	-	premnaspirodiene_oxygenase-like
LOC113704757	XP_027082432.1	32812163	32812811	-	uncharacterized_protein_LOC113704757
Table of Blast hits (query gene, subject gene, %identity, blast score, %coverage, e-value):
MCH03g18720	LOC113703534	65	291	31.3272	5.8e-77
MCH03g18720	LOC113702694	64	289	31.3272	2.2e-76
MCH03g18720	LOC113703338	63	279	31.3272	3.0e-73
MCH03g18720	LOC113704756	59	270	31.6358	1.1e-70
MCH03g18720	LOC113703504	58	264	31.4815	7.6e-69
MCH03g18720	LOC113702678	59	255	31.6358	3.5e-66
MCH03g18720	LOC113702659	58	254	31.3272	1.0e-65
MCH03g18720	LOC113703919	55	240	31.6358	1.5e-61
MCH03g18720	LOC113704755	44	178	33.0247	7.2e-43
MCH03g18730	LOC113703534	50	477	86.5699	6.4e-133
MCH03g18730	LOC113703338	50	469	86.7514	1.3e-130
MCH03g18730	LOC113702694	47	446	86.5699	1.6e-123
MCH03g18730	LOC113704756	48	441	86.7514	5.1e-122
MCH03g18730	LOC113702678	49	440	85.8439	1.1e-121
MCH03g18730	LOC113702659	47	433	86.2069	8.1e-120
MCH03g18730	LOC113703504	46	428	86.3884	2.6e-118
MCH03g18730	LOC113703919	47	425	86.7514	3.8e-117
MCH03g18750	LOC113703534	48	481	101.406	4.0e-134
MCH03g18750	LOC113702694	47	475	101.406	1.7e-132
MCH03g18750	LOC113703338	47	467	101.406	7.8e-130
MCH03g18750	LOC113703504	48	463	96.7871	6.6e-129
MCH03g18750	LOC113702659	46	453	102.008	1.2e-125
MCH03g18750	LOC113702678	47	443	100.602	1.2e-122
MCH03g18750	LOC113704756	45	439	99.3976	1.3e-121
MCH03g18750	LOC113703919	46	426	99.1968	8.9e-118
MCH03g18760	LOC113703534	51	536	101.004	8.0e-151
MCH03g18760	LOC113702659	52	524	100.803	4.1e-147
MCH03g18760	LOC113702694	51	524	100.803	4.1e-147
MCH03g18760	LOC113703338	51	522	101.004	2.0e-146
MCH03g18760	LOC113703504	50	498	99.3976	1.8e-139
MCH03g18760	LOC113704756	48	483	101.004	8.0e-135
MCH03g18760	LOC113703919	48	481	99.1968	3.1e-134
MCH03g18760	LOC113702678	47	463	98.5944	6.6e-129
>>
43. CM091620.1_c144
Source: Forsythia ovata isolate KNKB202402200001 chromosome 5, whole genome shotgun sequence
Type: putative
Number of proteins with BLAST hits to this cluster: 7
Cumulative BLAST score: 13536
Table of genes, locations, strands and annotations of subject cluster:
Fot_19144	KAL2537753.1	35297098	35299590	+	Alcohol_dehydrogenase_class-P
Fot_19145	KAL2537754.1	35335082	35348568	+	Senescence/dehydration-associated_protein-related
Fot_19146	KAL2537755.1	35360781	35362396	+	Cytochrome
Fot_19147	KAL2537756.1	35388313	35410766	+	Cytochrome
Fot_19148	KAL2537757.1	35434395	35441192	-	hypothetical_protein
Fot_19149	KAL2537758.1	35442129	35443745	+	Cytochrome
Fot_19150	KAL2537759.1	35450849	35451257	-	Zinc_finger_A20_and_AN1_domain-containing_stress-associated_protein_5
Fot_19151	KAL2537760.1	35476390	35478006	+	Cytochrome
Fot_19152	KAL2537761.1	35482820	35483297	-	Zinc_finger_A20_and_AN1_domain-containing_stress-associated_protein_5
Fot_19153	KAL2537762.1	35501670	35503286	+	Cytochrome
Fot_19154	KAL2537763.1	35510042	35510519	-	Zinc_finger_A20_and_AN1_domain-containing_stress-associated_protein_5
Fot_19155	KAL2537764.1	35515970	35516396	-	Cytochrome
Fot_19156	KAL2537765.1	35529703	35531319	+	Cytochrome
Fot_19157	KAL2537766.1	35559710	35560924	-	Cytochrome
Fot_19158	KAL2537767.1	35560930	35561329	-	Cytochrome
Table of Blast hits (query gene, subject gene, %identity, blast score, %coverage, e-value):
MCH03g18720	Fot_19151	64	291	31.7901	7.6e-77
MCH03g18720	Fot_19146	63	290	31.7901	1.7e-76
MCH03g18720	Fot_19149	63	290	31.7901	1.7e-76
MCH03g18720	Fot_19156	63	290	31.7901	1.7e-76
MCH03g18720	Fot_19153	63	289	31.7901	2.2e-76
MCH03g18720	Fot_19147	64	289	31.7901	2.9e-76
MCH03g18720	Fot_19157	63	288	31.6358	4.9e-76
MCH03g18720	Fot_19155	63	202	21.4506	4.7e-50
MCH03g18730	Fot_19146	53	509	86.5699	1.5e-142
MCH03g18730	Fot_19147	52	508	86.5699	2.6e-142
MCH03g18730	Fot_19149	52	508	86.5699	3.4e-142
MCH03g18730	Fot_19151	52	508	86.5699	3.4e-142
MCH03g18730	Fot_19156	52	507	86.3884	4.4e-142
MCH03g18730	Fot_19153	52	506	86.5699	9.8e-142
MCH03g18730	Fot_19157	54	407	67.3321	6.2e-112
MCH03g18750	Fot_19149	56	561	101.807	2.3e-158
MCH03g18750	Fot_19151	56	561	101.807	2.3e-158
MCH03g18750	Fot_19153	56	561	101.807	3.0e-158
MCH03g18750	Fot_19156	56	560	101.205	6.8e-158
MCH03g18750	Fot_19146	55	558	101.205	2.0e-157
MCH03g18750	Fot_19147	55	557	100.803	3.4e-157
MCH03g18750	Fot_19157	56	431	75.502	2.8e-119
MCH03g18760	Fot_19153	58	604	100.201	2.4e-171
MCH03g18760	Fot_19149	58	603	100.201	5.3e-171
MCH03g18760	Fot_19151	58	603	100.201	7.0e-171
MCH03g18760	Fot_19147	57	602	100.803	9.1e-171
MCH03g18760	Fot_19156	57	601	100.201	2.0e-170
MCH03g18760	Fot_19146	57	601	100.201	2.6e-170
MCH03g18760	Fot_19157	58	451	74.498	3.4e-125
>>
44. CM091620.1_c142
Source: Forsythia ovata isolate KNKB202402200001 chromosome 5, whole genome shotgun sequence
Type: putative
Number of proteins with BLAST hits to this cluster: 7
Cumulative BLAST score: 12140
Table of genes, locations, strands and annotations of subject cluster:
Fot_19025	KAL2537634.1	32906621	32917270	+	Plasma-membrane_choline_transporter_family_protein
Fot_19026	KAL2537635.1	32925086	32927834	+	Alcohol_dehydrogenase_class-P
Fot_19027	KAL2537636.1	32942951	32943305	+	Protein_kinase_PINOID
Fot_19028	KAL2537637.1	32946026	32973681	+	Senescence/dehydration-associated_protein-related
Fot_19029	KAL2537638.1	33018466	33020081	+	Cytochrome
Fot_19030	KAL2537639.1	33047845	33066379	+	Cytochrome
Fot_19031	KAL2537640.1	33083499	33084150	+	F-box/LRR-repeat_protein_17
Fot_19032	KAL2537641.1	33087141	33087486	-	zinc_finger_A20_and_AN1_domain-containing_stress-associated_protein_5-like
Fot_19033	KAL2537642.1	33112629	33114245	+	Cytochrome
Fot_19034	KAL2537643.1	33119065	33119542	-	Zinc_finger_A20_and_AN1_domain-containing_stress-associated_protein_5
Fot_19035	KAL2537644.1	33138005	33139621	+	Cytochrome
Fot_19036	KAL2537645.1	33142882	33147052	-	putative_Zn-finger_protein
Fot_19037	KAL2537646.1	33152493	33152919	-	Cytochrome
Fot_19038	KAL2537647.1	33166212	33167828	+	Cytochrome
Fot_19039	KAL2537648.1	33196172	33197791	-	Cytochrome
Table of Blast hits (query gene, subject gene, %identity, blast score, %coverage, e-value):
MCH03g18720	Fot_19033	64	291	31.7901	7.6e-77
MCH03g18720	Fot_19035	64	291	31.7901	7.6e-77
MCH03g18720	Fot_19029	63	290	31.7901	1.7e-76
MCH03g18720	Fot_19030	63	290	31.7901	1.7e-76
MCH03g18720	Fot_19038	63	290	31.7901	1.7e-76
MCH03g18720	Fot_19039	63	288	31.6358	4.9e-76
MCH03g18720	Fot_19037	63	202	21.4506	4.7e-50
MCH03g18730	Fot_19029	52	508	86.5699	2.0e-142
MCH03g18730	Fot_19030	52	508	86.5699	3.4e-142
MCH03g18730	Fot_19039	52	508	86.5699	3.4e-142
MCH03g18730	Fot_19038	52	507	86.3884	4.4e-142
MCH03g18730	Fot_19035	52	507	86.5699	7.5e-142
MCH03g18730	Fot_19033	52	506	86.5699	9.8e-142
MCH03g18750	Fot_19033	56	562	101.807	1.4e-158
MCH03g18750	Fot_19030	56	561	101.807	2.3e-158
MCH03g18750	Fot_19035	56	561	101.807	2.3e-158
MCH03g18750	Fot_19039	56	561	101.807	2.3e-158
MCH03g18750	Fot_19038	56	560	101.205	6.8e-158
MCH03g18750	Fot_19029	55	559	101.205	1.5e-157
MCH03g18750	Fot_19037	58	180	28.1124	1.1e-43
MCH03g18760	Fot_19030	58	603	100.201	5.3e-171
MCH03g18760	Fot_19039	58	603	100.201	5.3e-171
MCH03g18760	Fot_19033	58	603	100.201	7.0e-171
MCH03g18760	Fot_19038	57	601	100.201	2.0e-170
MCH03g18760	Fot_19029	57	601	100.201	3.5e-170
MCH03g18760	Fot_19035	57	599	100.201	7.7e-170
>>
45. NC_062969.1_c234
Source: Salvia hispanica cultivar TCC Black 2014 chromosome 5, UniMelb_Shisp_WGS_1.0, whole genome shotgun sequence
Type: terpene
Number of proteins with BLAST hits to this cluster: 7
Cumulative BLAST score: 9657
Table of genes, locations, strands and annotations of subject cluster:
LOC125190747	XP_047944085.1	881075	882928	-	transcription_factor_MYB97-like
LOC125188696	XP_047941658.1	885973	887623	-	premnaspirodiene_oxygenase-like
LOC125188692	XP_047941654.1	892714	895757	+	bicyclo-germacrene_synthase-like
LOC125188132	XP_047940835.1	896030	898115	-	premnaspirodiene_oxygenase-like
LOC125188133	XP_047940836.1	900443	902597	-	cytochrome_P450_71D18-like
LOC125188695	XP_047941657.1	903308	904970	-	premnaspirodiene_oxygenase-like
LOC125188694	XP_047941656.1	910411	912955	-	premnaspirodiene_oxygenase-like
LOC125188135	XP_047940837.1	917798	919711	-	premnaspirodiene_oxygenase-like
LOC125188693	XP_047941655.1	928263	930842	-	cytochrome_P450_71D7-like
Table of Blast hits (query gene, subject gene, %identity, blast score, %coverage, e-value):
MCH03g18720	LOC125188132	56	253	31.0185	1.3e-65
MCH03g18720	LOC125188135	54	247	33.0247	9.7e-64
MCH03g18720	LOC125188696	55	245	31.0185	6.3e-63
MCH03g18720	LOC125188695	54	233	31.1728	2.5e-59
MCH03g18720	LOC125188694	53	231	30.8642	9.4e-59
MCH03g18720	LOC125188693	51	229	31.0185	2.7e-58
MCH03g18720	LOC125188133	63	173	18.3642	1.8e-41
MCH03g18730	LOC125188135	47	438	88.3848	2.5e-121
MCH03g18730	LOC125188132	46	436	88.2033	1.6e-120
MCH03g18730	LOC125188694	46	434	87.2958	6.2e-120
MCH03g18730	LOC125188693	44	416	86.9328	1.3e-114
MCH03g18730	LOC125188696	47	415	79.3103	3.0e-114
MCH03g18730	LOC125188695	44	397	81.6697	6.4e-109
MCH03g18750	LOC125188132	49	465	98.1928	1.7e-129
MCH03g18750	LOC125188694	47	446	100.201	8.3e-124
MCH03g18750	LOC125188693	47	439	98.7952	1.7e-121
MCH03g18750	LOC125188135	46	436	97.992	1.5e-120
MCH03g18750	LOC125188696	49	428	87.751	4.0e-118
MCH03g18750	LOC125188695	46	408	88.9558	2.5e-112
MCH03g18760	LOC125188132	50	512	99.5984	2.1e-143
MCH03g18760	LOC125188694	49	488	100	2.5e-136
MCH03g18760	LOC125188696	52	481	87.751	3.1e-134
MCH03g18760	LOC125188135	49	480	98.996	5.2e-134
MCH03g18760	LOC125188693	47	472	100.602	1.9e-131
MCH03g18760	LOC125188695	51	455	88.9558	3.1e-126
>>
46. NC_040042.1_c237
Source: Coffea eugenioides isolate CCC68of chromosome 8, Ceug_1.0, whole genome shotgun sequence
Type: terpene
Number of proteins with BLAST hits to this cluster: 7
Cumulative BLAST score: 8823
Table of genes, locations, strands and annotations of subject cluster:
LOC113780520	XP_027182117.1	31000775	31001189	+	uncharacterized_protein_LOC113780520
LOC113781061	XP_027182703.1	31003909	31007979	-	uncharacterized_protein_LOC113781061
LOC113781288	XP_027182999.1	31021082	31022688	+	premnaspirodiene_oxygenase-like_isoform_X1
LOC113780521	XP_027182118.1	31030473	31041903	+	copal-8-ol_diphosphate_hydratase,_chloroplastic-like
LOC113780522	XP_027182119.1	31047232	31049499	-	protein_FAR1-RELATED_SEQUENCE_5-like
LOC113780523	XP_027182121.1	31082357	31083377	+	putative_nuclease_HARBI1
LOC113780525	XP_027182122.1	31156378	31164043	-	copal-8-ol_diphosphate_hydratase,_chloroplastic-like
LOC11378_252	XP_027182848.1	31172310	31173916	-	LOC11378_252
LOC11378_253	XP_027182740.1	31175188	31176796	-	LOC11378_253
LOC11378_254	XP_027182968.1	31204006	31205612	-	LOC11378_254
LOC11378_255	XP_027182738.1	31207745	31209353	-	LOC11378_255
LOC113780526	XP_027182123.1	31210808	31211207	-	(S)-N-methylcoclaurine_3'-hydroxylase-like_protein
LOC113781746	XP_027183540.1	31214272	31222056	+	cis-abienol_synthase,_chloroplastic-like_isoform_X1
Table of Blast hits (query gene, subject gene, %identity, blast score, %coverage, e-value):
MCH03g18720	LOC113781288	65	292	31.3272	4.5e-77
MCH03g18720	LOC11378_252	65	292	31.3272	4.5e-77
MCH03g18720	LOC11378_254	65	292	31.3272	4.5e-77
MCH03g18720	LOC11378_253	63	279	31.3272	3.0e-73
MCH03g18720	LOC11378_255	62	277	31.3272	1.1e-72
MCH03g18730	LOC11378_252	50	477	86.5699	6.4e-133
MCH03g18730	LOC113781288	49	475	86.5699	2.4e-132
MCH03g18730	LOC11378_254	49	475	86.5699	2.4e-132
MCH03g18730	LOC11378_253	50	469	86.7514	1.7e-130
MCH03g18730	LOC11378_255	50	467	86.7514	6.6e-130
MCH03g18750	LOC113781288	48	482	101.406	1.8e-134
MCH03g18750	LOC11378_254	48	482	101.406	1.8e-134
MCH03g18750	LOC11378_252	48	482	101.406	2.3e-134
MCH03g18750	LOC11378_253	47	466	101.406	1.3e-129
MCH03g18750	LOC11378_255	47	465	101.406	3.0e-129
MCH03g18760	LOC113781288	51	537	101.004	6.1e-151
MCH03g18760	LOC11378_254	51	537	101.004	6.1e-151
MCH03g18760	LOC11378_252	51	536	101.004	8.0e-151
MCH03g18760	LOC11378_253	51	521	101.004	2.7e-146
MCH03g18760	LOC11378_255	51	520	101.004	5.9e-146
>>
47. CM069079.1_c114
Source: Solanum pinnatisectum isolate LQN chromosome 4, whole genome shotgun sequence
Type: putative
Number of proteins with BLAST hits to this cluster: 7
Cumulative BLAST score: 8042
Table of genes, locations, strands and annotations of subject cluster:
R3W88_012293	KAK4722060.1	44214504	44215107	-	hypothetical_protein
R3W88_012294	KAK4722061.1	44217496	44219047	-	hypothetical_protein
R3W88_012295	KAK4722062.1	44246279	44247251	+	hypothetical_protein
R3W88_012296	KAK4722063.1	44254547	44259324	-	hypothetical_protein
R3W88_012297	KAK4722064.1	44270298	44270865	+	hypothetical_protein
R3W88_012298	KAK4722065.1	44271457	44273053	+	hypothetical_protein
R3W88_012299	KAK4722066.1	44273331	44273607	+	hypothetical_protein
R3W88_012300	KAK4722067.1	44277430	44277580	+	hypothetical_protein
R3W88_012301	KAK4722068.1	44277658	44278516	+	hypothetical_protein
R3W88_012302	KAK4722069.1	44287439	44288804	-	hypothetical_protein
R3W88_012303	KAK4722070.1	44300505	44302144	+	hypothetical_protein
R3W88_012304	KAK4722071.1	44329031	44329451	-	hypothetical_protein
R3W88_012305	KAK4722072.1	44339492	44343297	+	hypothetical_protein
R3W88_012306	KAK4722073.1	44357907	44359517	+	hypothetical_protein
R3W88_012307	KAK4722074.1	44405523	44407082	+	hypothetical_protein
R3W88_012308	KAK4722075.1	44464237	44465876	+	hypothetical_protein
R3W88_012309	KAK4722076.1	44470046	44471574	+	hypothetical_protein
R3W88_012310	KAK4722077.1	44476736	44477168	+	hypothetical_protein
R3W88_012311	KAK4722078.1	44479978	44481328	+	hypothetical_protein
R3W88_012312	KAK4722079.1	44481583	44496140	-	hypothetical_protein
Table of Blast hits (query gene, subject gene, %identity, blast score, %coverage, e-value):
MCH03g18720	R3W88_012303	59	260	31.3272	1.9e-67
MCH03g18720	R3W88_012306	59	257	31.6358	1.6e-66
MCH03g18720	R3W88_012308	56	248	31.4815	5.7e-64
MCH03g18720	R3W88_012309	54	237	30.7099	1.7e-60
MCH03g18720	R3W88_012307	61	225	26.2346	5.1e-57
MCH03g18730	R3W88_012306	50	463	87.2958	9.5e-129
MCH03g18730	R3W88_012303	48	453	86.5699	9.9e-126
MCH03g18730	R3W88_012308	47	443	86.5699	7.8e-123
MCH03g18730	R3W88_012307	48	421	80.5808	3.2e-116
MCH03g18730	R3W88_012309	45	404	85.2995	4.0e-111
MCH03g18750	R3W88_012303	48	458	100.803	2.8e-127
MCH03g18750	R3W88_012306	50	456	101.606	8.1e-127
MCH03g18750	R3W88_012307	49	449	94.9799	1.7e-124
MCH03g18750	R3W88_012308	48	448	98.3936	2.9e-124
MCH03g18750	R3W88_012309	46	398	93.3735	2.6e-109
MCH03g18760	R3W88_012306	53	520	100.803	4.5e-146
MCH03g18760	R3W88_012303	49	500	99.7992	4.9e-140
MCH03g18760	R3W88_012308	48	494	102.008	4.6e-138
MCH03g18760	R3W88_012307	50	484	93.5743	3.6e-135
MCH03g18760	R3W88_012309	45	424	94.5783	5.8e-117
>>
48. RWGY01000639.1_c445
Source: Eragrostis curvula cultivar Victoria Contig638, whole genome shotgun sequence
Type: saccharide
Number of proteins with BLAST hits to this cluster: 7
Cumulative BLAST score: 6752
Table of genes, locations, strands and annotations of subject cluster:
EJB05_54526	TVU00033.1	46360	54264	-	hypothetical_protein
EJB05_54542	TVU00049.1	61225	62146	-	hypothetical_protein
EJB05_54541	TVU00048.1	66245	70979	-	hypothetical_protein
EJB05_54543	TVU00050.1	75527	77390	-	hypothetical_protein
EJB05_54540	TVU00047.1	79088	85259	-	hypothetical_protein
EJB05_54531	TVU00038.1	89705	91488	+	hypothetical_protein
EJB05_54534	TVU00041.1	94649	96234	-	hypothetical_protein
EJB05_54532	TVU00039.1	98393	101917	+	hypothetical_protein
EJB05_54537	TVU00044.1	103130	104964	-	hypothetical_protein
EJB05_54536	TVU00043.1	106657	109033	-	hypothetical_protein
EJB05_54529	TVU00036.1	109586	112411	+	hypothetical_protein
EJB05_54538	TVU00045.1	113546	116862	-	hypothetical_protein
EJB05_54544	TVU00051.1	123177	129414	-	hypothetical_protein
EJB05_54539	TVU00046.1	130451	132078	-	hypothetical_protein
EJB05_54533	TVU00040.1	138505	140147	+	hypothetical_protein
EJB05_54530	TVU00037.1	143003	148170	+	hypothetical_protein
EJB05_54528	TVU00035.1	159118	163100	+	hypothetical_protein
EJB05_54535	TVU00042.1	163753	166167	-	hypothetical_protein
EJB05_54557	TVU00064.1	176018	188796	-	hypothetical_protein
EJB05_54562	TVU00069.1	192820	199485	-	hypothetical_protein
EJB05_54549	TVU00056.1	207042	212523	+	hypothetical_protein
Table of Blast hits (query gene, subject gene, %identity, blast score, %coverage, e-value):
MCH03g18720	EJB05_54530	55	237	31.1728	1.0e-60
MCH03g18720	EJB05_54539	52	227	30.5556	1.8e-57
MCH03g18720	EJB05_54533	52	226	30.5556	3.0e-57
MCH03g18720	EJB05_54538	52	205	26.8519	5.5e-51
MCH03g18720	EJB05_54528	61	158	17.4383	1.0e-36
MCH03g18730	EJB05_54530	40	361	85.8439	3.9e-98
MCH03g18730	EJB05_54533	39	342	84.9365	3.2e-92
MCH03g18730	EJB05_54538	39	336	88.0218	2.3e-90
MCH03g18730	EJB05_54539	38	332	88.5662	1.9e-89
MCH03g18730	EJB05_54528	37	321	88.5662	7.6e-86
MCH03g18750	EJB05_54533	40	361	101.004	4.6e-98
MCH03g18750	EJB05_54538	42	351	100.402	3.7e-95
MCH03g18750	EJB05_54539	41	347	98.1928	6.9e-94
MCH03g18750	EJB05_54530	41	345	93.3735	3.4e-93
MCH03g18750	EJB05_54528	37	326	104.016	1.6e-87
MCH03g18760	EJB05_54533	44	415	98.996	2.1e-114
MCH03g18760	EJB05_54530	43	399	100	1.2e-109
MCH03g18760	EJB05_54528	44	395	101.004	2.2e-108
MCH03g18760	EJB05_54539	43	389	99.1968	1.2e-106
MCH03g18760	EJB05_54538	57	233	37.1486	1.1e-59
MCH03g18760	EJB05_54540	41	227	59.0361	1.0e-57
MCH03g18760	EJB05_54542	42	219	58.8353	2.8e-55
>>
49. BMAC01000323.1_c146
Source: Phtheirospermum japonicum okayama DNA, Pjv1Scaffold_322, whole genome shotgun sequence
Type: MatE
Number of proteins with BLAST hits to this cluster: 7
Cumulative BLAST score: 6140
Table of genes, locations, strands and annotations of subject cluster:
PHJA_001518200	GFP93738.1	63439	65136	+	cytochrome_p450_71d13
PHJA_001518300	GFP93739.1	101164	102741	+	cytochrome_p450_71d13
PHJA_001518400	GFP93740.1	169817	170738	-	cytochrome_p450_71d15
PHJA_001518500	GFP93741.1	192954	193407	-	protein_transparent_testa_12
PHJA_001518600	GFP93742.1	193602	193827	-	hypothetical_protein
PHJA_001518700	GFP93743.1	196788	196974	+	mads-box_protein_soc1
PHJA_001518800	GFP93744.1	211802	212744	-	cytochrome_p450_71d95
PHJA_001518900	GFP93745.1	227924	228155	-	LOB_domain-containing_protein_18
Table of Blast hits (query gene, subject gene, %identity, blast score, %coverage, e-value):
MCH03g18720	PHJA_001518200	66	294	30.8642	9.0e-78
MCH03g18720	PHJA_001518300	64	287	31.3272	1.1e-75
MCH03g18730	PHJA_001518300	52	495	86.9328	2.3e-138
MCH03g18730	PHJA_001518200	50	488	87.2958	2.8e-136
MCH03g18730	PHJA_001518400	45	232	49.7278	4.7e-59
MCH03g18730	PHJA_001518800	44	218	49.9093	4.1e-55
MCH03g18750	PHJA_001518200	63	616	98.996	1.0e-174
MCH03g18750	PHJA_001518300	62	604	97.5904	4.1e-171
MCH03g18750	PHJA_001518400	61	344	57.8313	5.8e-93
MCH03g18750	PHJA_001518800	59	333	59.2369	1.3e-89
MCH03g18760	PHJA_001518300	68	701	100.602	2.5e-200
MCH03g18760	PHJA_001518200	68	697	100.602	3.5e-199
MCH03g18760	PHJA_001518400	70	424	59.6386	5.8e-117
MCH03g18760	PHJA_001518800	70	407	58.6345	5.6e-112
>>
50. CM091606.1_c104
Source: Abeliophyllum distichum isolate KNKB198505000391 chromosome 5, whole genome shotgun sequence
Type: putative
Number of proteins with BLAST hits to this cluster: 7
Cumulative BLAST score: 5886
Table of genes, locations, strands and annotations of subject cluster:
Adt_18043	KAL2512443.1	24622712	24623495	-	putative_S-locus_lectin_protein_kinase_family_protein
Adt_18044	KAL2512444.1	24642454	24643456	+	Alcohol_dehydrogenase_class-P
Adt_18045	KAL2512445.1	24643466	24645389	+	Alcohol_dehydrogenase_class-P
Adt_18046	KAL2512446.1	24652081	24652456	+	Uncharacterized_protein
Adt_18047	KAL2512447.1	24665914	24669701	+	Senescence/dehydration-associated_protein-related
Adt_18048	KAL2512448.1	24671172	24671586	-	Auxin-responsive_protein
Adt_18049	KAL2512449.1	24674215	24674780	+	putative_serine/threonine-protein_kinase_WNK6
Adt_18050	KAL2512450.1	24676698	24678326	+	Cytochrome
Adt_18051	KAL2512451.1	24703808	24705436	+	Cytochrome
Adt_18052	KAL2512452.1	24714681	24715515	+	hypothetical_protein
Adt_18053	KAL2512453.1	24739278	24740906	+	Cytochrome
Adt_18054	KAL2512454.1	24753904	24759790	+	Uncharacterized_protein
Adt_18055	KAL2512455.1	24768152	24769220	+	Uncharacterized_protein
Adt_18056	KAL2512456.1	24794087	24795353	+	reverse_transcriptase
Adt_18057	KAL2512457.1	24829744	24830155	+	HXXXD-type_acyl-transferase_family_protein
Adt_18058	KAL2512458.1	24830361	24831428	+	HXXXD-type_acyl-transferase_family_protein
Adt_18059	KAL2512459.1	24841551	24855110	+	putative_E3_ubiquitin-protein_ligase_ARI7
Table of Blast hits (query gene, subject gene, %identity, blast score, %coverage, e-value):
MCH03g18720	Adt_18050	64	291	31.7901	7.6e-77
MCH03g18720	Adt_18051	64	291	31.7901	7.6e-77
MCH03g18720	Adt_18053	64	291	31.7901	7.6e-77
MCH03g18730	Adt_18050	52	511	86.5699	4.0e-143
MCH03g18730	Adt_18051	52	511	86.5699	4.0e-143
MCH03g18730	Adt_18053	52	511	86.5699	4.0e-143
MCH03g18750	Adt_18050	55	558	101.807	2.6e-157
MCH03g18750	Adt_18051	55	558	101.807	2.6e-157
MCH03g18750	Adt_18053	55	558	101.807	2.6e-157
MCH03g18760	Adt_18050	58	602	100.201	1.6e-170
MCH03g18760	Adt_18051	58	602	100.201	1.6e-170
MCH03g18760	Adt_18053	58	602	100.201	1.6e-170
>>
51. CM091622.1_c188
Source: Forsythia ovata isolate KNKB202402200001 chromosome 7, whole genome shotgun sequence
Type: putative
Number of proteins with BLAST hits to this cluster: 7
Cumulative BLAST score: 5693
Table of genes, locations, strands and annotations of subject cluster:
Fot_24334	KAL2520411.1	14379123	14379456	-	hypothetical_protein
Fot_24335	KAL2520412.1	14379660	14380107	-	Uncharacterized_protein
Fot_24336	KAL2520413.1	14380920	14387836	+	GDP-mannose_4
Fot_24337	KAL2520414.1	14389263	14395322	-	hypothetical_protein
Fot_24338	KAL2520415.1	14439076	14440705	+	Cytochrome
Fot_24339	KAL2520416.1	14498412	14498811	-	hypothetical_protein
Fot_24340	KAL2520417.1	14498893	14507326	-	Rubisco_LS_methyltransferase
Fot_24341	KAL2520418.1	14513259	14514721	+	Cytochrome
Fot_24342	KAL2520419.1	14531594	14533836	-	NAC_domain-containing_protein_37
Fot_24343	KAL2520420.1	14550836	14568533	-	Histone_H2A
Fot_24344	KAL2520421.1	14683766	14763156	+	Cytochrome
Fot_24345	KAL2520422.1	14774858	14777072	-	NAC_domain-containing_protein_37
Table of Blast hits (query gene, subject gene, %identity, blast score, %coverage, e-value):
MCH03g18720	Fot_24338	62	288	31.7901	6.5e-76
MCH03g18720	Fot_24344	62	287	31.7901	1.4e-75
MCH03g18720	Fot_24341	61	286	31.7901	1.9e-75
MCH03g18730	Fot_24344	51	505	89.4737	2.2e-141
MCH03g18730	Fot_24338	51	503	89.4737	6.4e-141
MCH03g18730	Fot_24341	53	486	80.7623	1.1e-135
MCH03g18750	Fot_24338	55	551	101.807	3.1e-155
MCH03g18750	Fot_24344	55	550	101.807	4.1e-155
MCH03g18750	Fot_24341	56	514	91.1647	3.3e-144
MCH03g18760	Fot_24338	57	592	100.201	9.4e-168
MCH03g18760	Fot_24344	57	591	100.201	2.7e-167
MCH03g18760	Fot_24341	57	540	90.3614	5.5e-152
>>
52. CM091613.1_c242
Source: Abeliophyllum distichum isolate KNKB198505000391 chromosome 12, whole genome shotgun sequence
Type: fatty_acid
Number of proteins with BLAST hits to this cluster: 7
Cumulative BLAST score: 5676
Table of genes, locations, strands and annotations of subject cluster:
Adt_40565	KAL2472429.1	52759714	52760613	+	Uncharacterized_protein
Adt_40566	KAL2472430.1	52770303	52771861	+	Cytochrome
Adt_40567	KAL2472431.1	52778039	52778414	+	Uncharacterized_protein
Adt_40568	KAL2472432.1	52778590	52779956	+	Cytochrome
Adt_40569	KAL2472433.1	52785116	52785461	-	Family_of_unknown_function_(DUF572)
Adt_40570	KAL2472434.1	52790112	52796163	+	Cytochrome
Adt_40571	KAL2472435.1	52803874	52805636	+	Plant_Tudor-like_RNA-binding_protein
Adt_40572	KAL2472436.1	52810318	52813385	-	GTP-binding_nuclear_protein_Ran-3
Adt_40573	KAL2472437.1	52821090	52821534	-	hypothetical_protein
Adt_40574	KAL2472438.1	52823789	52829984	+	Methylsterol_monooxygenase_1-1
Adt_40575	KAL2472439.1	52840683	52843371	+	hypothetical_protein
Table of Blast hits (query gene, subject gene, %identity, blast score, %coverage, e-value):
MCH03g18720	Adt_40566	69	340	36.1111	1.1e-91
MCH03g18720	Adt_40568	69	338	36.1111	5.4e-91
MCH03g18720	Adt_40570	64	266	29.1667	2.6e-69
MCH03g18730	Adt_40566	58	563	85.8439	8.8e-159
MCH03g18730	Adt_40568	59	507	75.1361	7.5e-142
MCH03g18730	Adt_40570	51	457	83.4846	6.8e-127
MCH03g18750	Adt_40570	58	537	93.9759	3.6e-151
MCH03g18750	Adt_40566	53	508	94.9799	1.8e-142
MCH03g18750	Adt_40568	55	463	83.3333	1.1e-128
MCH03g18760	Adt_40570	61	608	99.1968	1.7e-172
MCH03g18760	Adt_40566	58	577	94.9799	4.1e-163
MCH03g18760	Adt_40568	59	512	82.9317	2.1e-143
>>
53. CM091618.1_c63
Source: Forsythia ovata isolate KNKB202402200001 chromosome 3, whole genome shotgun sequence
Type: polyketide
Number of proteins with BLAST hits to this cluster: 7
Cumulative BLAST score: 5597
Table of genes, locations, strands and annotations of subject cluster:
Fot_09870	KAL2548340.1	16853936	16858893	+	putative_protein_phosphatase_2C_22
Fot_09871	KAL2548341.1	16860179	16861952	-	HXXXD-type_acyl-transferase_family_protein
Fot_09872	KAL2548342.1	16862582	16865769	-	FAD/NAD(P)-binding_oxidoreductase_family_protein
Fot_09873	KAL2548343.1	16874128	16875664	+	3-ketoacyl-CoA_synthase_11
Fot_09874	KAL2548344.1	16877242	16880634	+	Cytochrome
Fot_09875	KAL2548345.1	16895485	16899450	+	hypothetical_protein
Fot_09876	KAL2548346.1	16912266	16915508	+	GTP-binding_nuclear_protein_Ran-3
Fot_09877	KAL2548347.1	16915910	16922097	-	Plant_Tudor-like_RNA-binding_protein
Fot_09878	KAL2548348.1	16930037	16931657	-	Cytochrome
Fot_09879	KAL2548349.1	16936381	16938011	+	Cytochrome
Fot_09880	KAL2548350.1	17016290	17016632	+	putative_glycerol-3-phosphate_transporter_4
Fot_09881	KAL2548351.1	17016917	17018395	+	putative_glycerol-3-phosphate_transporter_4
Fot_09882	KAL2548352.1	17026113	17027404	+	Cytochrome
Table of Blast hits (query gene, subject gene, %identity, blast score, %coverage, e-value):
MCH03g18720	Fot_09879	65	299	31.9444	3.7e-79
MCH03g18720	Fot_09882	63	296	31.9444	1.8e-78
MCH03g18720	Fot_09878	63	290	31.7901	1.3e-76
MCH03g18730	Fot_09878	49	493	90.0181	8.6e-138
MCH03g18730	Fot_09879	48	475	89.6552	3.2e-132
MCH03g18730	Fot_09882	50	411	70.4174	3.3e-113
MCH03g18750	Fot_09878	55	570	100.402	5.0e-161
MCH03g18750	Fot_09879	53	540	99.7992	7.2e-152
MCH03g18750	Fot_09882	55	455	79.1165	3.1e-126
MCH03g18760	Fot_09878	63	662	102.008	9.7e-189
MCH03g18760	Fot_09879	58	614	102.209	3.0e-174
MCH03g18760	Fot_09882	58	492	79.3173	1.7e-137
>>
54. NW_026137589.1_c139
Source: Andrographis paniculata isolate CXL003 unplaced genomic scaffold, ASM980555v1 Contig54END, whole genome shotgun sequence
Type: putative
Number of proteins with BLAST hits to this cluster: 7
Cumulative BLAST score: 5506
Table of genes, locations, strands and annotations of subject cluster:
LOC127255695	XP_051137328.1	3693791	3696495	+	serine/threonine_protein_phosphatase_2A_57_kDa_regulatory_subunit_B'_kappa_isoform-like
LOC127255694	XP_051137327.1	3696690	3698296	-	cytochrome_P450_71D95-like
LOC12725_3202	XP_051136862.1	3700484	3702426	-	LOC12725_3202
LOC127255476	XP_051136964.1	3710645	3711065	-	uncharacterized_mitochondrial_protein_AtMg00810-like
LOC127256006	XP_051137791.1	3714039	3717634	+	cytochrome_P450_71D95-like
LOC127255980	XP_051137749.1	3718665	3721356	-	pentatricopeptide_repeat-containing_protein_At1g06710,_mitochondrial
LOC127255596	XP_051137168.1	3727807	3734815	+	ABC_transporter_G_family_member_32-like_isoform_X1
LOC127255989	XP_051137763.1	3743364	3746375	+	protein_TIFY_8_isoform_X1
LOC127255478	XP_051136965.1	3752110	3753220	+	gibberellin_3-beta-dioxygenase_1-like
LOC127256023	XP_051137814.1	3755869	3760027	-	uncharacterized_protein_LOC127256023
Table of Blast hits (query gene, subject gene, %identity, blast score, %coverage, e-value):
MCH03g18720	LOC127255694	62	272	30.8642	3.7e-71
MCH03g18720	LOC127256006	58	261	31.6358	8.4e-68
MCH03g18720	LOC12725_3202	57	259	31.1728	3.2e-67
MCH03g18730	LOC127255694	47	440	86.9328	6.6e-122
MCH03g18730	LOC127256006	45	431	86.9328	3.1e-119
MCH03g18730	LOC12725_3202	44	418	86.5699	3.5e-115
MCH03g18750	LOC127255694	56	559	97.992	1.5e-157
MCH03g18750	LOC127256006	55	549	101.004	1.2e-154
MCH03g18750	LOC12725_3202	56	529	94.3775	1.7e-148
MCH03g18760	LOC127255694	60	614	99.5984	3.0e-174
MCH03g18760	LOC127256006	59	602	100	9.1e-171
MCH03g18760	LOC12725_3202	55	572	102.41	1.0e-161
>>
55. NC_044912.1_c215
Source: Quercus lobata isolate SW786 chromosome 9, ValleyOak3.0 Primary Assembly, whole genome shotgun sequence
Type: putative
Number of proteins with BLAST hits to this cluster: 7
Cumulative BLAST score: 3980
Table of genes, locations, strands and annotations of subject cluster:
LOC115961870	XP_030936636.1	46524707	46525825	+	B3_domain-containing_protein_At4g01580-like
LOC115961871	XP_030936637.1	46539495	46540797	+	stemmadenine_O-acetyltransferase-like
LOC115959420	XP_030933655.1	46551609	46553271	+	premnaspirodiene_oxygenase-like_isoform_X1
LOC115961872	XP_030936639.1	46600039	46601341	+	stemmadenine_O-acetyltransferase-like
LOC115959553	XP_030933852.1	46613340	46615001	+	premnaspirodiene_oxygenase-like
LOC115961873	XP_030936640.1	46618108	46619122	+	premnaspirodiene_oxygenase-like
Table of Blast hits (query gene, subject gene, %identity, blast score, %coverage, e-value):
MCH03g18720	LOC115959420	62	277	31.6358	1.1e-72
MCH03g18720	LOC115959553	62	272	31.6358	4.8e-71
MCH03g18730	LOC115959420	50	477	86.3884	8.3e-133
MCH03g18730	LOC115959553	50	470	86.3884	6.0e-131
MCH03g18730	LOC115961873	46	203	44.8276	2.3e-50
MCH03g18750	LOC115959420	48	468	100.201	3.5e-130
MCH03g18750	LOC115959553	47	465	100.201	3.0e-129
MCH03g18760	LOC115959420	53	549	101.406	9.1e-155
MCH03g18760	LOC115959553	53	542	101.406	1.5e-152
MCH03g18760	LOC115961873	49	257	50	9.4e-67
>>
56. CM091618.1_c61
Source: Forsythia ovata isolate KNKB202402200001 chromosome 3, whole genome shotgun sequence
Type: putative
Number of proteins with BLAST hits to this cluster: 7
Cumulative BLAST score: 3807
Table of genes, locations, strands and annotations of subject cluster:
Fot_09716	KAL2548186.1	13176446	13180106	+	nucleoid-associated_protein
Fot_09717	KAL2548187.1	13180542	13181156	-	early_nodulin-like_protein_15
Fot_09718	KAL2548188.1	13190858	13192473	-	Cytochrome
Fot_09719	KAL2548189.1	13201208	13201916	+	Arogenate_dehydratase/prephenate_dehydratase_6
Fot_09720	KAL2548190.1	13205136	13214268	+	Transcription_factor_ABORTED_MICROSPORES
Fot_09721	KAL2548191.1	13223799	13225536	-	Cytochrome
Fot_09722	KAL2548192.1	13238763	13239087	+	G-type_lectin_S-receptor-like_serine/threonine-protein_kinase
Fot_09723	KAL2548193.1	13240499	13244747	-	S-adenosyl-L-methionine-dependent_methyltransferase_superfamily_protein
Fot_09724	KAL2548194.1	13246460	13256075	-	hypothetical_protein
Table of Blast hits (query gene, subject gene, %identity, blast score, %coverage, e-value):
MCH03g18720	Fot_09718	64	299	31.9444	2.8e-79
MCH03g18720	Fot_09721	63	281	31.7901	7.9e-74
MCH03g18730	Fot_09718	52	510	85.4809	5.2e-143
MCH03g18730	Fot_09721	49	462	89.1107	2.1e-128
MCH03g18750	Fot_09718	56	559	100.602	8.8e-158
MCH03g18750	Fot_09721	50	500	102.811	8.3e-140
MCH03g18760	Fot_09718	61	642	102.209	1.4e-182
MCH03g18760	Fot_09721	52	554	104.618	3.7e-156
>>
57. NC_061111.1_c20
Source: Capsicum annuum cultivar UCD-10X-F1 chromosome 1, UCD10Xv1.1, whole genome shotgun sequence
Type: putative
Number of proteins with BLAST hits to this cluster: 7
Cumulative BLAST score: 3547
Table of genes, locations, strands and annotations of subject cluster:
LOC107874295	XP_016576611.1	61442993	61445771	+	premnaspirodiene_oxygenase_isoform_X1
LOC124897716	XP_047266927.1	61842171	61842798	+	uncharacterized_protein_LOC124897716
LOC107874656	XP_016576904.1	62136460	62138328	-	premnaspirodiene_oxygenase
LOC107874683	XP_016576929.1	62219933	62220858	-	heat_shock_protein_83
LOC107874696	XP_047252967.1	62309706	62313137	+	uncharacterized_protein_LOC107874696
LOC107845860	XP_016545845.1	62462901	62472429	+	7-dehydrocholesterol_reductase
LOC107844882	XP_016544701.1	62517283	62519133	-	E3_ubiquitin-protein_ligase_PUB23-like
Table of Blast hits (query gene, subject gene, %identity, blast score, %coverage, e-value):
MCH03g18720	LOC107874656	61	275	31.6358	5.7e-72
MCH03g18720	LOC107874295	57	269	31.6358	2.4e-70
MCH03g18730	LOC107874295	49	481	86.5699	3.4e-134
MCH03g18730	LOC107874656	47	466	86.9328	1.1e-129
MCH03g18750	LOC107874295	51	501	98.1928	3.7e-140
MCH03g18750	LOC107874656	50	496	101.406	1.2e-138
MCH03g18760	LOC107874295	53	537	98.7952	3.6e-151
MCH03g18760	LOC107874656	50	522	100.201	1.6e-146
>>
58. JACGWM010000004.1_c83
Source: UNVERIFIED_CONTAM: Sesamum calycinum isolate KEN8 Scaly04, whole genome shotgun sequence
Type: saccharide
Number of proteins with BLAST hits to this cluster: 7
Cumulative BLAST score: 3130
Table of genes, locations, strands and annotations of subject cluster:
Scaly_0807200	KAL0376896.1	12954384	12958222	+	Ribonuclease_P_protein_subunit_p25-like_protein
Scaly_0807300	KAL0376897.1	12960427	12962757	+	Vesicle-associated_membrane_protein
Scaly_0807400	KAL0376898.1	12965364	12969464	-	Cellulose_synthase-like_protein_D1
Scaly_0807500	KAL0376899.1	12971914	12973327	-	Hydroquinone_glucosyltransferase
Scaly_0807600	KAL0376900.1	12985731	12987461	+	Serine/threonine-protein_phosphatase_7_long_form
Scaly_0807700	KAL0376901.1	12987592	12989712	-	hypothetical_protein
Scaly_0807800	KAL0376902.1	12996600	12998641	-	cytochrome
Scaly_0807900	KAL0376903.1	13003021	13006229	-	cytochrome
Scaly_0808000	KAL0376904.1	13039996	13041959	+	cytochrome
Scaly_0808100	KAL0376905.1	13049789	13051800	-	ER_lumen_protein-retaining_receptor
Table of Blast hits (query gene, subject gene, %identity, blast score, %coverage, e-value):
MCH03g18720	Scaly_0808000	64	297	31.4815	8.1e-79
MCH03g18720	Scaly_0807800	43	188	31.3272	7.0e-46
MCH03g18730	Scaly_0808000	47	443	86.5699	7.8e-123
MCH03g18730	Scaly_0807800	33	271	86.5699	5.3e-71
MCH03g18750	Scaly_0808000	62	592	98.7952	1.6e-167
MCH03g18750	Scaly_0807800	38	303	98.996	1.1e-80
MCH03g18760	Scaly_0808000	73	712	100	8.2e-204
MCH03g18760	Scaly_0807800	37	324	100.201	4.8e-87
>>
59. CM033402.1_c193
Source: Buddleja alternifolia isolate LA-IB0 chromosome 13, whole genome shotgun sequence
Type: terpene
Number of proteins with BLAST hits to this cluster: 7
Cumulative BLAST score: 2828
Table of genes, locations, strands and annotations of subject cluster:
BUALT_Bualt13G0034500	KAG8370930.1	4191947	4199392	+	hypothetical_protein
BUALT_Bualt13G0034600	KAG8370931.1	4225575	4235611	+	hypothetical_protein
BUALT_Bualt13G0034700	KAG8370932.1	4262053	4262991	+	hypothetical_protein
BUALT_Bualt13G0034800	KAG8370933.1	4285230	4294582	-	hypothetical_protein
BUALT_Bualt13G0034900	KAG8370934.1	4294820	4297673	-	hypothetical_protein
BUALT_Bualt13G0035000	KAG8370935.1	4333491	4342577	+	hypothetical_protein
BUALT_Bualt13G0035100	KAG8370936.1	4344995	4349153	-	hypothetical_protein
BUALT_Bualt13G0035200	KAG8370937.1	4352922	4353387	-	hypothetical_protein
BUALT_Bualt13G0035300	KAG8370938.1	4384390	4384726	+	hypothetical_protein
BUALT_Bualt13G0035400	KAG8370939.1	4393813	4395496	-	hypothetical_protein
BUALT_Bualt13G0035500	KAG8370940.1	4395812	4398667	-	hypothetical_protein
BUALT_Bualt13G0035600	KAG8370941.1	4405403	4410138	-	hypothetical_protein
BUALT_Bualt13G0035700	KAG8370942.1	4449333	4449845	+	hypothetical_protein
BUALT_Bualt13G0035800	KAG8370943.1	4451306	4453410	+	hypothetical_protein
BUALT_Bualt13G0035900	KAG8370944.1	4453843	4456221	-	hypothetical_protein
BUALT_Bualt13G0036000	KAG8370945.1	4462466	4469210	+	hypothetical_protein
BUALT_Bualt13G0036100	KAG8370946.1	4478240	4483746	+	hypothetical_protein
BUALT_Bualt13G0036200	KAG8370947.1	4491853	4494557	+	hypothetical_protein
BUALT_Bualt13G0036300	KAG8370948.1	4531009	4535250	-	hypothetical_protein
BUALT_Bualt13G0036400	KAG8370949.1	4540642	4546301	+	hypothetical_protein
BUALT_Bualt13G0036500	KAG8370950.1	4587474	4587939	-	hypothetical_protein
BUALT_Bualt13G0036600	KAG8370951.1	4601113	4618160	-	hypothetical_protein
BUALT_Bualt13G0036700	KAG8370952.1	4616804	4617197	+	hypothetical_protein
BUALT_Bualt13G0036800	KAG8370953.1	4620763	4623792	+	hypothetical_protein
BUALT_Bualt13G0036900	KAG8370954.1	4633918	4636070	+	hypothetical_protein
BUALT_Bualt13G0037000	KAG8370955.1	4637898	4638828	-	hypothetical_protein
BUALT_Bualt13G0037100	KAG8370956.1	4668634	4670109	+	hypothetical_protein
BUALT_Bualt13G0037200	KAG8370957.1	4684950	4689918	+	hypothetical_protein
BUALT_Bualt13G0037300	KAG8370958.1	4720700	4722407	-	hypothetical_protein
BUALT_Bualt13G0037400	KAG8370959.1	4737887	4738330	-	hypothetical_protein
BUALT_Bualt13G0037500	KAG8370960.1	4788626	4793386	+	hypothetical_protein
BUALT_Bualt13G0037600	KAG8370961.1	4839535	4840892	+	hypothetical_protein
BUALT_Bualt13G0037700	KAG8370962.1	4845169	4850048	+	hypothetical_protein
BUALT_Bualt13G0037800	KAG8370963.1	4877049	4879134	+	hypothetical_protein
BUALT_Bualt13G0037900	KAG8370964.1	4898834	4901795	+	hypothetical_protein
Table of Blast hits (query gene, subject gene, %identity, blast score, %coverage, e-value):
MCH03g18730	BUALT_Bualt13G0034600	44	217	49.5463	1.6e-54
MCH03g18730	BUALT_Bualt13G0037000	42	213	51.5426	2.2e-53
MCH03g18740	BUALT_Bualt13G0035600	42	103	24.7706	2.5e-20
MCH03g18740	BUALT_Bualt13G0035000	42	102	24.7706	4.2e-20
MCH03g18740	BUALT_Bualt13G0037200	45	93	21.1009	2.0e-17
MCH03g18740	BUALT_Bualt13G0036100	44	92	21.1009	3.3e-17
MCH03g18740	BUALT_Bualt13G0037500	42	92	22.3853	4.4e-17
MCH03g18740	BUALT_Bualt13G0034500	42	88	21.4679	8.2e-16
MCH03g18740	BUALT_Bualt13G0034700	46	86	16.8807	4.1e-15
MCH03g18740	BUALT_Bualt13G0037400	39	83	22.2018	2.7e-14
MCH03g18740	BUALT_Bualt13G0035700	40	67	15.7798	1.5e-09
MCH03g18740	BUALT_Bualt13G0036800	35	61	22.3853	8.3e-08
MCH03g18750	BUALT_Bualt13G0037000	61	352	59.4378	2.1e-95
MCH03g18750	BUALT_Bualt13G0034600	61	351	59.0361	4.8e-95
MCH03g18760	BUALT_Bualt13G0037000	68	421	61.245	3.8e-116
MCH03g18760	BUALT_Bualt13G0034600	66	407	61.245	5.6e-112
>>
60. JACGWN010000016.1_c254
Source: UNVERIFIED_CONTAM: Sesamum latifolium isolate KEN1 Slati16, whole genome shotgun sequence
Type: putative
Number of proteins with BLAST hits to this cluster: 7
Cumulative BLAST score: 2781
Table of genes, locations, strands and annotations of subject cluster:
Slati_4360300	KAL0393941.1	4334862	4337672	+	Patatin-like_protein_3
Slati_4360400	KAL0393942.1	4338790	4339675	+	(S)-N-methylcoclaurine_3'-hydroxylase_isozyme_1
Slati_4360500	KAL0393943.1	4339700	4340430	+	putative_(S)-N-methylcoclaurine_3'-hydroxylase_isozyme_2
Slati_4360600	KAL0393944.1	4346226	4350196	+	BTB/POZ_domain-containing_protein_NPY1
Slati_4360700	KAL0393945.1	4351014	4354818	+	Phospholipase_D_Z
Slati_4360800	KAL0393946.1	4355547	4355796	-	cytochrome
Slati_4360900	KAL0393947.1	4356057	4357181	-	Premnaspirodiene_oxygenase
Slati_4361000	KAL0393948.1	4363088	4364837	+	8-hydroxygeraniol_oxidoreductase
Slati_4361100	KAL0393949.1	4368926	4370705	-	Premnaspirodiene_oxygenase
Slati_4361200	KAL0393950.1	4374377	4377075	-	Pleiotropic_drug_resistance_protein_1
Table of Blast hits (query gene, subject gene, %identity, blast score, %coverage, e-value):
MCH03g18720	Slati_4361100	61	266	31.1728	2.6e-69
MCH03g18730	Slati_4361100	51	481	87.1143	4.4e-134
MCH03g18730	Slati_4360900	46	276	57.3503	2.2e-72
MCH03g18750	Slati_4361100	52	499	98.7952	1.4e-139
MCH03g18750	Slati_4360900	47	302	65.0602	2.5e-80
MCH03g18760	Slati_4361100	57	584	102.811	2.6e-165
MCH03g18760	Slati_4360900	53	373	68.8755	1.2e-101
>>
61. JAYDYQ010002533.1_c118
Source: Penstemon davidsonii isolate DNT005 scaffold_2532, whole genome shotgun sequence
Type: putative
Number of proteins with BLAST hits to this cluster: 7
Cumulative BLAST score: 2710
Table of genes, locations, strands and annotations of subject cluster:
RD792_007970	KAK4485333.1	22616882	22620501	+	hypothetical_protein
RD792_007971	KAK4485334.1	22621712	22622624	-	hypothetical_protein
RD792_007972	KAK4485335.1	22625627	22628087	+	hypothetical_protein
RD792_007973	KAK4485336.1	22628450	22630164	-	hypothetical_protein
RD792_007974	KAK4485337.1	22633836	22643922	-	hypothetical_protein
RD792_007975	KAK4485338.1	22655176	22662585	-	hypothetical_protein
RD792_007976	KAK4485339.1	22817013	22821758	+	hypothetical_protein
RD792_007977	KAK4485340.1	22825523	22827917	+	hypothetical_protein
RD792_007978	KAK4485341.1	23003428	23013186	+	hypothetical_protein
RD792_007979	KAK4485342.1	23017852	23022454	+	hypothetical_protein
Table of Blast hits (query gene, subject gene, %identity, blast score, %coverage, e-value):
MCH03g18720	RD792_007978	62	279	31.7901	2.3e-73
MCH03g18730	RD792_007978	50	420	74.7731	9.3e-116
MCH03g18730	RD792_007977	45	247	54.6279	8.2e-64
[truncated: 236 more rows]

## Sheet: cluster56
ClusterBlast scores for chr09
Table of genes, locations, strands and annotations of query cluster:
MCH09g06880	6664171	6682194	+	unannotated orf
MCH09g06890	6700103	6705523	+	unannotated orf
MCH09g06900	6707678	6709018	-	unannotated orf
MCH09g06910	6716753	6718233	-	unannotated orf
MCH09g06920	6721529	6725098	+	unannotated orf
MCH09g06930	6742224	6744964	+	unannotated orf
MCH09g06940	6746776	6747055	-	unannotated orf
MCH09g06950	6769755	6772749	+	unannotated orf
MCH09g06960	6810241	6812535	+	unannotated orf
MCH09g06970	6835570	6841684	+	unannotated orf
MCH09g06980	6854955	6858098	+	unannotated orf
MCH09g06990	6860472	6861294	-	unannotated orf
Significant hits:
1. NC_062970.1_c281	Salvia hispanica cultivar TCC Black 2014 chromosome 6, UniMelb_Shisp_WGS_1.0, whole genome shotgun sequence
2. JACGWO010000002.1_c72	Sesamum alatum isolate 3651 Salat02, whole genome shotgun sequence
3. CP110841.1_c157	Euphorbia peplus chromosome 5
4. JACGWN010000004.1_c74	UNVERIFIED_CONTAM: Sesamum latifolium isolate KEN1 Slati04, whole genome shotgun sequence
5. CM071926.1_c55	Rehmannia glutinosa cultivar Qinhuai isolate DH-2019 chromosome 3, whole genome shotgun sequence
6. CM084297.1_c188	Salvia divinorum isolate SAF-2024a chromosome 8, whole genome shotgun sequence
7. NC_062968.1_c224	Salvia hispanica cultivar TCC Black 2014 chromosome 4, UniMelb_Shisp_WGS_1.0, whole genome shotgun sequence
8. JACGWL010000004.1_c94	Sesamum angolense isolate K16 Sango04, whole genome shotgun sequence
9. JACGWJ010000008.1_c156	UNVERIFIED_CONTAM: Sesamum radiatum isolate G02 Sradi08, whole genome shotgun sequence
10. JACGWJ010000020.1_c329	UNVERIFIED_CONTAM: Sesamum radiatum isolate G02 Sradi20, whole genome shotgun sequence
11. JACGWK010000004.1_c78	UNVERIFIED_CONTAM: Sesamum angustifolium isolate G01 Sangu04, whole genome shotgun sequence
12. NW_012193627.1_c118	Erythranthe guttatus cultivar IM62 unplaced genomic scaffold, Mimgu1_0 scaffold_29, whole genome shotgun sequence
13. NC_080391.1_c131	Salvia miltiorrhiza cultivar Shanhuang (shh) chromosome 5, IMPLAD_Smil_shh, whole genome shotgun sequence
14. NC_056032.1_c7	Salvia splendens isolate huo1 chromosome 1, SspV2, whole genome shotgun sequence
15. CM084296.1_c156	Salvia divinorum isolate SAF-2024a chromosome 7, whole genome shotgun sequence
16. CM033391.1_c45	Buddleja alternifolia isolate LA-IB0 chromosome 2, whole genome shotgun sequence
17. CACSLK010012531.1_c49	Striga hermonthica genome assembly, contig: scaffold21275, whole genome shotgun sequence
18. CM071924.1_c7	Rehmannia glutinosa cultivar Qinhuai isolate DH-2019 chromosome 1, whole genome shotgun sequence
19. NC_080391.1_c130	Salvia miltiorrhiza cultivar Shanhuang (shh) chromosome 5, IMPLAD_Smil_shh, whole genome shotgun sequence
20. BMAC01000897.1_c235	Phtheirospermum japonicum okayama DNA, Pjv1Scaffold_896, whole genome shotgun sequence
21. NC_062968.1_c225	Salvia hispanica cultivar TCC Black 2014 chromosome 4, UniMelb_Shisp_WGS_1.0, whole genome shotgun sequence
22. JACGWJ010000002.1_c10	UNVERIFIED_CONTAM: Sesamum radiatum isolate G02 Sradi02, whole genome shotgun sequence
23. CM084297.1_c201	Salvia divinorum isolate SAF-2024a chromosome 8, whole genome shotgun sequence
24. NC_080419.1_c41	Malania oleifera isolate guangnan ecotype guangnan chromosome 3, ASM2987363v1, whole genome shotgun sequence
25. CM091621.1_c183	Forsythia ovata isolate KNKB202402200001 chromosome 6, whole genome shotgun sequence
26. CM091621.1_c171	Forsythia ovata isolate KNKB202402200001 chromosome 6, whole genome shotgun sequence
27. CM077822.1_c43	Liquidambar formosana isolate Hangzhou chromosome 3, whole genome shotgun sequence
28. CM065644.1_c222	Dipteronia sinensis isolate NBL chromosome 9, whole genome shotgun sequence
29. NC_068341.1_c69	Diospyros lotus cultivar Yz01 chromosome 4, ASM1463336v1, whole genome shotgun sequence
30. NC_084886.1_c13	Alnus glutinosa chromosome 1, dhAlnGlut1.1, whole genome shotgun sequence
31. NC_054594.1_c9	Juglans microcarpa x Juglans regia isolate MS1-56 chromosome 1D, Jm3101_v1.0, whole genome shotgun sequence
32. CM017326.1_c158	Carpinus fangiana isolate Cfa_2016G chromosome 6, whole genome shotgun sequence
33. NC_081544.1_c112	Corylus avellana chromosome ca4, CavTom2PMs-1.0
34. NC_079507.1_c257	Hevea brasiliensis isolate MT/VB/25A 57/8 chromosome 15, ASM3005281v1, whole genome shotgun sequence
35. NC_035175.2_c264	Manihot esculenta cultivar AM560-2 chromosome 15, M.esculenta_v8, whole genome shotgun sequence
36. NW_023590825.1_c79	Jatropha curcas isolate ELGS0001-1231 unplaced genomic scaffold, RJC1_Hi-C scaffold_127, whole genome shotgun sequence
37. NC_056752.1_c10	Carya illinoinensis cultivar Pawnee chromosome 1, C.illinoinensisPawnee_v1, whole genome shotgun sequence
38. NC_049907.1_c110	Juglans regia cultivar Chandler chromosome 7, Walnut 2.0, whole genome shotgun sequence
39. CM069233.1_c45	Acer negundo isolate Arnold Arboretum Accession 253-2013*B chromosome 3, whole genome shotgun sequence
40. NC_057922.1_c188	Telopea speciosissima isolate NSW1024214 ecotype Mountain lineage chromosome 7, Tspe_v1, whole genome shotgun sequence
41. NC_063264.1_c212	Ricinus communis isolate WT05 ecotype wild-type chromosome 9, ASM1957865v1, whole genome shotgun sequence
42. JAYDYQ010002534.1_c150	Penstemon davidsonii isolate DNT005 scaffold_2533, whole genome shotgun sequence
43. CM018680.1_c5	Mikania micrantha isolate NLD-2019 linkage group LG1, whole genome shotgun sequence
44. NW_018397264.1_c173	Herrania umbratica cultivar Fairchild unplaced genomic scaffold, ASM216827v2 scaffold_130.0, whole genome shotgun sequence
45. NW_021636455.1_c250	Prosopis alba isolate B1F8T4 unplaced genomic scaffold, ASM479914v1 tig00011850_pilon, whole genome shotgun sequence
46. NW_026555335.1_c85	Prosopis cineraria cultivar Desert tree isolate PC_DT_omini unplaced genomic scaffold, ASM2901754v1 PC4, whole genome shotgun sequence
47. NC_065875.1_c96	Argentina anserina chromosome 4, drPotAnse1.1, whole genome shotgun sequence
48. NC_065571.1_c55	Mercurialis annua linkage group LG2, ddMerAnnu1.2, whole genome shotgun sequence
49. JAWXYG010000008.1_c196	Acacia crassicarpa isolate Acra3RX scaffold_8, whole genome shotgun sequence
50. JAKUCV010001512.1_c50	Turnera subulata isolate F60SS scf49_sz388491, whole genome shotgun sequence
51. CM026262.1_c37	Senna tora cultivar Myeongyun chromosome 3, whole genome shotgun sequence
52. BDDD01000092.1_c7	Cephalotus follicularis DNA, scaffold: scaffold92, isolate: St1, whole genome shotgun sequence
53. NW_026775579.1_c206	Cornus florida cultivar Cherokee Brave unplaced genomic scaffold, ASM3098733v1 CherokeeBrave_3.0.0_Hap2_Chr09, whole genome shotgun sequence
54. NC_030853.1_c119	Theobroma cacao cultivar B97-61/B2 chromosome 4, Criollo_cocoa_genome_V2, whole genome shotgun sequence
55. NC_020494.1_c115	Fragaria vesca subsp. vesca linkage group LG4, FraVesHawaii_1.0, whole genome shotgun sequence
56. NC_039903.1_c189	Coffea arabica cultivar Caturra red isolate CCC135-36 chromosome 3e, Cara_1.0, whole genome shotgun sequence
57. NC_040037.1_c109	Coffea eugenioides isolate CCC68of chromosome 3, Ceug_1.0, whole genome shotgun sequence
58. NC_039902.1_c167	Coffea arabica cultivar Caturra red isolate CCC135-36 chromosome 3c, Cara_1.0, whole genome shotgun sequence
59. CAWUPB010000893.1_c47	Dovyalis caffra genome assembly, contig: contig_470, whole genome shotgun sequence
60. JAMWYP010000315.1_c232	Acacia pycnantha voucher MEL:CANB48486 315, whole genome shotgun sequence
61. NW_019014609.1_c53	Carica papaya cultivar SunUp unplaced genomic scaffold, Papaya1.0 supercontig_83, whole genome shotgun sequence
62. CM017574.2_c15	Rhamnella rubrinervis isolate BYM ecotype Xishuangbanna linkage group LG1, whole genome shotgun sequence
63. JBAMMX010000026.1_c208	Dillenia turbinata isolate LSX21 HiC_scaffold_26, whole genome shotgun sequence
64. NC_057918.1_c95	Telopea speciosissima isolate NSW1024214 ecotype Mountain lineage chromosome 3, Tspe_v1, whole genome shotgun sequence
65. CM053275.1_c210	Protea cynaroides cultivar Little Prince chromosome 11, whole genome shotgun sequence
66. CM037024.1_c148	Dioscorea alata cultivar TDa95/00328 chromosome 14, whole genome shotgun sequence
67. NC_037528.1_c24	Cynara cardunculus var. scolymus isolate 2C chromosome LG 1, CcrdV1, whole genome shotgun sequence
68. NC_088911.1_c75	Euphorbia lathyris chromosome 2, ddEupLath1.1, whole genome shotgun sequence
69. CM061495.1_c307	Tagetes erecta isolate WSJ chromosome 10, whole genome shotgun sequence
70. JAJJMC010013954.1_c178	Papaver californicum isolate S-191679 Pca_contig_13988, whole genome shotgun sequence
71. JBCNJP010000019.1_c190	Deinandra increscens subsp. villosa DEINVI_00019, whole genome shotgun sequence
72. CM042029.1_c279	Smallanthus sonchifolius cultivar Yunnan linkage group LG12, whole genome shotgun sequence
73. CM048823.1_c180	Dioscorea zingiberensis isolate Dzin_1.0 linkage group LG06, whole genome shotgun sequence
74. NC_052405.1_c142	Phoenix dactylifera cultivar Barhee BC4 chromosome 14, palm_55x_up_171113_PBpolish2nd_filt_p, whole genome shotgun sequence
75. NC_026001.1_c119	Elaeis guineensis chromosome 9, EG5, whole genome shotgun sequence
76. JADFUC010000593.1_c217	Lithospermum erythrorhizon cultivar Siebold & Zucc. contig_814, whole genome shotgun sequence
77. CM018031.1_c2	Nyssa sinensis isolate J267 linkage group LG0, whole genome shotgun sequence
78. CAJGYO010000008.1_c324	Miscanthus lutarioriparius genome assembly, contig: Chr08, whole genome shotgun sequence
79. NC_012873.2_c140	Sorghum bicolor cultivar BTx623 chromosome 4, Sorghum_bicolor_NCBIv3, whole genome shotgun sequence
80. CAMAPE010000010.1_c38	Cuscuta europaea genome assembly, contig: ptg000010l, whole genome shotgun sequence
Details:
>>
1. NC_062970.1_c281
Source: Salvia hispanica cultivar TCC Black 2014 chromosome 6, UniMelb_Shisp_WGS_1.0, whole genome shotgun sequence
Type: saccharide-terpene
Number of proteins with BLAST hits to this cluster: 12
Cumulative BLAST score: 3530
Table of genes, locations, strands and annotations of subject cluster:
LOC12519_834	XP_047949871.1	6632701	6637299	-	LOC12519_834
LOC125197401	XP_047952097.1	6640802	6645297	-	gamma-cadinene_synthase-like
LOC125194572	XP_047948788.1	6647598	6657337	-	gamma-cadinene_synthase-like
LOC125192743	XP_047946330.1	6665128	6668057	+	RPM1-interacting_protein_4-like
Table of Blast hits (query gene, subject gene, %identity, blast score, %coverage, e-value):
MCH09g06890	LOC125197401	49	200	36.9258	1.5e-49
MCH09g06890	LOC125194572	76	131	15.371	1.2e-28
MCH09g06900	LOC125192743	82	434	99.6032	2.8e-120
MCH09g06920	LOC125197401	64	94	15.3846	1.3e-17
MCH09g06920	LOC125194572	52	84	15.1767	1.4e-14
MCH09g06930	LOC125197401	63	118	39.9177	4.3e-25
MCH09g06930	LOC125194572	60	117	39.5062	5.7e-25
MCH09g06950	LOC125197401	73	194	27.4725	6.8e-48
MCH09g06950	LOC125194572	70	190	28.7912	9.8e-47
MCH09g06960	LOC125197401	46	177	39.375	1.2e-42
MCH09g06960	LOC125194572	64	100	16.25	1.8e-19
MCH09g06970	LOC12519_834	87	1691	92.2348	0.0e+00
>>
2. JACGWO010000002.1_c72
Source: Sesamum alatum isolate 3651 Salat02, whole genome shotgun sequence
Type: saccharide-terpene
Number of proteins with BLAST hits to this cluster: 12
Cumulative BLAST score: 2880
Table of genes, locations, strands and annotations of subject cluster:
Salat_0748800	KAK4435852.1	45740333	45743498	-	RPM1-interacting_protein_4
Salat_0748900	KAK4435853.1	45746362	45763594	+	Gamma-cadinene_synthase
Salat_0749000	KAK4435854.1	45771943	45777278	+	putative_sucrose-phosphate_synthase_2
Salat_0749100	KAK4435855.1	45785542	45785860	+	Molybdopterin_synthase_sulfur_carrier_subunit
Salat_0749200	KAK4435856.1	45786977	45789607	-	Xanthotoxin_5-hydroxylase_CYP82C4
Salat_0749300	KAK4435857.1	45794073	45803294	-	putative_methionine--tRNA_ligase
Table of Blast hits (query gene, subject gene, %identity, blast score, %coverage, e-value):
MCH09g06890	Salat_0748900	61	236	32.1555	2.5e-60
MCH09g06900	Salat_0748800	76	395	100	1.1e-108
MCH09g06920	Salat_0748900	51	110	22.6611	1.4e-22
MCH09g06930	Salat_0748900	58	116	39.9177	1.6e-24
MCH09g06950	Salat_0748900	62	154	26.5934	7.8e-36
MCH09g06960	Salat_0748900	45	197	43.125	1.1e-48
MCH09g06970	Salat_0749000	85	1672	92.3295	0.0e+00
>>
3. CP110841.1_c157
Source: Euphorbia peplus chromosome 5
Type: saccharide-terpene
Number of proteins with BLAST hits to this cluster: 12
Cumulative BLAST score: 2848
Table of genes, locations, strands and annotations of subject cluster:
M5689_014531	WCJ33155.1	27318149	27320558	+	Valine--tRNA_ligase
M5689_014532	WCJ33156.1	27327363	27328769	-	Zeatin_O-glucosyltransferase
M5689_014533	WCJ33157.1	27332459	27335438	+	hypothetical_protein
M5689_014534	WCJ33158.1	27337857	27339171	+	hypothetical_protein
M5689_014535	WCJ33159.1	27340847	27341156	-	peptidoglycan-binding_LysM_domain-containing_protein
M5689_014536	WCJ33160.1	27346408	27349808	+	Alpha-copaene_synthase
M5689_014537	WCJ33161.1	27351184	27354588	+	Alpha-copaene_synthase
M5689_014538	WCJ33162.1	27358161	27359100	-	Pentatricopeptide_repeat_(PPR)_superfamily_protein
M5689_014539	WCJ33163.1	27360680	27362216	-	Tetratricopeptide_repeat_(TPR)-like_superfamily_protein
M5689_014540	WCJ33164.1	27367931	27369779	+	Inorganic_phosphate_transporter_1-1
M5689_014541	WCJ33165.1	27373975	27377971	-	hypothetical_protein
M5689_014542	WCJ33166.1	27380034	27383269	-	E3_ubiquitin-protein_ligase_BRE1-like_1
M5689_014543	WCJ33167.1	27387191	27394308	+	eEF1A_lysine_and_N-terminal_methyltransferase
M5689_014544	WCJ33168.1	27395626	27397584	+	RPM1_interacting_protein_4
M5689_014545	WCJ33169.1	27400595	27414216	-	beta_galactosidase_9
M5689_014546	WCJ33170.1	27418663	27423594	+	Sucrose-phosphate_synthase
M5689_014547	WCJ33171.1	27428248	27435681	+	Methionine--tRNA_ligase_cytoplasmic
Table of Blast hits (query gene, subject gene, %identity, blast score, %coverage, e-value):
MCH09g06880	M5689_014545	49	817	105.711	4.0e-235
MCH09g06890	M5689_014536	38	59	16.2544	3.3e-07
MCH09g06890	M5689_014537	38	59	16.2544	3.3e-07
MCH09g06900	M5689_014544	36	99	75.3968	2.2e-19
MCH09g06920	M5689_014536	43	61	13.9293	9.5e-08
MCH09g06920	M5689_014537	39	59	13.7214	2.8e-07
MCH09g06950	M5689_014537	34	69	27.9121	3.3e-10
MCH09g06950	M5689_014536	34	68	27.9121	5.6e-10
MCH09g06960	M5689_014537	47	65	12.9167	5.0e-09
MCH09g06970	M5689_014546	76	1492	92.9924	0.0e+00
>>
4. JACGWN010000004.1_c74
Source: UNVERIFIED_CONTAM: Sesamum latifolium isolate KEN1 Slati04, whole genome shotgun sequence
Type: saccharide-terpene
Number of proteins with BLAST hits to this cluster: 12
Cumulative BLAST score: 2605
Table of genes, locations, strands and annotations of subject cluster:
Slati_1179400	KAL0452013.1	7890514	7891280	-	hypothetical_protein
Slati_1179500	KAL0452014.1	7903518	7911048	+	Gamma-cadinene_synthase
Slati_1179600	KAL0452015.1	7922978	7927732	+	putative_sucrose-phosphate_synthase_2
Slati_1179700	KAL0452016.1	7927927	7928468	+	putative_sucrose-phosphate_synthase_2
Slati_1179800	KAL0452017.1	7935866	7936172	+	Molybdopterin_synthase_sulfur_carrier_subunit
Slati_1179900	KAL0452018.1	7937672	7941440	-	Xanthotoxin_5-hydroxylase_CYP82C4
Table of Blast hits (query gene, subject gene, %identity, blast score, %coverage, e-value):
MCH09g06890	Slati_1179500	55	234	36.7491	7.4e-60
MCH09g06900	Slati_1179400	70	221	61.9048	2.9e-56
MCH09g06920	Slati_1179500	53	115	22.6611	5.6e-24
MCH09g06930	Slati_1179500	59	123	39.5062	7.9e-27
MCH09g06950	Slati_1179500	63	163	28.5714	1.7e-38
MCH09g06960	Slati_1179500	44	196	43.125	1.4e-48
MCH09g06970	Slati_1179600	84	1553	87.1212	0.0e+00
>>
5. CM071926.1_c55
Source: Rehmannia glutinosa cultivar Qinhuai isolate DH-2019 chromosome 3, whole genome shotgun sequence
Type: saccharide-terpene
Number of proteins with BLAST hits to this cluster: 11
Cumulative BLAST score: 7072
Table of genes, locations, strands and annotations of subject cluster:
DH2020_005100	KAK6161719.1	158047833	158055149	-	hypothetical_protein
DH2020_005101	KAK6161720.1	158436643	158442521	-	hypothetical_protein
DH2020_005102	KAK6161721.1	158632211	158635791	+	hypothetical_protein
DH2020_005103	KAK6161722.1	158661867	158685159	+	hypothetical_protein
DH2020_005104	KAK6161723.1	159226026	159244899	+	hypothetical_protein
DH2020_005105	KAK6161724.1	159248143	159249430	+	hypothetical_protein
DH2020_005106	KAK6161725.1	159336455	159338819	-	hypothetical_protein
DH2020_005107	KAK6161726.1	159469571	159480593	+	hypothetical_protein
DH2020_005108	KAK6161727.1	159706279	159712174	+	hypothetical_protein
DH2020_005109	KAK6161728.1	159959810	159969496	-	hypothetical_protein
DH2020_005110	KAK6161729.1	160151298	160159164	+	hypothetical_protein
DH2020_005111	KAK6161730.1	160206275	160217628	+	hypothetical_protein
DH2020_005112	KAK6161731.1	160381838	160388987	+	hypothetical_protein
DH2020_005113	KAK6161732.1	160415054	160425395	-	hypothetical_protein
DH2020_005114	KAK6161733.1	160487675	160497004	-	hypothetical_protein
DH2020_005115	KAK6161734.1	160498548	160501091	-	hypothetical_protein
DH2020_005116	KAK6161735.1	160602614	160614983	+	hypothetical_protein
Table of Blast hits (query gene, subject gene, %identity, blast score, %coverage, e-value):
MCH09g06880	DH2020_005104	68	961	83.5664	1.3e-278
MCH09g06890	DH2020_005111	53	227	36.3958	1.5e-57
MCH09g06890	DH2020_005101	57	223	32.1555	1.7e-56
MCH09g06890	DH2020_005110	57	223	32.1555	1.7e-56
MCH09g06890	DH2020_005108	57	221	32.1555	6.5e-56
MCH09g06890	DH2020_005107	55	209	32.8622	2.5e-52
MCH09g06900	DH2020_005102	75	185	50	1.8e-45
MCH09g06920	DH2020_005111	49	103	20.79	1.7e-20
MCH09g06920	DH2020_005101	48	101	21.2058	6.4e-20
MCH09g06920	DH2020_005110	48	101	21.2058	6.4e-20
MCH09g06920	DH2020_005108	48	99	21.2058	3.2e-19
MCH09g06920	DH2020_005107	64	85	13.3056	4.7e-15
MCH09g06930	DH2020_005111	60	119	39.5062	1.5e-25
MCH09g06930	DH2020_005101	58	115	39.5062	2.1e-24
MCH09g06930	DH2020_005108	58	115	39.5062	2.1e-24
MCH09g06930	DH2020_005110	57	112	39.5062	1.8e-23
MCH09g06950	DH2020_005110	58	161	29.4505	4.9e-38
MCH09g06950	DH2020_005107	63	153	25.4945	1.7e-35
MCH09g06950	DH2020_005111	58	151	27.9121	6.6e-35
MCH09g06950	DH2020_005101	63	141	21.978	6.8e-32
MCH09g06950	DH2020_005108	61	136	21.978	1.7e-30
MCH09g06960	DH2020_005101	49	192	39.1667	3.6e-47
MCH09g06960	DH2020_005110	50	192	39.375	3.6e-47
MCH09g06960	DH2020_005111	47	191	38.75	8.0e-47
MCH09g06960	DH2020_005108	49	190	39.375	1.4e-46
MCH09g06960	DH2020_005107	47	175	36.6667	4.5e-42
MCH09g06970	DH2020_005112	75	1414	92.6136	0.0e+00
MCH09g06970	DH2020_005100	86	777	43.4659	4.4e-223
>>
6. CM084297.1_c188
Source: Salvia divinorum isolate SAF-2024a chromosome 8, whole genome shotgun sequence
Type: saccharide-terpene
Number of proteins with BLAST hits to this cluster: 11
Cumulative BLAST score: 5604
Table of genes, locations, strands and annotations of subject cluster:
AAHA92_20038	KAL1543019.1	1931037	1934107	-	non-specific_serine/threonine_protein_kinase
AAHA92_20039	KAL1543020.1	1938485	1938912	+	hypothetical_protein
AAHA92_20040	KAL1543021.1	1940839	1941645	+	hypothetical_protein
AAHA92_20041	KAL1543022.1	1942221	1947097	-	sporulation-specific_protein_2
AAHA92_20042	KAL1543023.1	1951457	1954247	+	gamma-cadinene_synthase-like
AAHA92_20043	KAL1543024.1	1954274	1954860	+	gamma-cadinene_synthase-like
AAHA92_20044	KAL1543025.1	1955448	1956801	+	anthocyanidin_3-O-glucoside_6''-O-acyltransferase-like
AAHA92_20045	KAL1543026.1	1961798	1962260	+	anthocyanidin_3-O-glucoside_6''-O-acyltransferase-like
AAHA92_20046	KAL1543027.1	1962329	1963148	+	anthocyanidin_3-O-glucoside_6''-O-acyltransferase-like
AAHA92_20047	KAL1543028.1	1965759	1969745	-	gamma-cadinene_synthase-like
AAHA92_20048	KAL1543029.1	1997789	2000489	-	gamma-cadinene_synthase-like
AAHA92_20049	KAL1543030.1	2008036	2011036	-	gamma-cadinene_synthase-like
AAHA92_20050	KAL1543031.1	2024025	2026865	-	gamma-cadinene_synthase-like
Table of Blast hits (query gene, subject gene, %identity, blast score, %coverage, e-value):
MCH09g06890	AAHA92_20049	55	232	35.689	3.7e-59
MCH09g06890	AAHA92_20048	55	230	35.689	1.4e-58
MCH09g06890	AAHA92_20047	54	230	35.689	1.8e-58
MCH09g06890	AAHA92_20050	47	179	35.689	3.7e-43
MCH09g06890	AAHA92_20043	47	128	23.8516	7.5e-28
MCH09g06890	AAHA92_20042	67	120	15.7244	2.0e-25
MCH09g06920	AAHA92_20042	63	92	14.553	3.0e-17
MCH09g06920	AAHA92_20050	42	86	20.9979	2.8e-15
MCH09g06920	AAHA92_20048	59	86	15.8004	3.6e-15
MCH09g06920	AAHA92_20049	57	84	15.5925	8.0e-15
MCH09g06920	AAHA92_20047	41	82	20.9979	3.1e-14
MCH09g06930	AAHA92_20048	65	121	39.9177	3.9e-26
MCH09g06930	AAHA92_20049	67	120	39.9177	8.7e-26
MCH09g06930	AAHA92_20047	62	118	42.3868	2.5e-25
MCH09g06930	AAHA92_20042	71	56	18.107	1.2e-06
MCH09g06950	AAHA92_20050	69	185	29.6703	4.1e-45
MCH09g06950	AAHA92_20048	86	181	21.7582	6.0e-44
MCH09g06950	AAHA92_20049	84	176	21.7582	1.9e-42
MCH09g06950	AAHA92_20047	49	174	45.4945	7.3e-42
MCH09g06950	AAHA92_20042	64	156	25.2747	1.6e-36
MCH09g06950	AAHA92_20043	58	129	21.0989	3.5e-28
MCH09g06960	AAHA92_20049	51	198	38.9583	5.0e-49
MCH09g06960	AAHA92_20047	51	195	38.9583	5.5e-48
MCH09g06960	AAHA92_20048	50	191	38.9583	6.1e-47
MCH09g06960	AAHA92_20050	44	152	38.9583	3.1e-35
MCH09g06960	AAHA92_20043	42	114	28.75	9.5e-24
MCH09g06960	AAHA92_20042	64	100	15.4167	1.4e-19
MCH09g06970	AAHA92_20041	87	1689	92.2348	0.0e+00
>>
7. NC_062968.1_c224
Source: Salvia hispanica cultivar TCC Black 2014 chromosome 4, UniMelb_Shisp_WGS_1.0, whole genome shotgun sequence
Type: saccharide-terpene
Number of proteins with BLAST hits to this cluster: 11
Cumulative BLAST score: 4150
Table of genes, locations, strands and annotations of subject cluster:
LOC125221455	XP_047979531.1	55669626	55671146	+	UPF0481_protein_At3g47200-like
LOC125185210	XP_047937667.1	55677010	55679602	+	gamma-cadinene_synthase-like
LOC125223847	XP_047983103.1	55685133	55689147	+	gamma-cadinene_synthase-like_isoform_X2
LOC125221456	XP_047979532.1	55693565	55694909	-	anthocyanidin_3-O-glucoside_6''-O-acyltransferase-like
LOC125221457	XP_047979533.1	55698387	55702102	+	cis-muuroladiene_synthase-like
LOC125221458	XP_047979534.1	55705032	55706382	-	anthocyanidin_3-O-glucoside_6''-O-acyltransferase-like
LOC125221459	XP_047979536.1	55708440	55709778	-	anthocyanidin_3-O-glucoside_6''-O-acyltransferase-like
LOC125217922	XP_047975453.1	55710453	55714387	-	gamma-cadinene_synthase-like
LOC125222319	XP_047980807.1	55720389	55725425	+	probable_sucrose-phosphate_synthase_2
LOC125218944	XP_047976716.1	55733117	55736209	+	probable_LRR_receptor-like_serine/threonine-protein_kinase_At3g47570
Table of Blast hits (query gene, subject gene, %identity, blast score, %coverage, e-value):
MCH09g06890	LOC125185210	55	229	35.689	3.1e-58
MCH09g06890	LOC125223847	57	221	31.4488	8.5e-56
MCH09g06890	LOC125217922	45	184	36.7491	1.1e-44
MCH09g06920	LOC125223847	62	93	15.3846	2.3e-17
MCH09g06920	LOC125217922	58	89	15.1767	3.3e-16
MCH09g06920	LOC125185210	60	86	15.3846	2.1e-15
MCH09g06930	LOC125185210	69	130	39.9177	6.5e-29
MCH09g06930	LOC125221457	66	123	40.3292	1.3e-26
MCH09g06930	LOC125217922	64	117	39.5062	5.7e-25
MCH09g06930	LOC125223847	65	116	40.3292	1.6e-24
MCH09g06950	LOC125223847	75	199	28.7912	2.1e-49
MCH09g06950	LOC125185210	75	190	27.6923	9.8e-47
MCH09g06950	LOC125217922	66	156	24.8352	1.6e-36
MCH09g06960	LOC125185210	51	198	38.9583	5.0e-49
MCH09g06960	LOC125223847	44	185	44.5833	3.3e-45
MCH09g06960	LOC125217922	39	158	44.5833	4.4e-37
MCH09g06970	LOC125222319	86	1676	92.2348	0.0e+00
>>
8. JACGWL010000004.1_c94
Source: Sesamum angolense isolate K16 Sango04, whole genome shotgun sequence
Type: saccharide-terpene
Number of proteins with BLAST hits to this cluster: 11
Cumulative BLAST score: 2476
Table of genes, locations, strands and annotations of subject cluster:
Sango_0771200	KAK4404026.1	5730733	5740212	+	putative_methionine--tRNA_ligase
Sango_0771300	KAK4404027.1	5745753	5746455	+	Xanthotoxin_5-hydroxylase_CYP82C4
Sango_0771400	KAK4404028.1	5750856	5751174	-	Molybdopterin_synthase_sulfur_carrier_subunit
Sango_0771500	KAK4404029.1	5757475	5764123	-	putative_sucrose-phosphate_synthase_2
Sango_0771600	KAK4404030.1	5779121	5783470	-	Gamma-curcumene_synthase
Table of Blast hits (query gene, subject gene, %identity, blast score, %coverage, e-value):
MCH09g06890	Sango_0771600	56	237	36.7491	8.7e-61
MCH09g06920	Sango_0771600	51	110	22.6611	1.8e-22
MCH09g06930	Sango_0771600	58	121	39.5062	3.0e-26
MCH09g06950	Sango_0771600	65	142	21.5385	4.0e-32
MCH09g06960	Sango_0771600	46	198	43.125	3.8e-49
MCH09g06970	Sango_0771500	85	1668	92.3295	0.0e+00
>>
9. JACGWJ010000008.1_c156
Source: UNVERIFIED_CONTAM: Sesamum radiatum isolate G02 Sradi08, whole genome shotgun sequence
Type: saccharide-terpene
Number of proteins with BLAST hits to this cluster: 11
Cumulative BLAST score: 2452
Table of genes, locations, strands and annotations of subject cluster:
Sradi_2003000	KAL0403622.1	5841417	5842480	+	Xanthotoxin_5-hydroxylase_CYP82C2
Sradi_2003100	KAL0403623.1	5844423	5845053	+	Dimethylnonatriene_synthase
Sradi_2003200	KAL0403624.1	5846485	5846803	-	Molybdopterin_synthase_sulfur_carrier_subunit
Sradi_2003300	KAL0403625.1	5851717	5852699	-	putative_sucrose-phosphate_synthase_2
Sradi_2003400	KAL0403626.1	5852748	5857198	-	putative_sucrose-phosphate_synthase_2
Sradi_2003500	KAL0403627.1	5869532	5874807	-	Gamma-cadinene_synthase
Table of Blast hits (query gene, subject gene, %identity, blast score, %coverage, e-value):
MCH09g06890	Sradi_2003500	62	238	32.1555	6.7e-61
MCH09g06920	Sradi_2003500	50	109	22.6611	2.3e-22
MCH09g06930	Sradi_2003500	57	119	39.5062	1.9e-25
MCH09g06950	Sradi_2003500	61	136	21.5385	1.7e-30
MCH09g06960	Sradi_2003500	50	199	39.1667	2.9e-49
MCH09g06970	Sradi_2003400	86	1394	76.1364	0.0e+00
MCH09g06970	Sradi_2003300	83	257	14.2045	1.5e-66
>>
10. JACGWJ010000020.1_c329
Source: UNVERIFIED_CONTAM: Sesamum radiatum isolate G02 Sradi20, whole genome shotgun sequence
Type: saccharide-terpene
Number of proteins with BLAST hits to this cluster: 11
Cumulative BLAST score: 2375
Table of genes, locations, strands and annotations of subject cluster:
Sradi_4576700	KAL0340599.1	12292800	12296978	+	Gamma-cadinene_synthase
Sradi_4576800	KAL0340600.1	12315531	12322142	+	putative_sucrose-phosphate_synthase_2
Sradi_4576900	KAL0340601.1	12328925	12329243	+	Molybdopterin_synthase_sulfur_carrier_subunit
Sradi_4577000	KAL0340602.1	12330451	12331084	-	Xanthotoxin_5-hydroxylase_CYP82C4
Sradi_4577100	KAL0340603.1	12331901	12334317	-	Xanthotoxin_5-hydroxylase_CYP82C2
Sradi_4577200	KAL0340604.1	12337873	12347357	-	putative_methionine--tRNA_ligase
Table of Blast hits (query gene, subject gene, %identity, blast score, %coverage, e-value):
MCH09g06890	Sradi_4576700	61	229	31.4488	3.1e-58
MCH09g06920	Sradi_4576700	51	110	22.6611	1.8e-22
MCH09g06930	Sradi_4576700	58	122	39.5062	1.8e-26
MCH09g06950	Sradi_4576700	65	167	28.5714	8.9e-40
MCH09g06960	Sradi_4576700	50	190	37.2917	1.8e-46
MCH09g06970	Sradi_4576800	80	1557	92.6136	0.0e+00
>>
11. JACGWK010000004.1_c78
Source: UNVERIFIED_CONTAM: Sesamum angustifolium isolate G01 Sangu04, whole genome shotgun sequence
Type: saccharide-terpene
Number of proteins with BLAST hits to this cluster: 11
Cumulative BLAST score: 2337
Table of genes, locations, strands and annotations of subject cluster:
Sangu_0702000	KAL0358526.1	3505813	3508923	+	Gamma-curcumene_synthase
Sangu_0702100	KAL0358527.1	3532632	3539236	+	putative_sucrose-phosphate_synthase_2
Sangu_0702200	KAL0358528.1	3545849	3546167	+	Molybdopterin_synthase_sulfur_carrier_subunit
Sangu_0702300	KAL0358529.1	3547365	3551024	-	Xanthotoxin_5-hydroxylase_CYP82C2
Sangu_0702400	KAL0358530.1	3554525	3555233	-	Methionine--tRNA_ligase,_cytoplasmic
Sangu_0702500	KAL0358531.1	3557553	3564013	-	putative_methionine--tRNA_ligase
Table of Blast hits (query gene, subject gene, %identity, blast score, %coverage, e-value):
MCH09g06890	Sangu_0702000	56	237	36.7491	8.7e-61
MCH09g06920	Sangu_0702000	51	110	22.6611	1.8e-22
MCH09g06930	Sangu_0702000	57	121	39.5062	3.9e-26
MCH09g06950	Sangu_0702000	65	142	21.5385	4.0e-32
MCH09g06960	Sangu_0702000	46	198	43.125	3.8e-49
MCH09g06970	Sangu_0702100	83	1529	88.2576	0.0e+00
>>
12. NW_012193627.1_c118
Source: Erythranthe guttatus cultivar IM62 unplaced genomic scaffold, Mimgu1_0 scaffold_29, whole genome shotgun sequence
Type: saccharide-terpene
Number of proteins with BLAST hits to this cluster: 9
Cumulative BLAST score: 4894
Table of genes, locations, strands and annotations of subject cluster:
LOC105964659	XP_012844615.1	508173	509883	-	alkaline_ceramidase_3-like
LOC105964660	XP_012844616.1	522535	527098	+	cis-muuroladiene_synthase-like
LOC105964565	XP_012844528.1	556741	559300	+	putative_late_blight_resistance_protein_homolog_R1B-16
LOC105964662	XP_012844618.1	582745	585589	+	beta-farnesene_synthase-like
LOC105964661	XP_012844617.1	586239	587540	+	gamma-cadinene_synthase-like
LOC105964566	XP_012844529.1	605123	623236	+	uncharacterized_protein_LOC105964566
LOC105964663	XP_012844619.1	631959	635458	+	LOW_QUALITY_PROTEIN:_cis-muuroladiene_synthase-like
LOC105964567	XP_012844530.1	639212	641378	+	putative_late_blight_resistance_protein_homolog_R1B-14
LOC105964664	XP_012844620.1	654282	660913	+	probable_sucrose-phosphate_synthase_2
LOC105964611	XP_012844573.1	673106	676475	-	cis-muuroladiene_synthase-like
LOC105964617	XP_012844578.1	706577	708363	+	cytochrome_P450_71D13-like
LOC105964570	XP_012844531.1	725514	727912	+	caffeic_acid_3-O-methyltransferase-like
Table of Blast hits (query gene, subject gene, %identity, blast score, %coverage, e-value):
MCH09g06890	LOC105964661	59	232	33.0389	3.7e-59
MCH09g06890	LOC105964660	59	227	32.1555	1.5e-57
MCH09g06890	LOC105964611	56	219	32.3322	3.2e-55
MCH09g06890	LOC105964662	61	120	17.8445	2.0e-25
MCH09g06890	LOC105964663	63	120	17.6678	2.0e-25
MCH09g06920	LOC105964660	48	99	21.4137	4.1e-19
MCH09g06920	LOC105964663	58	94	17.8794	1.0e-17
MCH09g06920	LOC105964662	65	93	14.7609	2.3e-17
MCH09g06920	LOC105964611	60	92	15.1767	3.0e-17
MCH09g06930	LOC105964660	57	117	39.5062	7.4e-25
MCH09g06930	LOC105964611	56	114	39.5062	6.3e-24
MCH09g06930	LOC105964663	56	109	39.9177	1.5e-22
MCH09g06930	LOC105964662	53	107	40.7407	7.6e-22
MCH09g06950	LOC105964662	52	160	34.9451	1.1e-37
MCH09g06950	LOC105964663	62	158	27.4725	5.4e-37
MCH09g06950	LOC105964660	61	157	27.6923	9.2e-37
MCH09g06950	LOC105964611	58	148	27.9121	5.6e-34
MCH09g06950	LOC105964661	62	131	21.978	7.1e-29
MCH09g06960	LOC105964660	48	205	43.5417	5.3e-51
MCH09g06960	LOC105964661	50	199	39.375	2.9e-49
MCH09g06960	LOC105964611	48	197	39.1667	1.1e-48
MCH09g06960	LOC105964662	69	99	15	4.1e-19
MCH09g06960	LOC105964663	67	96	15	3.5e-18
MCH09g06970	LOC105964664	82	1601	93.2765	0.0e+00
>>
13. NC_080391.1_c131
Source: Salvia miltiorrhiza cultivar Shanhuang (shh) chromosome 5, IMPLAD_Smil_shh, whole genome shotgun sequence
Type: saccharide-terpene
Number of proteins with BLAST hits to this cluster: 9
Cumulative BLAST score: 4047
Table of genes, locations, strands and annotations of subject cluster:
LOC130986782	XP_057766292.1	22786164	22789868	+	uncharacterized_protein_LOC130986782_isoform_X1
LOC130986770	XP_057766270.1	22826185	22830799	+	tau-cadinol_synthase-like
LOC131025671	XP_057811450.1	22841558	22844081	-	stemmadenine_O-acetyltransferase-like
LOC131025672	XP_057811451.1	22845699	22852347	-	uncharacterized_protein_LOC131025672
LOC130986780	XP_057766289.1	22901333	22902617	+	stemmadenine_O-acetyltransferase-like
LOC130986771	XP_057766271.1	22905314	22911089	-	gamma-cadinene_synthase-like
LOC130986772	XP_057766272.1	22928703	22943153	-	LOW_QUALITY_PROTEIN:_gamma-cadinene_synthase-like
LOC130986765	XP_057766264.1	23017853	23023384	+	probable_sucrose-phosphate_synthase_2_isoform_X1
LOC130986766	XP_057766266.1	23051109	23054172	+	probable_LRR_receptor-like_serine/threonine-protein_kinase_At3g47570
Table of Blast hits (query gene, subject gene, %identity, blast score, %coverage, e-value):
MCH09g06890	LOC130986770	62	237	32.1555	1.1e-60
MCH09g06890	LOC130986771	48	203	37.8092	1.8e-50
MCH09g06890	LOC130986772	50	197	36.7491	1.0e-48
MCH09g06920	LOC130986770	58	89	14.9688	3.3e-16
MCH09g06920	LOC130986772	60	88	15.1767	7.3e-16
MCH09g06920	LOC130986771	58	86	14.9688	2.1e-15
MCH09g06930	LOC130986771	62	117	39.5062	5.7e-25
MCH09g06930	LOC130986770	65	112	39.5062	2.4e-23
MCH09g06930	LOC130986772	58	111	39.5062	4.1e-23
MCH09g06950	LOC130986770	72	195	28.5714	4.0e-48
MCH09g06950	LOC130986771	71	183	28.5714	2.1e-44
MCH09g06950	LOC130986772	62	150	25.4945	1.1e-34
MCH09g06960	LOC130986770	52	205	39.375	5.3e-51
MCH09g06960	LOC130986771	43	173	43.125	1.3e-41
MCH09g06960	LOC130986772	43	166	43.125	1.6e-39
MCH09g06970	LOC130986765	88	1735	92.5189	0.0e+00
>>
14. NC_056032.1_c7
Source: Salvia splendens isolate huo1 chromosome 1, SspV2, whole genome shotgun sequence
Type: saccharide-terpene
Number of proteins with BLAST hits to this cluster: 9
Cumulative BLAST score: 3195
Table of genes, locations, strands and annotations of subject cluster:
LOC121807650	XP_042063868.1	2172181	2176419	-	probable_sucrose-phosphate_synthase_2_isoform_X1
LOC121757495	XP_042008964.1	2184833	2186171	+	anthocyanidin_3-O-glucoside_6''-O-acyltransferase-like
LOC121807662	XP_042063874.1	2189051	2191577	-	gamma-cadinene_synthase-like
LOC121807658	XP_042063873.1	2202929	2205490	-	gamma-cadinene_synthase-like
LOC12180_100	XP_042063875.1	2209031	2210533	-	LOC12180_100
LOC121807687	XP_042063888.1	2214007	2218979	+	uncharacterized_protein_LOC121807687
Table of Blast hits (query gene, subject gene, %identity, blast score, %coverage, e-value):
MCH09g06890	LOC121807658	57	238	35.689	5.1e-61
MCH09g06890	LOC121807662	55	235	35.689	4.3e-60
MCH09g06920	LOC121807662	62	96	15.3846	3.5e-18
MCH09g06920	LOC121807658	43	89	20.9979	2.5e-16
MCH09g06930	LOC121807662	68	125	39.9177	2.1e-27
MCH09g06930	LOC121807658	68	124	40.3292	6.0e-27
MCH09g06950	LOC121807662	74	195	29.011	4.0e-48
MCH09g06950	LOC121807658	67	178	29.011	3.9e-43
MCH09g06960	LOC121807662	52	203	38.9583	1.5e-50
MCH09g06960	LOC121807658	52	201	38.9583	4.5e-50
MCH09g06970	LOC121807650	86	1511	83.6174	0.0e+00
>>
15. CM084296.1_c156
Source: Salvia divinorum isolate SAF-2024a chromosome 7, whole genome shotgun sequence
Type: saccharide-terpene
Number of proteins with BLAST hits to this cluster: 9
Cumulative BLAST score: 2273
Table of genes, locations, strands and annotations of subject cluster:
AAHA92_16655	KAL1548422.1	10209597	10210041	+	hypothetical_protein
AAHA92_16656	KAL1548423.1	10210425	10215306	-	sporulation-specific_protein_2
AAHA92_16657	KAL1548424.1	10219850	10220943	-	gamma-cadinene_synthase-like
Table of Blast hits (query gene, subject gene, %identity, blast score, %coverage, e-value):
MCH09g06890	AAHA92_16657	53	225	36.2191	5.9e-57
MCH09g06950	AAHA92_16657	75	147	21.978	1.2e-33
MCH09g06960	AAHA92_16657	46	181	39.375	6.3e-44
MCH09g06970	AAHA92_16656	88	1720	92.2348	0.0e+00
>>
16. CM033391.1_c45
Source: Buddleja alternifolia isolate LA-IB0 chromosome 2, whole genome shotgun sequence
Type: MatE-terpene
Number of proteins with BLAST hits to this cluster: 8
Cumulative BLAST score: 3133
Table of genes, locations, strands and annotations of subject cluster:
BUALT_Bualt02G0183800	KAG8388999.1	52752349	52754031	+	hypothetical_protein
BUALT_Bualt02G0183900	KAG8389000.1	52755431	52761674	-	hypothetical_protein
BUALT_Bualt02G0184000	KAG8389001.1	52766744	52770977	-	hypothetical_protein
BUALT_Bualt02G0184100	KAG8389002.1	52786418	52789001	+	hypothetical_protein
BUALT_Bualt02G0184200	KAG8389003.1	52793689	52796391	-	hypothetical_protein
BUALT_Bualt02G0184300	KAG8389004.1	52821469	52824415	-	hypothetical_protein
BUALT_Bualt02G0184400	KAG8389005.1	52837009	52839025	-	hypothetical_protein
BUALT_Bualt02G0184500	KAG8389006.1	52852393	52855818	-	hypothetical_protein
BUALT_Bualt02G0184600	KAG8389007.1	52889213	52892850	-	hypothetical_protein
BUALT_Bualt02G0184700	KAG8389008.1	52906219	52909621	-	hypothetical_protein
BUALT_Bualt02G0184800	KAG8389009.1	52929501	52932101	-	hypothetical_protein
Table of Blast hits (query gene, subject gene, %identity, blast score, %coverage, e-value):
MCH09g06890	BUALT_Bualt02G0184500	45	195	36.0424	5.0e-48
MCH09g06890	BUALT_Bualt02G0184700	45	195	36.0424	5.0e-48
MCH09g06890	BUALT_Bualt02G0184300	46	166	28.4452	2.5e-39
MCH09g06890	BUALT_Bualt02G0184600	42	144	28.9753	7.7e-33
MCH09g06890	BUALT_Bualt02G0184800	55	99	17.8445	3.7e-19
MCH09g06920	BUALT_Bualt02G0184600	55	78	15.3846	5.8e-13
MCH09g06920	BUALT_Bualt02G0184800	53	74	15.3846	1.4e-11
MCH09g06920	BUALT_Bualt02G0184300	47	73	17.6715	1.9e-11
MCH09g06920	BUALT_Bualt02G0184500	47	73	17.6715	1.9e-11
MCH09g06920	BUALT_Bualt02G0184700	47	73	17.6715	1.9e-11
MCH09g06930	BUALT_Bualt02G0184300	53	110	39.5062	9.0e-23
MCH09g06930	BUALT_Bualt02G0184500	53	110	39.5062	9.0e-23
MCH09g06930	BUALT_Bualt02G0184700	53	110	39.5062	9.0e-23
MCH09g06930	BUALT_Bualt02G0184800	53	110	39.5062	9.0e-23
MCH09g06930	BUALT_Bualt02G0184600	50	99	39.5062	1.6e-19
MCH09g06930	BUALT_Bualt02G0184400	38	77	56.3786	8.5e-13
MCH09g06950	BUALT_Bualt02G0184600	39	141	50.5495	5.2e-32
MCH09g06950	BUALT_Bualt02G0184300	51	141	31.2088	6.8e-32
MCH09g06950	BUALT_Bualt02G0184500	51	141	31.2088	6.8e-32
MCH09g06950	BUALT_Bualt02G0184800	54	139	29.011	2.0e-31
MCH09g06950	BUALT_Bualt02G0184700	52	136	29.2308	1.7e-30
MCH09g06960	BUALT_Bualt02G0184500	37	171	44.7917	5.0e-41
MCH09g06960	BUALT_Bualt02G0184700	37	171	44.7917	5.0e-41
MCH09g06960	BUALT_Bualt02G0184300	36	140	34.1667	1.6e-31
MCH09g06960	BUALT_Bualt02G0184800	61	87	14.7917	1.2e-15
MCH09g06960	BUALT_Bualt02G0184600	61	80	15	1.5e-13
>>
17. CACSLK010012531.1_c49
Source: Striga hermonthica genome assembly, contig: scaffold21275, whole genome shotgun sequence
Type: terpene
Number of proteins with BLAST hits to this cluster: 8
Cumulative BLAST score: 2595
Table of genes, locations, strands and annotations of subject cluster:
SHERM_15547	CAA0815532.1	5452926	5454154	-	Probable_inactive_patatin-like_protein_9
SHERM_15548	CAA0815533.1	5455365	5459456	-	Transducin/WD40_repeat-like_superfamily_protein
SHERM_15549	CAA0815534.1	5461477	5463768	-	Acyl-CoA_N-acyltransferases_(NAT)_superfamily_protein
SHERM_15550	CAA0815535.1	5466235	5468399	+	splicing_factor_Prp18_family_protein
SHERM_15551	CAA0815536.1	5475595	5478168	+	Alpha-humulene/(-)-(E)-beta-caryophyllene_synthase
SHERM_15552	CAA0815537.1	5487475	5488641	+	Alpha-humulene/(-)-(E)-beta-caryophyllene_synthase
SHERM_15553	CAA0815538.1	5509781	5511863	+	Alpha-humulene/(-)-(E)-beta-caryophyllene_synthase
SHERM_15554	CAA0815540.1	5530346	5533893	+	Terpenoid_synthase_17
SHERM_15555	CAA0815541.1	5535348	5539796	+	40S_ribosomal_protein_S24-2
Table of Blast hits (query gene, subject gene, %identity, blast score, %coverage, e-value):
MCH09g06890	SHERM_15554	50	213	36.7491	2.3e-53
MCH09g06890	SHERM_15551	56	209	32.1555	3.3e-52
MCH09g06890	SHERM_15553	49	202	36.7491	3.1e-50
MCH09g06890	SHERM_15552	54	96	16.2544	3.1e-18
MCH09g06920	SHERM_15551	44	91	22.6611	1.1e-16
MCH09g06920	SHERM_15554	44	90	22.6611	1.5e-16
MCH09g06920	SHERM_15553	43	89	22.6611	3.3e-16
MCH09g06920	SHERM_15552	58	76	12.8898	2.9e-12
MCH09g06930	SHERM_15552	47	97	45.2675	7.9e-19
MCH09g06930	SHERM_15554	49	97	40.3292	7.9e-19
MCH09g06930	SHERM_15553	46	96	45.2675	1.3e-18
MCH09g06930	SHERM_15551	48	95	40.3292	3.0e-18
MCH09g06950	SHERM_15554	62	139	21.978	2.6e-31
MCH09g06950	SHERM_15552	55	138	27.6923	5.8e-31
MCH09g06950	SHERM_15551	59	133	21.978	2.4e-29
MCH09g06950	SHERM_15553	51	120	22.8571	1.6e-25
MCH09g06960	SHERM_15553	43	178	39.1667	7.0e-43
MCH09g06960	SHERM_15551	44	176	39.1667	2.6e-42
MCH09g06960	SHERM_15554	43	175	39.1667	5.9e-42
MCH09g06960	SHERM_15552	52	85	17.0833	4.7e-15
>>
18. CM071924.1_c7
Source: Rehmannia glutinosa cultivar Qinhuai isolate DH-2019 chromosome 1, whole genome shotgun sequence
Type: MatE-terpene
Number of proteins with BLAST hits to this cluster: 8
Cumulative BLAST score: 2386
Table of genes, locations, strands and annotations of subject cluster:
DH2020_000991	KAK6164127.1	72286937	72290850	+	hypothetical_protein
DH2020_000992	KAK6164128.1	72325237	72326431	+	hypothetical_protein
DH2020_000993	KAK6164129.1	72326729	72331584	-	hypothetical_protein
DH2020_000994	KAK6164130.1	72338670	72343826	-	hypothetical_protein
DH2020_000995	KAK6164131.1	72410965	72415762	-	hypothetical_protein
DH2020_000996	KAK6164132.1	72445875	72449153	-	hypothetical_protein
DH2020_000997	KAK6164133.1	72549357	72552738	-	hypothetical_protein
DH2020_000998	KAK6164134.1	72871333	72873707	-	hypothetical_protein
DH2020_000999	KAK6164135.1	72884521	72886478	+	hypothetical_protein
DH2020_001000	KAK6164136.1	72887272	72893432	-	hypothetical_protein
DH2020_001001	KAK6164137.1	73064583	73068519	-	hypothetical_protein
DH2020_001002	KAK6164138.1	73162371	73165253	-	hypothetical_protein
DH2020_001003	KAK6164139.1	73329343	73332179	-	hypothetical_protein
DH2020_001004	KAK6164140.1	73607987	73610684	+	hypothetical_protein
DH2020_001005	KAK6164141.1	73664404	73665968	+	hypothetical_protein
DH2020_001006	KAK6164142.1	73687695	73688409	+	hypothetical_protein
DH2020_001007	KAK6164143.1	73693859	73696589	+	hypothetical_protein
DH2020_001008	KAK6164144.1	73924340	73929196	+	hypothetical_protein
DH2020_001009	KAK6164145.1	74210234	74215078	+	hypothetical_protein
DH2020_001010	KAK6164146.1	74280443	74281040	-	hypothetical_protein
DH2020_001011	KAK6164147.1	74286821	74290268	-	hypothetical_protein
Table of Blast hits (query gene, subject gene, %identity, blast score, %coverage, e-value):
MCH09g06890	DH2020_001007	41	144	32.3322	1.3e-32
MCH09g06890	DH2020_001008	42	141	32.1555	1.1e-31
MCH09g06890	DH2020_001010	45	139	29.3286	2.5e-31
MCH09g06890	DH2020_001011	61	113	17.1378	1.9e-23
MCH09g06890	DH2020_001003	58	107	17.6678	1.8e-21
MCH09g06920	DH2020_001003	57	89	15.5925	3.3e-16
MCH09g06920	DH2020_001011	58	86	15.3846	2.1e-15
MCH09g06920	DH2020_001010	41	83	19.3347	1.8e-14
MCH09g06920	DH2020_001008	41	81	19.3347	8.9e-14
MCH09g06930	DH2020_001011	50	102	39.5062	1.4e-20
MCH09g06930	DH2020_001007	50	102	39.5062	1.9e-20
MCH09g06930	DH2020_001008	51	102	39.5062	2.5e-20
MCH09g06930	DH2020_001003	47	98	39.5062	2.7e-19
MCH09g06950	DH2020_001003	51	118	26.5934	6.2e-25
MCH09g06950	DH2020_001011	59	113	22.6374	2.0e-23
MCH09g06950	DH2020_001010	52	96	20.4396	1.9e-18
MCH09g06950	DH2020_001008	51	94	20.4396	1.3e-17
MCH09g06960	DH2020_001008	40	143	38.5417	1.5e-32
MCH09g06960	DH2020_001010	43	138	35.2083	4.7e-31
MCH09g06960	DH2020_001007	35	129	45	2.8e-28
MCH09g06960	DH2020_001003	58	86	15.8333	3.6e-15
MCH09g06960	DH2020_001011	57	82	15.625	5.2e-14
>>
19. NC_080391.1_c130
Source: Salvia miltiorrhiza cultivar Shanhuang (shh) chromosome 5, IMPLAD_Smil_shh, whole genome shotgun sequence
Type: terpene
Number of proteins with BLAST hits to this cluster: 8
Cumulative BLAST score: 1677
Table of genes, locations, strands and annotations of subject cluster:
LOC130986752	XP_057766240.1	22411487	22413949	+	F-box_protein_At5g03100-like
LOC130986753	XP_057766241.1	22416364	22421277	+	probable_magnesium_transporter_NIPA2_isoform_X1
LOC131025663	XP_057811442.1	22422825	22424163	+	malonyl-coenzyme:anthocyanin_5-O-glucoside-6'''-O-malonyltransferase-like
LOC130986754	XP_057766246.1	22433329	22434691	+	phenolic_glucoside_malonyltransferase_1-like
LOC131025664	XP_057811443.1	22448876	22451546	-	uncharacterized_protein_LOC131025664
LOC131025665	XP_057811444.1	22453515	22454850	+	uncharacterized_protein_LOC131025665
LOC130986755	XP_057766248.1	22489275	22499709	+	gamma-cadinene_synthase-like_isoform_X2
LOC13098_1283	XP_057766247.1	22494440	22499709	+	LOC13098_1283
LOC130986757	XP_057766252.1	22513797	22517443	+	probable_disease_resistance_protein_At1g58602
Table of Blast hits (query gene, subject gene, %identity, blast score, %coverage, e-value):
MCH09g06890	LOC13098_1283	60	229	32.1555	2.4e-58
MCH09g06890	LOC130986755	60	229	32.1555	2.4e-58
MCH09g06920	LOC13098_1283	42	92	21.2058	3.9e-17
MCH09g06920	LOC130986755	42	92	21.2058	3.9e-17
MCH09g06930	LOC13098_1283	68	127	39.5062	7.1e-28
MCH09g06930	LOC130986755	68	127	39.5062	7.1e-28
MCH09g06950	LOC130986755	73	197	28.5714	1.1e-48
MCH09g06950	LOC13098_1283	72	186	28.7912	1.4e-45
MCH09g06960	LOC13098_1283	51	199	39.375	2.2e-49
MCH09g06960	LOC130986755	51	199	39.375	2.2e-49
>>
20. BMAC01000897.1_c235
Source: Phtheirospermum japonicum okayama DNA, Pjv1Scaffold_896, whole genome shotgun sequence
Type: terpene
Number of proteins with BLAST hits to this cluster: 8
Cumulative BLAST score: 1325
Table of genes, locations, strands and annotations of subject cluster:
PHJA_002547200	GFQ04033.1	242711	247440	-	gamma-cadinene_synthase
PHJA_002547300	GFQ04034.1	260449	260635	-	60S_acidic_ribosomal_protein_p2
PHJA_002547400	GFQ04035.1	285393	292201	-	gamma-cadinene_synthase
PHJA_002547500	GFQ04036.1	292405	292645	+	gamma-cadinene_synthase
Table of Blast hits (query gene, subject gene, %identity, blast score, %coverage, e-value):
MCH09g06890	PHJA_002547200	51	217	36.9258	9.4e-55
MCH09g06890	PHJA_002547400	49	206	38.3392	2.8e-51
MCH09g06920	PHJA_002547200	44	89	23.0769	2.5e-16
MCH09g06920	PHJA_002547400	39	81	24.7401	8.9e-14
MCH09g06930	PHJA_002547200	52	97	40.3292	6.1e-19
MCH09g06950	PHJA_002547200	57	144	26.5934	6.2e-33
MCH09g06950	PHJA_002547400	62	131	24.1758	5.4e-29
MCH09g06960	PHJA_002547200	43	183	43.3333	2.2e-44
MCH09g06960	PHJA_002547400	41	177	44.375	9.1e-43
>>
21. NC_062968.1_c225
Source: Salvia hispanica cultivar TCC Black 2014 chromosome 4, UniMelb_Shisp_WGS_1.0, whole genome shotgun sequence
Type: terpene
Number of proteins with BLAST hits to this cluster: 8
Cumulative BLAST score: 1151
Table of genes, locations, strands and annotations of subject cluster:
LOC125219098	XP_047976923.1	55992624	55993231	+	uncharacterized_protein_LOC125219098
LOC125222996	XP_047981894.1	55994903	55998325	+	receptor-like_serine/threonine-protein_kinase_ALE2_isoform_X1
LOC125221466	XP_047979542.1	55998342	56000189	-	gamma-cadinene_synthase-like
LOC125223786	XP_047983037.1	56003578	56005705	-	cis-muuroladiene_synthase-like
LOC12522_1703	XP_047981092.1	56010855	56012465	-	LOC12522_1703
Table of Blast hits (query gene, subject gene, %identity, blast score, %coverage, e-value):
MCH09g06890	LOC125223786	49	193	32.3322	1.9e-47
MCH09g06890	LOC125221466	47	171	27.7385	7.7e-41
MCH09g06920	LOC125223786	55	126	20.9979	1.8e-27
MCH09g06920	LOC125221466	63	114	16.4241	9.5e-24
MCH09g06930	LOC125223786	48	94	39.5062	5.1e-18
MCH09g06930	LOC125221466	46	91	39.5062	4.3e-17
MCH09g06950	LOC125223786	51	123	27.6923	1.9e-26
MCH09g06950	LOC125221466	60	81	16.044	6.4e-14
MCH09g06960	LOC125223786	54	79	16.4583	3.4e-13
MCH09g06960	LOC125221466	54	79	16.4583	4.4e-13
>>
22. JACGWJ010000002.1_c10
Source: UNVERIFIED_CONTAM: Sesamum radiatum isolate G02 Sradi02, whole genome shotgun sequence
Type: terpene
Number of proteins with BLAST hits to this cluster: 8
Cumulative BLAST score: 1008
Table of genes, locations, strands and annotations of subject cluster:
Sradi_0211700	KAL0435038.1	5988756	5988927	+	hypothetical_protein
Sradi_0211800	KAL0435039.1	5992104	5993011	+	(+)-delta-cadinene_synthase_isozyme_XC1
Sradi_0211900	KAL0435040.1	5994586	5995279	+	Gamma-cadinene_synthase
Table of Blast hits (query gene, subject gene, %identity, blast score, %coverage, e-value):
MCH09g06890	Sradi_0211900	55	196	28.9753	2.9e-48
MCH09g06890	Sradi_0211800	64	83	10.7774	2.8e-14
MCH09g06920	Sradi_0211900	52	102	20.79	4.9e-20
MCH09g06920	Sradi_0211800	62	90	13.0977	1.9e-16
MCH09g06930	Sradi_0211800	45	67	26.749	5.1e-10
MCH09g06950	Sradi_0211900	62	132	21.7582	3.2e-29
MCH09g06950	Sradi_0211800	66	86	13.6264	2.0e-15
MCH09g06960	Sradi_0211900	47	169	34.7917	3.2e-40
MCH09g06960	Sradi_0211800	54	83	14.1667	1.8e-14
>>
23. CM084297.1_c201
Source: Salvia divinorum isolate SAF-2024a chromosome 8, whole genome shotgun sequence
Type: terpene
Number of proteins with BLAST hits to this cluster: 8
Cumulative BLAST score: 683
Table of genes, locations, strands and annotations of subject cluster:
AAHA92_21441	KAL1544614.1	20643637	20645715	-	Trehalose-6-P_synthase/phosphatase_complex_synthase_subunit,_variant_2
AAHA92_21442	KAL1544615.1	20646201	20646681	+	CTTNBP2_N-terminal-like_protein
AAHA92_21443	KAL1544616.1	20647364	20650172	+	hypothetical_protein
AAHA92_21444	KAL1544618.1	20651121	20654685	-	cis-muuroladiene_synthase-like
Table of Blast hits (query gene, subject gene, %identity, blast score, %coverage, e-value):
MCH09g06890	AAHA92_21441	45	107	21.3781	1.4e-21
MCH09g06890	AAHA92_21444	54	85	16.4311	5.5e-15
MCH09g06920	AAHA92_21441	52	126	20.9979	2.4e-27
MCH09g06920	AAHA92_21444	62	85	15.3846	4.7e-15
MCH09g06930	AAHA92_21444	49	92	39.5062	1.9e-17
MCH09g06950	AAHA92_21444	53	115	26.3736	4.0e-24
MCH09g06960	AAHA92_21444	52	73	17.5	2.4e-11
>>
24. NC_080419.1_c41
Source: Malania oleifera isolate guangnan ecotype guangnan chromosome 3, ASM2987363v1, whole genome shotgun sequence
Type: saccharide-alkaloid
Number of proteins with BLAST hits to this cluster: 6
Cumulative BLAST score: 4101
Table of genes, locations, strands and annotations of subject cluster:
LOC131151082	XP_057958255.1	50653700	50659750	+	uncharacterized_protein_LOC131151082
LOC131151309	XP_057958545.1	50752729	50754027	-	1-aminocyclopropane-1-carboxylate_oxidase_homolog_1-like
LOC131151768	XP_057959153.1	50815070	50857941	-	1-aminocyclopropane-1-carboxylate_oxidase_homolog_1-like
LOC131151647	XP_057958910.1	50998665	51022804	-	alkaline_ceramidase-like
LOC131151148	XP_057958374.1	51199230	51222514	-	methionine--tRNA_ligase,_cytoplasmic
LOC131151605	XP_057958848.1	51436636	51439738	+	glucan_endo-1,3-beta-glucosidase_5-like
LOC13115_1273	XP_057958096.1	51454181	51461029	-	LOC13115_1273
LOC131150981	XP_057958094.1	51454181	51463020	-	probable_sucrose-phosphate_synthase_2_isoform_X1
LOC131151618	XP_057958869.1	51499485	51585402	+	uncharacterized_protein_LOC131151618
LOC13115_1279	XP_057957633.1	51659875	51672914	+	LOC13115_1279
LOC131151766	XP_057959150.1	51719316	51811483	-	beta-galactosidase_9
LOC131152234	XP_057959972.1	51922833	51993760	+	uncharacterized_protein_LOC131152234_isoform_X1
LOC131151571	XP_057958795.1	52088796	52099146	+	amine_oxidase_[copper-containing]_alpha_2,_peroxisomal-like
LOC131151312	XP_057958546.1	52269164	52271008	-	vesicle-associated_protein_4-2-like
LOC131151313	XP_057958547.1	52293540	52306717	+	amine_oxidase_[copper-containing]_alpha_2,_peroxisomal-like
LOC131151110	XP_057958295.1	52319181	52329553	+	amine_oxidase_[copper-containing]_alpha_2,_peroxisomal-like
Table of Blast hits (query gene, subject gene, %identity, blast score, %coverage, e-value):
MCH09g06880	LOC131151766	56	788	84.6154	2.6e-226
MCH09g06900	LOC13115_1279	52	251	99.2063	3.4e-65
MCH09g06970	LOC13115_1273	77	1531	94.5076	0.0e+00
MCH09g06970	LOC131150981	77	1531	94.5076	0.0e+00
>>
25. CM091621.1_c183
Source: Forsythia ovata isolate KNKB202402200001 chromosome 6, whole genome shotgun sequence
Type: saccharide
Number of proteins with BLAST hits to this cluster: 6
Cumulative BLAST score: 2836
Table of genes, locations, strands and annotations of subject cluster:
Fot_23555	KAL2530954.1	67115904	67118073	+	hypothetical_protein
Fot_23556	KAL2530955.1	67119463	67121156	-	Alkaline_phytoceramidase_(aPHC)
Fot_23557	KAL2530956.1	67134327	67141034	-	putative_sucrose-phosphate_synthase_3
Fot_23558	KAL2530957.1	67167288	67167624	-	hypothetical_protein
Fot_23559	KAL2530958.1	67167727	67168111	+	hypothetical_protein
Fot_23560	KAL2530959.1	67175924	67187017	+	S-adenosyl-L-methionine-dependent_methyltransferase_superfamily_protein
Fot_23561	KAL2530960.1	67190740	67192141	+	RPM1-interacting_protein_4-like
Fot_23562	KAL2530961.1	67192975	67214796	-	Beta-galactosidase_9
Table of Blast hits (query gene, subject gene, %identity, blast score, %coverage, e-value):
MCH09g06880	Fot_23562	64	913	84.2657	4.2e-264
MCH09g06900	Fot_23561	67	337	100.794	4.7e-91
MCH09g06970	Fot_23557	82	1586	92.9924	0.0e+00
>>
26. CM091621.1_c171
Source: Forsythia ovata isolate KNKB202402200001 chromosome 6, whole genome shotgun sequence
Type: saccharide
Number of proteins with BLAST hits to this cluster: 6
Cumulative BLAST score: 2836
Table of genes, locations, strands and annotations of subject cluster:
Fot_22792	KAL2530191.1	55226683	55248573	+	Beta-galactosidase_9
Fot_22793	KAL2530192.1	55249407	55252682	-	RPM1-interacting_protein_4
Fot_22794	KAL2530193.1	55254520	55265282	-	S-adenosyl-L-methionine-dependent_methyltransferase_superfamily_protein
Fot_22795	KAL2530194.1	55270437	55271854	+	hypothetical_protein
Fot_22796	KAL2530195.1	55272232	55275192	+	uncharacterized_protein
Fot_22797	KAL2530196.1	55307868	55332069	+	putative_sucrose-phosphate_synthase_3
Fot_22798	KAL2530197.1	55337946	55339318	+	Alkaline_phytoceramidase_(aPHC)
Table of Blast hits (query gene, subject gene, %identity, blast score, %coverage, e-value):
MCH09g06880	Fot_22792	64	913	84.2657	4.2e-264
MCH09g06900	Fot_22793	67	337	100.794	4.7e-91
MCH09g06970	Fot_22797	82	1586	92.9924	0.0e+00
>>
27. CM077822.1_c43
Source: Liquidambar formosana isolate Hangzhou chromosome 3, whole genome shotgun sequence
Type: saccharide
Number of proteins with BLAST hits to this cluster: 6
Cumulative BLAST score: 2678
Table of genes, locations, strands and annotations of subject cluster:
L1049_017701	KAK9289227.1	25540351	25544194	+	hypothetical_protein
L1049_016338	KAK9287895.1	25547174	25547781	-	hypothetical_protein
L1049_016650	KAK9288201.1	25552605	25558987	-	hypothetical_protein
L1049_017610	KAK9289137.1	25573289	25596219	+	hypothetical_protein
L1049_016918	KAK9288461.1	25603979	25609687	+	hypothetical_protein
L1049_016216	KAK9287776.1	25614227	25668049	-	hypothetical_protein
Table of Blast hits (query gene, subject gene, %identity, blast score, %coverage, e-value):
MCH09g06880	L1049_016216	58	824	85.5478	4.3e-237
MCH09g06900	L1049_016918	57	285	99.6032	1.6e-75
MCH09g06970	L1049_016650	79	1569	92.803	0.0e+00
>>
28. CM065644.1_c222
Source: Dipteronia sinensis isolate NBL chromosome 9, whole genome shotgun sequence
Type: saccharide
Number of proteins with BLAST hits to this cluster: 6
Cumulative BLAST score: 2668
Table of genes, locations, strands and annotations of subject cluster:
Dsin_027510	KAK3187949.1	14301515	14302580	-	hypothetical_protein
Dsin_027511	KAK3187950.1	14313892	14316165	+	hypothetical_protein
Dsin_027514	KAK3187953.1	14317335	14325024	-	hypothetical_protein
Dsin_027515	KAK3187954.1	14325914	14328010	-	hypothetical_protein
Dsin_027516	KAK3187955.1	14341391	14356019	+	hypothetical_protein
Dsin_027517	KAK3187956.1	14356928	14359025	-	hypothetical_protein
Dsin_027518	KAK3187957.1	14361836	14371200	-	hypothetical_protein
Dsin_027519	KAK3187958.1	14377853	14385486	-	hypothetical_protein
Dsin_027520	KAK3187959.1	14413185	14424931	+	hypothetical_protein
Dsin_027521	KAK3187960.1	14439713	14440202	+	hypothetical_protein
Dsin_027522	KAK3187961.1	14444259	14447715	+	hypothetical_protein
Dsin_027523	KAK3187962.1	14459445	14468814	+	hypothetical_protein
Dsin_027524	KAK3187963.1	14471654	14473755	+	hypothetical_protein
Dsin_027525	KAK3187964.1	14474664	14480144	-	hypothetical_protein
Dsin_027526	KAK3187965.1	14480743	14484310	-	hypothetical_protein
Table of Blast hits (query gene, subject gene, %identity, blast score, %coverage, e-value):
MCH09g06880	Dsin_027516	55	754	83.2168	4.2e-216
MCH09g06880	Dsin_027525	70	234	16.7832	1.1e-59
MCH09g06880	Dsin_027526	44	94	13.7529	2.4e-17
MCH09g06900	Dsin_027524	40	171	96.0317	4.5e-41
MCH09g06900	Dsin_027517	40	170	96.0317	1.0e-40
MCH09g06970	Dsin_027520	80	1245	72.9167	0.0e+00
>>
29. NC_068341.1_c69
Source: Diospyros lotus cultivar Yz01 chromosome 4, ASM1463336v1, whole genome shotgun sequence
Type: saccharide
Number of proteins with BLAST hits to this cluster: 6
Cumulative BLAST score: 2618
Table of genes, locations, strands and annotations of subject cluster:
LOC127799330	XP_052189226.1	105290	136798	+	heat_stress_transcription_factor_A-5_isoform_X2
LOC127800323	XP_052190833.1	154388	155780	+	UDP-glucuronate_4-epimerase_6
LOC127800482	XP_052191065.1	227543	229785	+	protein_ECERIFERUM_26-like
LOC12780_814	XP_052191059.1	232146	234294	+	LOC12780_814
LOC127799086	XP_052188768.1	242177	246240	+	uncharacterized_protein_LOC127799086
LOC127800483	XP_052191066.1	247985	277447	+	probable_magnesium_transporter_NIPA2_isoform_X1
LOC127799525	XP_052189589.1	281016	282543	-	anthocyanidin_3-O-glucosyltransferase_2-like
LOC127799524	XP_052189588.1	285380	314649	+	LOW_QUALITY_PROTEIN:_beta-galactosidase_9
LOC12779_3771	XP_052189591.1	315813	328469	-	LOC12779_3771
LOC12779_3772	XP_052189281.1	329663	338330	-	LOC12779_3772
LOC12779_3774	XP_052189284.1	330083	338330	-	LOC12779_3774
LOC127799357	XP_052189287.1	342279	348040	+	probable_sucrose-phosphate_synthase_2
Table of Blast hits (query gene, subject gene, %identity, blast score, %coverage, e-value):
MCH09g06880	LOC127799524	57	811	85.6643	2.9e-233
MCH09g06900	LOC12779_3771	58	274	96.8254	3.7e-72
MCH09g06970	LOC127799357	78	1533	95.5492	0.0e+00
>>
30. NC_084886.1_c13
Source: Alnus glutinosa chromosome 1, dhAlnGlut1.1, whole genome shotgun sequence
Type: saccharide
Number of proteins with BLAST hits to this cluster: 6
Cumulative BLAST score: 2604
Table of genes, locations, strands and annotations of subject cluster:
LOC133871962	XP_062165436.1	10578017	10607824	+	beta-galactosidase_9
LOC133871969	XP_062165449.1	10610029	10617749	-	RPM1-interacting_protein_4-like
LOC133871979	XP_062165460.1	10624553	10644359	-	uncharacterized_protein_LOC133871979
LOC13387_87	XP_062165474.1	10645510	10647163	+	LOC13387_87
LOC133872011	XP_062165501.1	10654383	10663809	+	probable_sucrose-phosphate_synthase_2
LOC133872021	XP_062165512.1	10676026	10680409	+	alkaline_ceramidase-like
LOC133872035	XP_062165528.1	10681380	10684501	-	uncharacterized_protein_LOC133872035
LOC13387_90	XP_062165539.1	10685610	10728145	-	LOC13387_90
Table of Blast hits (query gene, subject gene, %identity, blast score, %coverage, e-value):
MCH09g06880	LOC133871962	57	812	84.2657	1.3e-233
MCH09g06900	LOC133871969	59	250	89.2857	4.4e-65
MCH09g06970	LOC133872011	78	1542	92.8977	0.0e+00
>>
31. NC_054594.1_c9
Source: Juglans microcarpa x Juglans regia isolate MS1-56 chromosome 1D, Jm3101_v1.0, whole genome shotgun sequence
Type: saccharide
Number of proteins with BLAST hits to this cluster: 6
Cumulative BLAST score: 2601
Table of genes, locations, strands and annotations of subject cluster:
LOC121265486	XP_041025079.1	21362253	21369103	-	probable_sucrose-phosphate_synthase_2
LOC121240415	XP_040993835.1	21388701	21389085	+	uncharacterized_protein_LOC121240415
LOC121240379	XP_040993742.1	21390771	21392421	-	pentatricopeptide_repeat-containing_protein_At1g66345,_mitochondrial
LOC121251705	XP_041006973.1	21411553	21439482	+	eEF1A_lysine_and_N-terminal_methyltransferase_isoform_X1
LOC12124_127	XP_040997104.1	21445646	21450548	+	LOC12124_127
LOC121243095	XP_040997092.1	21445646	21450694	+	RPM1-interacting_protein_4-like_isoform_X1
LOC12124_131	XP_040997059.1	21452495	21476767	-	LOC12124_131
Table of Blast hits (query gene, subject gene, %identity, blast score, %coverage, e-value):
MCH09g06880	LOC12124_131	56	785	85.3147	1.3e-225
MCH09g06900	LOC121243095	58	140	47.2222	8.5e-32
MCH09g06900	LOC12124_127	59	132	44.4444	1.8e-29
MCH09g06970	LOC121265486	78	1544	92.8977	0.0e+00
>>
32. CM017326.1_c158
Source: Carpinus fangiana isolate Cfa_2016G chromosome 6, whole genome shotgun sequence
Type: saccharide
Number of proteins with BLAST hits to this cluster: 6
Cumulative BLAST score: 2596
Table of genes, locations, strands and annotations of subject cluster:
FH972_014941	KAE8076279.1	12154260	12296845	+	hypothetical_protein
FH972_014943	KAE8076281.1	12298323	12300989	+	hypothetical_protein
FH972_014944	KAE8076282.1	12309747	12312045	-	hypothetical_protein
FH972_014945	KAE8076283.1	12316933	12317188	-	hypothetical_protein
FH972_014946	KAE8076284.1	12322933	12331329	-	hypothetical_protein
FH972_014947	KAE8076285.1	12352696	12366179	+	hypothetical_protein
FH972_014948	KAE8076286.1	12371369	12375552	+	hypothetical_protein
FH972_014949	KAE8076287.1	12379390	12409505	-	hypothetical_protein
Table of Blast hits (query gene, subject gene, %identity, blast score, %coverage, e-value):
MCH09g06880	FH972_014949	57	805	84.2657	1.6e-231
MCH09g06900	FH972_014948	59	256	88.4921	1.1e-66
MCH09g06970	FH972_014946	78	1535	92.8977	0.0e+00
>>
33. NC_081544.1_c112
Source: Corylus avellana chromosome ca4, CavTom2PMs-1.0
Type: saccharide
Number of proteins with BLAST hits to this cluster: 6
Cumulative BLAST score: 2585
Table of genes, locations, strands and annotations of subject cluster:
LOC132178517	XP_059446932.1	28638251	28671109	+	protein_NO_VEIN-like_isoform_X1
LOC132178518	XP_059446934.1	28672119	28674799	+	stress_response_protein_NST1
LOC132179440	XP_059448150.1	28675546	28676812	-	glutamate_decarboxylase_4-like_isoform_X1
LOC132178780	XP_059447314.1	28679805	28682629	-	alkaline_ceramidase-like
LOC132179620	XP_059448345.1	28688173	28696454	-	probable_sucrose-phosphate_synthase_2
LOC132179188	XP_059447835.1	28702728	28704393	-	pentatricopeptide_repeat-containing_protein_At1g66345,_mitochondrial
LOC132177251	XP_059445483.1	28707837	28720919	+	uncharacterized_protein_LOC132177251
LOC132179688	XP_059448425.1	28725163	28730418	+	RPM1-interacting_protein_4-like_isoform_X1
LOC132177404	XP_059445681.1	28732551	28751405	-	beta-galactosidase_9
Table of Blast hits (query gene, subject gene, %identity, blast score, %coverage, e-value):
MCH09g06880	LOC132177404	57	805	84.1492	1.2e-231
MCH09g06900	LOC132179688	55	243	93.254	9.3e-63
MCH09g06970	LOC132179620	78	1537	92.8977	0.0e+00
>>
34. NC_079507.1_c257
Source: Hevea brasiliensis isolate MT/VB/25A 57/8 chromosome 15, ASM3005281v1, whole genome shotgun sequence
Type: saccharide
Number of proteins with BLAST hits to this cluster: 6
Cumulative BLAST score: 2556
Table of genes, locations, strands and annotations of subject cluster:
LOC110636178	XP_021641439.2	69580608	69607412	+	beta-galactosidase_9_isoform_X1
LOC11063_3175	XP_021641461.2	69608965	69623524	-	LOC11063_3175
LOC110636212	XP_057992159.1	69630886	69637039	+	probable_sucrose-phosphate_synthase_3
LOC110636196	XP_021641465.2	69647054	69654135	+	probable_methionine--tRNA_ligase_isoform_X1
Table of Blast hits (query gene, subject gene, %identity, blast score, %coverage, e-value):
MCH09g06880	LOC110636178	56	802	85.1981	1.3e-230
MCH09g06900	LOC11063_3175	47	217	100	4.2e-55
MCH09g06970	LOC110636212	78	1537	92.9924	0.0e+00
>>
35. NC_035175.2_c264
Source: Manihot esculenta cultivar AM560-2 chromosome 15, M.esculenta_v8, whole genome shotgun sequence
Type: saccharide
Number of proteins with BLAST hits to this cluster: 6
Cumulative BLAST score: 2538
Table of genes, locations, strands and annotations of subject cluster:
LOC110601635	XP_021594539.1	4240279	4246993	-	probable_methionine--tRNA_ligase
LOC110602239	XP_021595396.1	4249783	4255991	-	probable_sucrose-phosphate_synthase_3
LOC110601144	XP_021593868.1	4259187	4265138	+	eEF1A_lysine_and_N-terminal_methyltransferase_isoform_X1
LOC11060_2510	XP_021593870.1	4266962	4269040	+	LOC11060_2510
LOC110601450	XP_021594284.1	4270237	4283918	-	beta-galactosidase_9
Table of Blast hits (query gene, subject gene, %identity, blast score, %coverage, e-value):
MCH09g06880	LOC110601450	56	799	85.1981	1.5e-229
MCH09g06900	LOC11060_2510	52	215	81.3492	2.7e-54
MCH09g06970	LOC110602239	77	1524	92.8977	0.0e+00
>>
36. NW_023590825.1_c79
Source: Jatropha curcas isolate ELGS0001-1231 unplaced genomic scaffold, RJC1_Hi-C scaffold_127, whole genome shotgun sequence
Type: saccharide
Number of proteins with BLAST hits to this cluster: 6
Cumulative BLAST score: 2512
Table of genes, locations, strands and annotations of subject cluster:
LOC105633157	XP_012071110.2	1464619	1471097	-	probable_methionine--tRNA_ligase
LOC105633156	XP_012071108.1	1473547	1479892	-	probable_sucrose-phosphate_synthase_3
LOC105633155	XP_012071107.1	1492909	1500116	+	eEF1A_lysine_and_N-terminal_methyltransferase
LOC105633153	XP_012071105.1	1501081	1503123	+	RPM1-interacting_protein_4_isoform_X1
LOC10563_1319	XP_012071103.1	1505409	1518415	-	LOC10563_1319
Table of Blast hits (query gene, subject gene, %identity, blast score, %coverage, e-value):
MCH09g06880	LOC10563_1319	50	825	104.895	1.9e-237
MCH09g06900	LOC105633153	45	161	76.5873	3.5e-38
MCH09g06970	LOC105633156	77	1526	92.8977	0.0e+00
>>
37. NC_056752.1_c10
Source: Carya illinoinensis cultivar Pawnee chromosome 1, C.illinoinensisPawnee_v1, whole genome shotgun sequence
Type: saccharide
Number of proteins with BLAST hits to this cluster: 6
Cumulative BLAST score: 2482
Table of genes, locations, strands and annotations of subject cluster:
LOC122315923	XP_042988199.1	34471407	34498927	+	beta-galactosidase_9
LOC12231_476	XP_042988210.1	34500879	34505413	-	LOC12231_476
LOC122315936	XP_042988233.1	34507071	34536773	-	eEF1A_lysine_and_N-terminal_methyltransferase_isoform_X1
LOC122315953	XP_042988260.1	34607129	34608782	+	pentatricopeptide_repeat-containing_protein_At1g66345,_mitochondrial
LOC122315972	XP_042988291.1	34626184	34633189	+	probable_sucrose-phosphate_synthase_2
LOC122315978	XP_042988305.1	34656148	34659931	-	MAP7_domain-containing_protein_2
Table of Blast hits (query gene, subject gene, %identity, blast score, %coverage, e-value):
MCH09g06880	LOC122315923	56	796	84.7319	7.4e-229
MCH09g06900	LOC12231_476	55	140	50.3968	6.5e-32
MCH09g06970	LOC122315972	78	1546	92.8977	0.0e+00
>>
38. NC_049907.1_c110
Source: Juglans regia cultivar Chandler chromosome 7, Walnut 2.0, whole genome shotgun sequence
Type: saccharide
Number of proteins with BLAST hits to this cluster: 6
Cumulative BLAST score: 2465
Table of genes, locations, strands and annotations of subject cluster:
LOC109003427	XP_035547962.1	21310400	21344225	+	protein_NO_VEIN_isoform_X1
LOC109003431	XP_018837090.1	21345669	21354205	+	uncharacterized_protein_LOC109003431_isoform_X1
LOC109003426	XP_018837083.2	21362314	21369192	-	probable_sucrose-phosphate_synthase_2
LOC109008455	XP_018844095.2	21384900	21386553	-	pentatricopeptide_repeat-containing_protein_At1g66345,_mitochondrial
LOC109008417	XP_018844045.1	21398282	21398807	+	uncharacterized_protein_LOC109008417
LOC109008452	XP_018844092.2	21411997	21433191	+	eEF1A_lysine_and_N-terminal_methyltransferase-like
LOC10900_1426	XP_035547349.1	21436504	21438970	+	LOC10900_1426
LOC109008414	XP_035547279.1	21440764	21465662	-	beta-galactosidase_9
Table of Blast hits (query gene, subject gene, %identity, blast score, %coverage, e-value):
MCH09g06880	LOC109008414	56	787	84.7319	4.5e-226
MCH09g06900	LOC10900_1426	56	133	47.2222	7.9e-30
MCH09g06970	LOC109003426	78	1545	92.8977	0.0e+00
>>
39. CM069233.1_c45
Source: Acer negundo isolate Arnold Arboretum Accession 253-2013*B chromosome 3, whole genome shotgun sequence
Type: saccharide
Number of proteins with BLAST hits to this cluster: 6
Cumulative BLAST score: 2454
Table of genes, locations, strands and annotations of subject cluster:
QYF36_009198	KAK4855629.1	30380281	30383470	+	hypothetical_protein
QYF36_005197	KAK4855220.1	30383665	30387821	+	hypothetical_protein
QYF36_025131	KAK4857156.1	30387876	30395188	+	hypothetical_protein
QYF36_021830	KAK4856837.1	30399434	30401685	-	hypothetical_protein
QYF36_005756	KAK4855293.1	30402337	30404647	+	hypothetical_protein
QYF36_023039	KAK4856954.1	30406071	30413304	-	hypothetical_protein
QYF36_018926	KAK4856578.1	30414292	30417580	-	hypothetical_protein
QYF36_010102	KAK4855713.1	30445210	30466286	+	hypothetical_protein
QYF36_021055	KAK4856775.1	30467375	30469147	-	hypothetical_protein
QYF36_017345	KAK4856427.1	30473669	30483923	-	hypothetical_protein
QYF36_016185	KAK4856306.1	30485627	30489023	-	hypothetical_protein
QYF36_009868	KAK4855692.1	30515747	30522048	+	hypothetical_protein
Table of Blast hits (query gene, subject gene, %identity, blast score, %coverage, e-value):
MCH09g06880	QYF36_010102	55	753	83.2168	9.4e-216
MCH09g06900	QYF36_021055	37	151	95.2381	4.8e-35
MCH09g06970	QYF36_009868	78	1550	92.9924	0.0e+00
>>
40. NC_057922.1_c188
Source: Telopea speciosissima isolate NSW1024214 ecotype Mountain lineage chromosome 7, Tspe_v1, whole genome shotgun sequence
Type: saccharide
Number of proteins with BLAST hits to this cluster: 6
Cumulative BLAST score: 2437
Table of genes, locations, strands and annotations of subject cluster:
LOC122669402	XP_043722097.1	24767073	24793313	+	beta-galactosidase_9_isoform_X1
LOC122669403	XP_043722101.1	24795174	24836857	+	putative_methyltransferase_At1g22800,_mitochondrial_isoform_X1
LOC122667635	XP_043719934.1	24853403	24880552	-	AP3-complex_subunit_beta-A
LOC122668383	XP_043720894.1	24902544	24912871	+	factor_of_DNA_methylation_1-like
LOC122668384	XP_043720895.1	24916282	24949930	+	probable_LRR_receptor-like_serine/threonine-protein_kinase_At3g47570
LOC122669533	XP_043722245.1	24952038	24961984	-	RPM1-interacting_protein_4-like
LOC12266_3120	XP_043722243.1	24967438	25009591	-	LOC12266_3120
LOC122666723	XP_043718716.1	25012401	25020357	+	B-cell_receptor-associated_protein_31-like
LOC122669730	XP_043722506.1	25025164	25030910	+	probable_sucrose-phosphate_synthase_3_isoform_X1
LOC122668385	XP_043720897.1	25035145	25036081	+	probable_E3_ubiquitin-protein_ligase_RNF217
LOC122667434	XP_043719638.1	25038461	25045244	+	probable_methionine--tRNA_ligase
LOC122667433	XP_043719636.1	25051531	25067716	+	probable_methionine--tRNA_ligase
Table of Blast hits (query gene, subject gene, %identity, blast score, %coverage, e-value):
MCH09g06880	LOC122669402	55	757	82.634	5.0e-217
MCH09g06900	LOC122669533	50	190	76.5873	7.1e-47
MCH09g06970	LOC122669730	75	1490	95.4545	0.0e+00
>>
41. NC_063264.1_c212
Source: Ricinus communis isolate WT05 ecotype wild-type chromosome 9, ASM1957865v1, whole genome shotgun sequence
Type: saccharide
Number of proteins with BLAST hits to this cluster: 6
Cumulative BLAST score: 2429
Table of genes, locations, strands and annotations of subject cluster:
LOC8280624	XP_048235530.1	5952898	5959585	-	probable_methionine--tRNA_ligase
LOC8280623	XP_002518055.1	5963764	5970043	-	probable_sucrose-phosphate_synthase_3_isoform_X1
LOC8280621	XP_002518053.2	5973594	5980305	+	eEF1A_lysine_and_N-terminal_methyltransferase
LOC8280620	XP_048235153.1	5981287	5983248	+	RPM1-interacting_protein_4_isoform_X1
LOC82806_74	XP_002518051.2	5984459	5995739	-	LOC82806_74
Table of Blast hits (query gene, subject gene, %identity, blast score, %coverage, e-value):
MCH09g06880	LOC82806_74	56	802	84.7319	1.3e-230
MCH09g06900	LOC8280620	63	108	32.1429	2.7e-22
MCH09g06970	LOC8280623	77	1519	92.8977	0.0e+00
>>
42. JAYDYQ010002534.1_c150
Source: Penstemon davidsonii isolate DNT005 scaffold_2533, whole genome shotgun sequence
Type: saccharide-terpene
Number of proteins with BLAST hits to this cluster: 5
Cumulative BLAST score: 3606
Table of genes, locations, strands and annotations of subject cluster:
RD792_009736	KAK4482575.1	4741645	4743568	-	hypothetical_protein
RD792_009738	KAK4482576.1	4753414	4756427	-	hypothetical_protein
RD792_009739	KAK4482577.1	4774990	4779317	-	hypothetical_protein
RD792_009741	KAK4482578.1	4782113	4785468	+	hypothetical_protein
RD792_009742	KAK4482579.1	4787762	4809860	+	hypothetical_protein
RD792_009743	KAK4482580.1	4813100	4815203	-	hypothetical_protein
RD792_009744	KAK4482581.1	4821726	4828808	+	hypothetical_protein
RD792_009745	KAK4482582.1	4830936	4836843	-	hypothetical_protein
RD792_009746	KAK4482583.1	4839974	4858886	+	hypothetical_protein
RD792_009748	KAK4482584.1	4883349	4886644	+	hypothetical_protein
RD792_009749	KAK4482585.1	4888725	4909386	+	hypothetical_protein
RD792_009750	KAK4482586.1	4911538	4917593	-	hypothetical_protein
RD792_009751	KAK4482587.1	4921039	4943498	+	hypothetical_protein
RD792_009752	KAK4482588.1	4945134	4947066	+	hypothetical_protein
RD792_009753	KAK4482589.1	4950507	4954925	+	hypothetical_protein
RD792_009754	KAK4482590.1	4956455	4959727	-	hypothetical_protein
RD792_009755	KAK4482591.1	4962826	4968040	+	hypothetical_protein
RD792_009756	KAK4482592.1	4968909	4971041	-	hypothetical_protein
RD792_009757	KAK4482593.1	4972481	4973196	-	hypothetical_protein
RD792_009758	KAK4482594.1	4977026	4983001	+	hypothetical_protein
RD792_009759	KAK4482595.1	4988367	4992657	-	hypothetical_protein
RD792_009760	KAK4482596.1	4994545	5002473	-	hypothetical_protein
Table of Blast hits (query gene, subject gene, %identity, blast score, %coverage, e-value):
MCH09g06900	RD792_009746	72	183	50.3968	6.7e-45
MCH09g06900	RD792_009751	71	183	52.7778	6.7e-45
MCH09g06970	RD792_009750	82	1620	94.5076	0.0e+00
MCH09g06970	RD792_009745	82	1620	94.2235	0.0e+00
>>
43. CM018680.1_c5
Source: Mikania micrantha isolate NLD-2019 linkage group LG1, whole genome shotgun sequence
Type: saccharide-polyketide
Number of proteins with BLAST hits to this cluster: 5
Cumulative BLAST score: 2957
Table of genes, locations, strands and annotations of subject cluster:
E3N88_01158	KAD7478022.1	74320365	74322599	-	hypothetical_protein
E3N88_01159	KAD7478023.1	74331904	74333939	+	hypothetical_protein
E3N88_01160	KAD7478024.1	74339320	74344033	-	hypothetical_protein
E3N88_01161	KAD7478025.1	74431991	74432957	-	hypothetical_protein
E3N88_01162	KAD7478026.1	74464212	74466082	-	hypothetical_protein
E3N88_01163	KAD7478027.1	74511289	74515488	+	hypothetical_protein
E3N88_01164	KAD7478028.1	74517545	74523664	-	hypothetical_protein
E3N88_01165	KAD7478029.1	74534926	74548170	+	hypothetical_protein
E3N88_01166	KAD7478030.1	74549253	74557571	-	hypothetical_protein
E3N88_01167	KAD7478031.1	74563433	74567802	-	hypothetical_protein
E3N88_01168	KAD7478032.1	74573258	74573774	+	hypothetical_protein
E3N88_01169	KAD7478033.1	74598828	74601476	+	hypothetical_protein
E3N88_01170	KAD7478034.1	74608843	74615108	-	hypothetical_protein
E3N88_01171	KAD7478035.1	74655823	74672903	-	hypothetical_protein
E3N88_01172	KAD7478036.1	74720105	74725470	+	hypothetical_protein
E3N88_01173	KAD7478037.1	74727294	74729304	+	hypothetical_protein
E3N88_01174	KAD7478038.1	74798279	74811579	-	hypothetical_protein
E3N88_01175	KAD7478039.1	74842528	74848703	+	hypothetical_protein
E3N88_01176	KAD7478040.1	74849719	74855148	+	hypothetical_protein
E3N88_01177	KAD7478041.1	74876690	74879919	-	hypothetical_protein
Table of Blast hits (query gene, subject gene, %identity, blast score, %coverage, e-value):
MCH09g06900	E3N88_01170	32	132	97.619	1.8e-29
MCH09g06970	E3N88_01175	74	1427	92.803	0.0e+00
MCH09g06970	E3N88_01172	73	1398	92.8977	0.0e+00
>>
44. NW_018397264.1_c173
Source: Herrania umbratica cultivar Fairchild unplaced genomic scaffold, ASM216827v2 scaffold_130.0, whole genome shotgun sequence
Type: saccharide
Number of proteins with BLAST hits to this cluster: 5
Cumulative BLAST score: 2341
Table of genes, locations, strands and annotations of subject cluster:
LOC110421933	XP_021291339.1	3081056	3096882	+	beta-galactosidase_9
LOC11042_1145	XP_021290179.1	3098068	3111784	-	LOC11042_1145
LOC110421427	XP_021290703.1	3121304	3128037	+	probable_sucrose-phosphate_synthase_3
LOC110421430	XP_021290707.1	3130056	3137202	+	methionine--tRNA_ligase,_cytoplasmic
Table of Blast hits (query gene, subject gene, %identity, blast score, %coverage, e-value):
MCH09g06880	LOC110421933	56	794	85.0816	2.8e-228
MCH09g06970	LOC110421427	78	1547	92.8977	0.0e+00
>>
45. NW_021636455.1_c250
Source: Prosopis alba isolate B1F8T4 unplaced genomic scaffold, ASM479914v1 tig00011850_pilon, whole genome shotgun sequence
Type: saccharide
Number of proteins with BLAST hits to this cluster: 5
Cumulative BLAST score: 2327
Table of genes, locations, strands and annotations of subject cluster:
LOC114718426	XP_028759561.1	409806	413852	+	actin-related_protein_2/3_complex_subunit_4
LOC114718550	XP_028759739.1	415702	418269	+	cation/H(+)_antiporter_5-like
LOC11471_2381	XP_028759536.1	419480	425669	-	LOC11471_2381
LOC114718428	XP_028759564.1	432975	440774	+	eEF1A_lysine_and_N-terminal_methyltransferase
LOC11471_2383	XP_028759562.1	441304	453420	-	LOC11471_2383
Table of Blast hits (query gene, subject gene, %identity, blast score, %coverage, e-value):
MCH09g06880	LOC11471_2383	56	795	84.3823	1.3e-228
MCH09g06970	LOC11471_2381	78	1532	91.9508	0.0e+00
>>
46. NW_026555335.1_c85
Source: Prosopis cineraria cultivar Desert tree isolate PC_DT_omini unplaced genomic scaffold, ASM2901754v1 PC4, whole genome shotgun sequence
Type: saccharide-polyketide
Number of proteins with BLAST hits to this cluster: 5
Cumulative BLAST score: 2320
Table of genes, locations, strands and annotations of subject cluster:
LOC129309996	XP_054807779.1	761077	765494	+	uncharacterized_protein_LOC129309996
LOC129310172	XP_054808022.1	767333	771284	+	actin-related_protein_2/3_complex_subunit_4-like_isoform_X1
LOC129308374	XP_054805429.1	772846	775409	+	cation/H(+)_antiporter_11-like
LOC12930_3678	XP_054807426.1	776222	782382	-	LOC12930_3678
LOC129308061	XP_054805018.1	791769	801359	+	uncharacterized_protein_LOC129308061_isoform_X1
LOC129308060	XP_054805013.1	801767	819532	-	beta-galactosidase_9_isoform_X1
LOC129309433	XP_054806985.1	824484	826915	-	uncharacterized_protein_LOC129309433
LOC129307782	XP_054804667.1	831102	836661	+	uncharacterized_protein_LOC129307782_isoform_X1
LOC129308668	XP_054805929.1	840833	842085	-	chalcone_synthase_1-like
LOC129308669	XP_054805930.1	849572	852419	-	probable_magnesium_transporter_NIPA1_isoform_X1
Table of Blast hits (query gene, subject gene, %identity, blast score, %coverage, e-value):
MCH09g06880	LOC129308060	55	792	85.4312	1.8e-227
MCH09g06970	LOC12930_3678	77	1528	92.6136	0.0e+00
>>
47. NC_065875.1_c96
Source: Argentina anserina chromosome 4, drPotAnse1.1, whole genome shotgun sequence
Type: saccharide
Number of proteins with BLAST hits to this cluster: 5
Cumulative BLAST score: 2318
Table of genes, locations, strands and annotations of subject cluster:
LOC126790144	XP_050372245.1	12840423	12842453	-	E3_ubiquitin-protein_ligase_BRE1-like
LOC126790143	XP_050372244.1	12856424	12858414	-	tropinone_reductase_homolog_At2g29290-like
LOC126790134	XP_050372236.1	12859799	12869938	+	LOW_QUALITY_PROTEIN:_beta-galactosidase_9-like
LOC126790137	XP_050372239.1	12890395	12897684	-	uncharacterized_protein_LOC126790137
LOC126790132	XP_050372234.1	12917712	12922548	+	probable_sucrose-phosphate_synthase_3
Table of Blast hits (query gene, subject gene, %identity, blast score, %coverage, e-value):
MCH09g06880	LOC126790134	55	778	86.014	2.7e-223
MCH09g06970	LOC126790132	78	1540	93.0871	0.0e+00
>>
48. NC_065571.1_c55
Source: Mercurialis annua linkage group LG2, ddMerAnnu1.2, whole genome shotgun sequence
Type: saccharide
Number of proteins with BLAST hits to this cluster: 5
Cumulative BLAST score: 2303
Table of genes, locations, strands and annotations of subject cluster:
LOC126668053	XP_050217226.1	6559592	6565806	+	probable_methionine--tRNA_ligase
LOC126669462	XP_050218890.1	6570851	6577379	-	uncharacterized_protein_LOC126669462_isoform_X1
LOC126670254	XP_050219900.1	6586541	6591879	+	probable_sucrose-phosphate_synthase_3_isoform_X1
LOC126670255	XP_050219902.1	6592292	6604320	-	beta-galactosidase_9_isoform_X1
Table of Blast hits (query gene, subject gene, %identity, blast score, %coverage, e-value):
MCH09g06880	LOC126670255	55	794	84.7319	4.8e-228
MCH09g06970	LOC126670254	76	1509	93.1818	0.0e+00
>>
49. JAWXYG010000008.1_c196
Source: Acacia crassicarpa isolate Acra3RX scaffold_8, whole genome shotgun sequence
Type: saccharide
Number of proteins with BLAST hits to this cluster: 5
Cumulative BLAST score: 2301
Table of genes, locations, strands and annotations of subject cluster:
QN277_027526	KAK4266636.1	48476928	48488315	+	hypothetical_protein
QN277_027527	KAK4266637.1	48488816	48499103	-	hypothetical_protein
QN277_027528	KAK4266638.1	48513351	48521391	+	hypothetical_protein
QN277_027529	KAK4266639.1	48522088	48524623	-	hypothetical_protein
QN277_027530	KAK4266640.1	48526913	48529958	-	hypothetical_protein
Table of Blast hits (query gene, subject gene, %identity, blast score, %coverage, e-value):
MCH09g06880	QN277_027526	56	793	84.2657	6.3e-228
MCH09g06970	QN277_027528	77	1508	92.6136	0.0e+00
>>
50. JAKUCV010001512.1_c50
Source: Turnera subulata isolate F60SS scf49_sz388491, whole genome shotgun sequence
Type: saccharide
Number of proteins with BLAST hits to this cluster: 5
Cumulative BLAST score: 2292
Table of genes, locations, strands and annotations of subject cluster:
Tsubulata_002544	KAJ4846029.1	70319	75696	-	hypothetical_protein
Tsubulata_002545	KAJ4846030.1	77421	82891	-	putative_sucrose-phosphate_synthase_3
Tsubulata_002546	KAJ4846031.1	86286	92481	+	hypothetical_protein
Tsubulata_002547	KAJ4846032.1	93220	95223	+	hypothetical_protein
Tsubulata_002548	KAJ4846033.1	95732	104033	-	Beta-galactosidase_9
Table of Blast hits (query gene, subject gene, %identity, blast score, %coverage, e-value):
MCH09g06880	Tsubulata_002548	48	777	106.061	6.1e-223
MCH09g06970	Tsubulata_002545	77	1515	92.7083	0.0e+00
>>
51. CM026262.1_c37
Source: Senna tora cultivar Myeongyun chromosome 3, whole genome shotgun sequence
Type: saccharide-polyketide
Number of proteins with BLAST hits to this cluster: 5
Cumulative BLAST score: 2290
Table of genes, locations, strands and annotations of subject cluster:
G2W53_005484	KAF7837002.1	511385	513386	+	Actin-related_protein_2/3_complex_subunit_4
G2W53_005485	KAF7837003.1	514218	516372	+	Actin-related_protein_2/3_complex_subunit_4
G2W53_005486	KAF7837004.1	518634	521225	+	cation/H(+)_antiporter_4-like
G2W53_005487	KAF7837005.1	522021	527339	-	putative_sucrose-phosphate_synthase_3
G2W53_005488	KAF7837006.1	532421	532520	-	uncharacterized_protein
G2W53_005489	KAF7837007.1	535118	542584	+	methyltransferase-like_protein_13
G2W53_005490	KAF7837008.1	543605	554230	-	beta-galactosidase_9
G2W53_005491	KAF7837009.1	558998	559058	+	uncharacterized_protein
G2W53_005492	KAF7837010.1	562207	566903	+	cation/H(+)_antiporter_4-like
G2W53_005493	KAF7837011.1	567494	568916	-	chalcone_synthase
G2W53_005494	KAF7837012.1	576455	581393	-	reverse_transcriptase-like_protein
G2W53_005495	KAF7837013.1	588661	595600	+	cation/H(+)_antiporter_4-like
G2W53_005496	KAF7837014.1	596271	597693	-	chalcone_synthase_5
G2W53_005497	KAF7837015.1	600311	601621	-	chalcone_synthase
G2W53_005498	KAF7837016.1	610275	611598	-	stress_response_protein_NST1-like
Table of Blast hits (query gene, subject gene, %identity, blast score, %coverage, e-value):
MCH09g06880	G2W53_005490	54	779	87.7622	1.2e-223
MCH09g06970	G2W53_005487	76	1511	92.4242	0.0e+00
>>
52. BDDD01000092.1_c7
Source: Cephalotus follicularis DNA, scaffold: scaffold92, isolate: St1, whole genome shotgun sequence
Type: saccharide
Number of proteins with BLAST hits to this cluster: 5
Cumulative BLAST score: 2260
Table of genes, locations, strands and annotations of subject cluster:
CFOL_v3_02518	GAV58985.1	499664	503780	+	Pkinase_domain-containing_protein/LRR_1_domain-containing_protein/LRR_8_domain-containing_protein
CFOL_v3_02519	GAV58986.1	505516	549362	+	AMP-binding_domain-containing_protein
CFOL_v3_02520	GAV58987.1	536665	537424	-	hypothetical_protein
CFOL_v3_02521	GAV58988.1	550839	551535	+	hypothetical_protein
CFOL_v3_02522	GAV58989.1	553129	554470	-	Glyco_hydro_17_domain-containing_protein/X8_domain-containing_protein
CFOL_v3_02523	GAV58990.1	560127	570871	+	tRNA_bind_domain-containing_protein/tRNA-synt_1g_domain-containing_protein
CFOL_v3_02524	GAV58991.1	574251	579158	+	Ceramidase_domain-containing_protein
CFOL_v3_02525	GAV58992.1	581829	583661	-	hypothetical_protein
CFOL_v3_02526	GAV58993.1	584884	597333	-	Amino_oxidase_domain-containing_protein
CFOL_v3_02527	GAV58994.1	634291	652131	+	PWWP_domain-containing_protein/SET_domain-containing_protein/FYRN_domain-containing_protein/FYRC_domain-containing_protein/PHD_2_domain-containing_protein/zf-HC5HC2H_2_domain-containing_protein
CFOL_v3_02528	GAV58995.1	684739	687715	+	Glyco_hydro_19_domain-containing_protein
CFOL_v3_02529	GAV58996.1	689118	695232	-	Glycos_transf_1_domain-containing_protein/S6PP_domain-containing_protein/Glyco_trans_4_4_domain-containing_protein
CFOL_v3_02530	GAV58997.1	701612	702062	+	Exo_endo_phos_domain-containing_protein
CFOL_v3_02531	GAV58998.1	705931	706925	-	4HBT_domain-containing_protein
CFOL_v3_02532	GAV58999.1	719609	720188	+	hypothetical_protein
CFOL_v3_02533	GAV59000.1	721812	734642	+	Methyltransf_11_domain-containing_protein
CFOL_v3_02534	GAV59001.1	757106	758235	-	hypothetical_protein
CFOL_v3_02535	GAV59002.1	758515	792814	+	Methyltransf_11_domain-containing_protein
CFOL_v3_02536	GAV59003.1	766221	789500	-	Glyco_hydro_35_domain-containing_protein/Gal_Lectin_domain-containing_protein
CFOL_v3_02537	GAV59004.1	793747	838501	+	PPR_domain-containing_protein/PPR_1_domain-containing_protein/PPR_2_domain-containing_protein
Table of Blast hits (query gene, subject gene, %identity, blast score, %coverage, e-value):
MCH09g06880	CFOL_v3_02536	56	757	80.5361	6.5e-217
MCH09g06970	CFOL_v3_02529	76	1503	93.0871	0.0e+00
>>
53. NW_026775579.1_c206
Source: Cornus florida cultivar Cherokee Brave unplaced genomic scaffold, ASM3098733v1 CherokeeBrave_3.0.0_Hap2_Chr09, whole genome shotgun sequence
Type: saccharide
Number of proteins with BLAST hits to this cluster: 5
Cumulative BLAST score: 2231
Table of genes, locations, strands and annotations of subject cluster:
LOC132274818	XP_059632138.1	84936763	84958237	+	beta-galactosidase_9
LOC132274819	XP_059632139.1	84959740	84970165	-	uncharacterized_protein_LOC132274819_isoform_X1
LOC132274820	XP_059632141.1	84975307	84984140	+	probable_sucrose-phosphate_synthase_2
LOC132274821	XP_059632142.1	84997818	85010249	+	probable_methionine--tRNA_ligase
Table of Blast hits (query gene, subject gene, %identity, blast score, %coverage, e-value):
MCH09g06880	LOC132274818	62	627	58.7413	7.8e-178
MCH09g06970	LOC132274820	81	1604	92.8977	0.0e+00
>>
54. NC_030853.1_c119
Source: Theobroma cacao cultivar B97-61/B2 chromosome 4, Criollo_cocoa_genome_V2, whole genome shotgun sequence
Type: saccharide
Number of proteins with BLAST hits to this cluster: 5
Cumulative BLAST score: 2129
Table of genes, locations, strands and annotations of subject cluster:
LOC18602677	XP_007034274.2	25997453	26013422	+	beta-galactosidase_9_isoform_X1
LOC18602_263	XP_017975446.1	26015034	26028652	-	LOC18602_263
LOC18602682	XP_017974718.1	26041958	26048614	+	probable_sucrose-phosphate_synthase_3
LOC18602683	XP_007034286.1	26051321	26058331	+	methionine--tRNA_ligase,_cytoplasmic
Table of Blast hits (query gene, subject gene, %identity, blast score, %coverage, e-value):
MCH09g06880	LOC18602677	60	588	59.0909	4.0e-166
MCH09g06970	LOC18602682	78	1541	92.8977	0.0e+00
>>
55. NC_020494.1_c115
Source: Fragaria vesca subsp. vesca linkage group LG4, FraVesHawaii_1.0, whole genome shotgun sequence
Type: saccharide
Number of proteins with BLAST hits to this cluster: 5
Cumulative BLAST score: 2094
Table of genes, locations, strands and annotations of subject cluster:
LOC101297829	XP_004298200.1	13771757	13775058	+	uncharacterized_protein_LOC101297829
LOC101298120	XP_004298201.1	13776690	13778116	+	putative_adenylate_cyclase_regulatory_protein-like
LOC101298507	XP_004296966.1	13779576	13785053	-	probable_sucrose-phosphate_synthase_3-like
LOC101299373	XP_004296969.1	13792715	13799656	+	methyltransferase-like_protein_13-like
LOC101298415	XP_004298202.1	13800645	13804860	+	uncharacterized_protein_LOC101298415
LOC101298703	XP_004298203.1	13806695	13817807	-	beta-galactosidase_9-like
Table of Blast hits (query gene, subject gene, %identity, blast score, %coverage, e-value):
MCH09g06880	LOC101298703	53	553	63.1702	1.1e-155
MCH09g06970	LOC101298507	78	1541	92.803	0.0e+00
>>
56. NC_039903.1_c189
Source: Coffea arabica cultivar Caturra red isolate CCC135-36 chromosome 3e, Cara_1.0, whole genome shotgun sequence
Type: saccharide
Number of proteins with BLAST hits to this cluster: 5
Cumulative BLAST score: 1912
Table of genes, locations, strands and annotations of subject cluster:
LOC113736330	XP_027119045.1	6329160	6336471	+	probable_methionine--tRNA_ligase
LOC113736675	XP_027119545.1	6345629	6352673	-	probable_sucrose-phosphate_synthase_2
LOC113736331	XP_027119046.1	6359393	6369261	+	methyltransferase-like_protein_13
LOC113736332	XP_027119047.1	6374155	6378056	+	RPM1-interacting_protein_4-like_isoform_X1
LOC113736676	XP_027119546.1	6379527	6383610	+	DAR_GTPase_3,_chloroplastic-like
Table of Blast hits (query gene, subject gene, %identity, blast score, %coverage, e-value):
MCH09g06900	LOC113736332	61	303	98.8095	7.5e-81
MCH09g06970	LOC113736675	81	1609	92.7083	0.0e+00
>>
57. NC_040037.1_c109
Source: Coffea eugenioides isolate CCC68of chromosome 3, Ceug_1.0, whole genome shotgun sequence
Type: saccharide
Number of proteins with BLAST hits to this cluster: 5
Cumulative BLAST score: 1909
Table of genes, locations, strands and annotations of subject cluster:
LOC113765952	XP_027165988.1	8781160	8800196	+	uncharacterized_protein_LOC113765952
LOC113765528	XP_027165548.1	8801811	8805338	+	gelsolin-related_protein_of_125_kDa
LOC113765012	XP_027164865.1	8806714	8810782	-	probable_2-oxoglutarate-dependent_dioxygenase_AOP1
LOC113765953	XP_027165989.1	8815277	8818158	-	probable_2-oxoglutarate-dependent_dioxygenase_AOP1
LOC113765954	XP_027165990.1	8821522	8825171	-	probable_2-oxoglutarate-dependent_dioxygenase_AOP1
LOC113765955	XP_027165992.1	8833856	8835635	+	uncharacterized_protein_LOC113765955
LOC113765193	XP_027165084.1	8837808	8840459	-	alkaline_ceramidase-like
LOC113765211	XP_027165105.1	8845063	8852385	+	probable_methionine--tRNA_ligase
LOC11376_2131	XP_027165517.1	8855083	8862039	-	LOC11376_2131
LOC113764565	XP_027164295.1	8868670	8878527	+	methyltransferase-like_protein_13_isoform_X1
LOC113765298	XP_027165228.1	8883578	8887468	+	RPM1-interacting_protein_4-like
Table of Blast hits (query gene, subject gene, %identity, blast score, %coverage, e-value):
MCH09g06900	LOC113765298	61	303	98.8095	7.5e-81
MCH09g06970	LOC11376_2131	81	1606	92.7083	0.0e+00
>>
58. NC_039902.1_c167
Source: Coffea arabica cultivar Caturra red isolate CCC135-36 chromosome 3c, Cara_1.0, whole genome shotgun sequence
Type: saccharide
Number of proteins with BLAST hits to this cluster: 5
Cumulative BLAST score: 1905
Table of genes, locations, strands and annotations of subject cluster:
LOC113734466	XP_027116830.1	7585847	7605038	+	uncharacterized_protein_LOC113734466_isoform_X1
LOC113734467	XP_027116832.1	7606976	7610492	+	gelsolin-related_protein_of_125_kDa-like
LOC113734468	XP_027116833.1	7611913	7616197	-	probable_2-oxoglutarate-dependent_dioxygenase_AOP1
LOC113734927	XP_027117504.1	7629604	7632516	-	probable_2-oxoglutarate-dependent_dioxygenase_AOP1
LOC113733694	XP_027115692.1	7635941	7640013	-	probable_2-oxoglutarate-dependent_dioxygenase_AOP1
LOC113735493	XP_027118296.1	7646501	7647179	+	uncharacterized_protein_LOC113735493
LOC113735494	XP_027118297.1	7648694	7650473	+	uncharacterized_protein_LOC113735494
LOC113734471	XP_027116834.1	7653925	7656568	-	alkaline_ceramidase-like
LOC113734472	XP_027116835.1	7661175	7668480	+	probable_methionine--tRNA_ligase_isoform_X1
LOC11373_2859	XP_027116838.1	7671104	7678064	-	LOC11373_2859
LOC113734474	XP_027116840.1	7687008	7696803	+	methyltransferase-like_protein_13
LOC113734475	XP_027116841.1	7702242	7706140	+	RPM1-interacting_protein_4-like_isoform_X1
Table of Blast hits (query gene, subject gene, %identity, blast score, %coverage, e-value):
MCH09g06900	LOC113734475	60	299	98.8095	8.3e-80
MCH09g06970	LOC11373_2859	81	1606	92.7083	0.0e+00
>>
59. CAWUPB010000893.1_c47
Source: Dovyalis caffra genome assembly, contig: contig_470, whole genome shotgun sequence
Type: saccharide
Number of proteins with BLAST hits to this cluster: 5
Cumulative BLAST score: 1891
Table of genes, locations, strands and annotations of subject cluster:
DCAF_LOCUS6146	CAK7328423.1	4932565	4946977	+	unannotated_orf
DCAF_LOCUS6147	CAK7328424.1	4948304	4955924	-	unannotated_orf
DCAF_LOCUS6148	CAK7328425.1	4967092	4972425	+	unannotated_orf
DCAF_LOCUS6149	CAK7328426.1	4974378	4974718	-	unannotated_orf
DCAF_LOCUS6150	CAK7328427.1	4974757	4980398	+	unannotated_orf
Table of Blast hits (query gene, subject gene, %identity, blast score, %coverage, e-value):
MCH09g06880	DCAF_LOCUS6146	51	358	40.4429	6.7e-97
MCH09g06970	DCAF_LOCUS6148	78	1533	93.75	0.0e+00
>>
60. JAMWYP010000315.1_c232
Source: Acacia pycnantha voucher MEL:CANB48486 315, whole genome shotgun sequence
Type: saccharide
Number of proteins with BLAST hits to this cluster: 5
Cumulative BLAST score: 1860
Table of genes, locations, strands and annotations of subject cluster:
K1719_042225	KAI9075739.1	419	16769	+	hypothetical_protein
K1719_042227	KAI9075741.1	17404	29827	-	hypothetical_protein
K1719_042256	KAI9075770.1	37079	46268	+	hypothetical_protein
K1719_042298	KAI9075812.1	46939	49482	-	hypothetical_protein
K1719_042249	KAI9075763.1	53320	56382	-	hypothetical_protein
Table of Blast hits (query gene, subject gene, %identity, blast score, %coverage, e-value):
MCH09g06880	K1719_042225	52	725	84.0326	2.7e-207
MCH09g06970	K1719_042256	63	1135	92.3295	0.0e+00
>>
61. NW_019014609.1_c53
Source: Carica papaya cultivar SunUp unplaced genomic scaffold, Papaya1.0 supercontig_83, whole genome shotgun sequence
Type: saccharide
Number of proteins with BLAST hits to this cluster: 5
Cumulative BLAST score: 1832
Table of genes, locations, strands and annotations of subject cluster:
LOC110811945	XP_021894266.1	268712	279148	-	methionine--tRNA_ligase,_cytoplasmic
LOC110811933	XP_021894254.1	281574	286949	-	LOW_QUALITY_PROTEIN:_probable_sucrose-phosphate_synthase_3
LOC110811946	XP_021894267.1	307616	328640	+	methyltransferase-like_protein_13
LOC11081_1054	XP_021894280.1	330210	332811	+	LOC11081_1054
LOC110811947	XP_021894268.1	334899	355116	-	LOW_QUALITY_PROTEIN:_beta-galactosidase_9-like
Table of Blast hits (query gene, subject gene, %identity, blast score, %coverage, e-value):
MCH09g06880	LOC110811947	59	324	32.1678	8.2e-87
MCH09g06970	LOC110811933	76	1508	92.8977	0.0e+00
>>
62. CM017574.2_c15
Source: Rhamnella rubrinervis isolate BYM ecotype Xishuangbanna linkage group LG1, whole genome shotgun sequence
Type: saccharide
Number of proteins with BLAST hits to this cluster: 5
Cumulative BLAST score: 1721
Table of genes, locations, strands and annotations of subject cluster:
FNV43_RR01267	KAF3456613.1	8465387	8471667	-	hypothetical_protein
FNV43_RR01268	KAF3456614.1	8474803	8481075	-	hypothetical_protein
FNV43_RR01269	KAF3456615.1	8487828	8496196	+	hypothetical_protein
FNV43_RR01270	KAF3456616.1	8498683	8501149	+	hypothetical_protein
Table of Blast hits (query gene, subject gene, %identity, blast score, %coverage, e-value):
MCH09g06900	FNV43_RR01270	45	193	99.6032	1.1e-47
MCH09g06970	FNV43_RR01268	78	1528	92.803	0.0e+00
>>
63. JBAMMX010000026.1_c208
Source: Dillenia turbinata isolate LSX21 HiC_scaffold_26, whole genome shotgun sequence
Type: saccharide
Number of proteins with BLAST hits to this cluster: 5
Cumulative BLAST score: 1720
Table of genes, locations, strands and annotations of subject cluster:
RJ641_021643	KAK6914322.1	9985953	9994537	-	Methionyl/Leucyl_tRNA_synthetase
RJ641_021638	KAK6914317.1	10001195	10013783	+	Histone_acetyltransferase_Rtt109/CBP
RJ641_021644	KAK6914323.1	10012421	10022700	-	Glycosyl_transferase,_family_1
RJ641_021639	KAK6914318.1	10031514	10050250	+	Methyltransferase_type_11
RJ641_021640	KAK6914319.1	10070491	10077320	+	RIN4,_pathogenic_type_III_effector_avirulence_factor_Avr_cleavage_site
Table of Blast hits (query gene, subject gene, %identity, blast score, %coverage, e-value):
MCH09g06900	RJ641_021640	53	260	100.397	7.3e-68
MCH09g06970	RJ641_021644	75	1460	92.803	0.0e+00
>>
64. NC_057918.1_c95
Source: Telopea speciosissima isolate NSW1024214 ecotype Mountain lineage chromosome 3, Tspe_v1, whole genome shotgun sequence
Type: saccharide
Number of proteins with BLAST hits to this cluster: 5
Cumulative BLAST score: 1690
Table of genes, locations, strands and annotations of subject cluster:
LOC12265_2768	XP_043705696.1	71467735	71512168	-	LOC12265_2768
LOC122655558	XP_043705699.1	71514932	71516993	+	putative_pentatricopeptide_repeat-containing_protein_At3g25060,_mitochondrial
LOC122655556	XP_043705695.1	71519824	71526695	-	probable_sucrose-phosphate_synthase_3
LOC122655559	XP_043705700.1	71532788	71568311	-	B-cell_receptor-associated_protein_31-like
LOC122656842	XP_043707442.1	71582190	71592578	+	RPM1-interacting_protein_4
LOC122655509	XP_043705634.1	71594312	71603590	-	violaxanthin_de-epoxidase,_chloroplastic
LOC122654654	XP_043704788.1	71610229	71614643	-	protein_INVOLVED_IN_DE_NOVO_2-like
LOC12265_2773	XP_043707524.1	71634087	71637626	-	LOC12265_2773
LOC122656900	XP_043707527.1	71639727	71642757	-	7-deoxyloganetin_glucosyltransferase-like
LOC122655498	XP_043705619.1	71650603	71652479	-	cytochrome_c_oxidase_assembly_protein_COX19-like
Table of Blast hits (query gene, subject gene, %identity, blast score, %coverage, e-value):
MCH09g06900	LOC122656842	46	188	91.6667	2.1e-46
MCH09g06970	LOC122655556	75	1502	95.0758	0.0e+00
>>
65. CM053275.1_c210
Source: Protea cynaroides cultivar Little Prince chromosome 11, whole genome shotgun sequence
Type: saccharide
Number of proteins with BLAST hits to this cluster: 5
Cumulative BLAST score: 1679
Table of genes, locations, strands and annotations of subject cluster:
NE237_011967	KAJ4955184.1	22467893	22488142	+	hypothetical_protein
NE237_011264	KAJ4954481.1	22488685	22494021	+	hypothetical_protein
NE237_012454	KAJ4955671.1	22497270	22502869	-	hypothetical_protein
NE237_011387	KAJ4954604.1	22507615	22523894	-	hypothetical_protein
NE237_011966	KAJ4955183.1	22534357	22539916	-	hypothetical_protein
NE237_013381	KAJ4956598.1	22559006	22561001	-	hypothetical_protein
NE237_013994	KAJ4957211.1	22564690	22566664	-	hypothetical_protein
NE237_012703	KAJ4955920.1	22570350	22572317	-	hypothetical_protein
NE237_011952	KAJ4955169.1	22596789	22639545	+	hypothetical_protein
NE237_012039	KAJ4955256.1	22658936	22669438	+	hypothetical_protein
Table of Blast hits (query gene, subject gene, %identity, blast score, %coverage, e-value):
MCH09g06900	NE237_012039	51	198	76.5873	2.0e-49
MCH09g06970	NE237_012454	74	1481	95.4545	0.0e+00
>>
66. CM037024.1_c148
Source: Dioscorea alata cultivar TDa95/00328 chromosome 14, whole genome shotgun sequence
Type: fatty_acid-saccharide
Number of proteins with BLAST hits to this cluster: 5
Cumulative BLAST score: 1670
Table of genes, locations, strands and annotations of subject cluster:
IHE45_14G099800	KAH7664109.1	18311724	18319337	+	COG_complex_component_COG2_protein
IHE45_14G099900	KAH7664110.1	18322104	18326415	+	Fatty_acid_desaturase_type_2_protein
IHE45_14G100000	KAH7664114.1	18327302	18330144	-	RIN4_pathogenic_type_III_effector_avirulence_factor_Avr_cleavage_site_domain-containing_protein
IHE45_14_496	KAH7664115.1	18327416	18330144	-	IHE45_14_496
IHE45_14G100100	KAH7664116.1	18332984	18333488	+	Calmodulin_and_related_proteins_(EF-Hand_superfamily)_protein
IHE45_14G100200	KAH7664118.1	18337603	18340162	+	B-cell_receptor-associated_protein_31
IHE45_14G100300	KAH7664119.1	18343547	18349061	+	Sucrose-phosphate_synthase_plant_protein
IHE45_14G100400	KAH7664121.1	18351964	18359075	-	Kinetochore_protein_Nuf2_protein
Table of Blast hits (query gene, subject gene, %identity, blast score, %coverage, e-value):
MCH09g06900	IHE45_14G100000	33	115	65.4762	2.9e-24
MCH09g06900	IHE45_14_496	35	109	59.127	2.1e-22
MCH09g06970	IHE45_14G100300	73	1446	93.8447	0.0e+00
>>
67. NC_037528.1_c24
Source: Cynara cardunculus var. scolymus isolate 2C chromosome LG 1, CcrdV1, whole genome shotgun sequence
Type: saccharide-polyketide
Number of proteins with BLAST hits to this cluster: 5
Cumulative BLAST score: 1628
Table of genes, locations, strands and annotations of subject cluster:
LOC112502530	XP_024962251.1	25477816	25482947	+	TBC1_domain_family_member_13-like_isoform_X1
LOC112502564	XP_024962286.1	25483716	25488625	-	O-fucosyltransferase_1-like
LOC112502554	XP_024962275.1	25488943	25490770	+	stress_response_protein_NST1-like
LOC112520654	XP_024984858.1	25493281	25500898	-	probable_methionine--tRNA_ligase
LOC112518594	XP_024982118.1	25501664	25508646	-	probable_sucrose-phosphate_synthase_2
LOC112515132	XP_024977575.1	25516013	25522970	+	methyltransferase-like_protein_13
LOC11251_422	XP_024977913.1	25525654	25528750	+	LOC11251_422
LOC112527235	XP_024993493.1	25551772	25556071	+	putative_F-box_protein_PP2-B12
LOC112521385	XP_024985986.1	25561979	25563522	+	putative_vesicle-associated_membrane_protein_726
LOC112524449	XP_024990041.1	25567955	25573614	+	uncharacterized_protein_LOC112524449
LOC112511258	XP_024972574.1	25574883	25584692	-	ubiquinone_biosynthesis_monooxygenase_COQ6,_mitochondrial
LOC112510064	XP_024971117.1	25595773	25605772	-	chalcone_synthase_2_isoform_X2
LOC112508770	XP_024969285.1	25615504	25622215	+	uncharacterized_protein_LOC112508770
LOC112529638	XP_024996748.1	25626604	25627405	+	pentatricopeptide_repeat-containing_protein_At4g21190-like
LOC112527359	XP_024993772.1	25659939	25665932	+	probable_serine/threonine-protein_kinase_drkD
LOC112523707	XP_024989161.1	25666703	25668780	-	probable_voltage-gated_potassium_channel_subunit_beta
LOC112526397	XP_024992453.1	25719049	25719389	+	glu_S.griseus_protease_inhibitor-like
LOC112529526	XP_024996618.1	25725870	25727229	-	crocetin_glucosyltransferase,_chloroplastic-like
Table of Blast hits (query gene, subject gene, %identity, blast score, %coverage, e-value):
MCH09g06900	LOC11251_422	47	178	73.8095	3.7e-43
MCH09g06970	LOC112518594	75	1450	92.6136	0.0e+00
>>
68. NC_088911.1_c75
Source: Euphorbia lathyris chromosome 2, ddEupLath1.1, whole genome shotgun sequence
Type: saccharide
Number of proteins with BLAST hits to this cluster: 5
Cumulative BLAST score: 1622
Table of genes, locations, strands and annotations of subject cluster:
LOC13621_1821	XP_065862773.1	106628652	106641848	-	LOC13621_1821
LOC136219330	XP_065862777.1	106642742	106650401	-	uncharacterized_protein
LOC136219332	XP_065862778.1	106675757	106681045	+	probable_sucrose-phosphate_synthase_3
Table of Blast hits (query gene, subject gene, %identity, blast score, %coverage, e-value):
MCH09g06900	LOC13621_1821	36	119	95.2381	1.2e-25
MCH09g06970	LOC136219332	76	1503	93.0871	0.0e+00
>>
69. CM061495.1_c307
Source: Tagetes erecta isolate WSJ chromosome 10, whole genome shotgun sequence
Type: saccharide
Number of proteins with BLAST hits to this cluster: 5
Cumulative BLAST score: 1568
Table of genes, locations, strands and annotations of subject cluster:
QVD17_37715	KAK1411169.1	17556795	17560795	-	hypothetical_protein
QVD17_37716	KAK1411170.1	17562717	17564349	+	hypothetical_protein
QVD17_37717	KAK1411171.1	17572206	17577376	-	hypothetical_protein
QVD17_37718	KAK1411172.1	17593089	17595296	+	hypothetical_protein
QVD17_37719	KAK1411173.1	17640129	17644987	+	hypothetical_protein
QVD17_37720	KAK1411174.1	17658416	17660278	+	hypothetical_protein
Table of Blast hits (query gene, subject gene, %identity, blast score, %coverage, e-value):
MCH09g06900	QVD17_37720	38	141	81.746	3.8e-32
MCH09g06970	QVD17_37717	74	1427	92.803	0.0e+00
>>
70. JAJJMC010013954.1_c178
Source: Papaver californicum isolate S-191679 Pca_contig_13988, whole genome shotgun sequence
Type: saccharide
Number of proteins with BLAST hits to this cluster: 5
Cumulative BLAST score: 1562
Table of genes, locations, strands and annotations of subject cluster:
MKX01_003913	KAI3980374.1	1019768	1021031	-	hypothetical_protein
MKX01_003914	KAI3980375.1	1024975	1030730	-	hypothetical_protein
MKX01_003915	KAI3980376.1	1059134	1059458	+	hypothetical_protein
MKX01_003916	KAI3980377.1	1066885	1068329	-	hypothetical_protein
MKX01_003917	KAI3980378.1	1082837	1085131	-	hypothetical_protein
MKX01_003918	KAI3980379.1	1096937	1097846	+	hypothetical_protein
MKX01_003919	KAI3980380.1	1111942	1116902	+	hypothetical_protein
MKX01_003920	KAI3980381.1	1117147	1117848	-	hypothetical_protein
MKX01_003921	KAI3980382.1	1140746	1143167	+	hypothetical_protein
Table of Blast hits (query gene, subject gene, %identity, blast score, %coverage, e-value):
MCH09g06900	MKX01_003921	33	90	82.5397	1.0e-16
MCH09g06970	MKX01_003914	73	1472	95.0758	0.0e+00
>>
71. JBCNJP010000019.1_c190
Source: Deinandra increscens subsp. villosa DEINVI_00019, whole genome shotgun sequence
Type: saccharide-polyketide
Number of proteins with BLAST hits to this cluster: 5
Cumulative BLAST score: 1556
Table of genes, locations, strands and annotations of subject cluster:
SSX86_019738	KAK9062551.1	28739610	28744641	-	hypothetical_protein
SSX86_019739	KAK9062552.1	28746094	28752399	-	hypothetical_protein
SSX86_019740	KAK9062553.1	28763009	28769797	+	hypothetical_protein
SSX86_019741	KAK9062554.1	28774619	28777000	+	hypothetical_protein
SSX86_019742	KAK9062555.1	28780569	28783133	-	hypothetical_protein
SSX86_019743	KAK9062556.1	28833100	28841271	+	hypothetical_protein
SSX86_019744	KAK9062557.1	28843669	28855140	-	hypothetical_protein
SSX86_019745	KAK9062558.1	28900230	28902058	+	hypothetical_protein
SSX86_019746	KAK9062559.1	28922964	28924999	-	hypothetical_protein
SSX86_019747	KAK9062560.1	28928475	28933638	+	hypothetical_protein
SSX86_019748	KAK9062561.1	28938779	28941451	-	hypothetical_protein
SSX86_019749	KAK9062562.1	28942820	28945489	-	hypothetical_protein
Table of Blast hits (query gene, subject gene, %identity, blast score, %coverage, e-value):
MCH09g06900	SSX86_019741	35	129	89.6825	1.1e-28
MCH09g06970	SSX86_019739	74	1427	92.8977	0.0e+00
>>
72. CM042029.1_c279
Source: Smallanthus sonchifolius cultivar Yunnan linkage group LG12, whole genome shotgun sequence
Type: saccharide
Number of proteins with BLAST hits to this cluster: 5
Cumulative BLAST score: 1550
Table of genes, locations, strands and annotations of subject cluster:
L1987_37591	KAI3794950.1	27058352	27064049	-	hypothetical_protein
L1987_37592	KAI3794951.1	27064071	27076384	-	hypothetical_protein
L1987_37593	KAI3794952.1	27083388	27090525	+	hypothetical_protein
L1987_37594	KAI3794953.1	27107852	27109862	+	hypothetical_protein
Table of Blast hits (query gene, subject gene, %identity, blast score, %coverage, e-value):
MCH09g06900	L1987_37594	38	132	86.9048	1.8e-29
MCH09g06970	L1987_37592	73	1418	93.2765	0.0e+00
>>
73. CM048823.1_c180
Source: Dioscorea zingiberensis isolate Dzin_1.0 linkage group LG06, whole genome shotgun sequence
Type: fatty_acid-saccharide
Number of proteins with BLAST hits to this cluster: 5
Cumulative BLAST score: 1544
Table of genes, locations, strands and annotations of subject cluster:
J5N97_022061	KAJ0969184.1	4805080	4812965	+	hypothetical_protein
J5N97_022062	KAJ0969185.1	4815659	4821806	-	hypothetical_protein
J5N97_022063	KAJ0969186.1	4825137	4827520	-	hypothetical_protein
J5N97_022064	KAJ0969187.1	4829243	4829744	-	hypothetical_protein
J5N97_022065	KAJ0969188.1	4833917	4838603	+	hypothetical_protein
J5N97_022066	KAJ0969189.1	4839724	4842773	-	hypothetical_protein
J5N97_022067	KAJ0969190.1	4845269	4853051	-	hypothetical_protein
Table of Blast hits (query gene, subject gene, %identity, blast score, %coverage, e-value):
MCH09g06900	J5N97_022065	35	115	81.746	2.2e-24
MCH09g06970	J5N97_022062	71	1429	94.0341	0.0e+00
>>
74. NC_052405.1_c142
Source: Phoenix dactylifera cultivar Barhee BC4 chromosome 14, palm_55x_up_171113_PBpolish2nd_filt_p, whole genome shotgun sequence
Type: saccharide
Number of proteins with BLAST hits to this cluster: 5
Cumulative BLAST score: 1516
Table of genes, locations, strands and annotations of subject cluster:
LOC103710845	XP_008794975.2	15798504	15800547	+	putative_pentatricopeptide_repeat-containing_protein_At3g25060,_mitochondrial
LOC103710846	XP_008794976.2	15817543	15831892	-	probable_sucrose-phosphate_synthase_2
LOC103710826	XP_008794947.2	15837976	15853164	+	eEF1A_lysine_and_N-terminal_methyltransferase
LOC103710827	XP_008794948.1	15861974	15868585	+	RPM1-interacting_protein_4-like_isoform_X1
Table of Blast hits (query gene, subject gene, %identity, blast score, %coverage, e-value):
MCH09g06900	LOC103710827	34	129	94.8413	1.9e-28
MCH09g06970	LOC103710846	69	1387	96.4015	0.0e+00
>>
75. NC_026001.1_c119
Source: Elaeis guineensis chromosome 9, EG5, whole genome shotgun sequence
Type: saccharide
Number of proteins with BLAST hits to this cluster: 5
Cumulative BLAST score: 1515
Table of genes, locations, strands and annotations of subject cluster:
LOC105051140	XP_010929744.1	5810808	5812851	+	putative_pentatricopeptide_repeat-containing_protein_At3g25060,_mitochondrial
LOC105051141	XP_010929745.1	5846292	5856763	-	LOW_QUALITY_PROTEIN:_probable_sucrose-phosphate_synthase_2
LOC105051142	XP_010929746.1	5892116	5910795	+	eEF1A_lysine_and_N-terminal_methyltransferase
LOC105051144	XP_010929749.1	5939629	5946585	+	RPM1-interacting_protein_4_isoform_X1
Table of Blast hits (query gene, subject gene, %identity, blast score, %coverage, e-value):
MCH09g06900	LOC105051144	35	132	86.9048	2.3e-29
MCH09g06970	LOC105051141	69	1383	95.6439	0.0e+00
>>
76. JADFUC010000593.1_c217
Source: Lithospermum erythrorhizon cultivar Siebold & Zucc. contig_814, whole genome shotgun sequence
Type: saccharide-terpene
Number of proteins with BLAST hits to this cluster: 5
Cumulative BLAST score: 1454
Table of genes, locations, strands and annotations of subject cluster:
Leryth_021764	KAG9152775.1	23175	24840	+	hypothetical_protein
Leryth_0_4681	KAG9152779.1	52461	53451	+	Leryth_0_4681
Leryth_021765	KAG9152777.1	52461	62371	+	hypothetical_protein
Leryth_021766	KAG9152781.1	75971	96508	+	hypothetical_protein
Leryth_021767	KAG9152784.1	108962	117441	+	hypothetical_protein
Leryth_021768	KAG9152783.1	126370	132124	+	hypothetical_protein
Leryth_021769	KAG9152785.1	134874	136062	-	hypothetical_protein
Leryth_021770	KAG9152780.1	139155	146940	+	hypothetical_protein
Leryth_021771	KAG9152787.1	187933	194750	+	hypothetical_protein
Leryth_021772	KAG9152788.1	220045	222865	-	hypothetical_protein
Table of Blast hits (query gene, subject gene, %identity, blast score, %coverage, e-value):
MCH09g06930	Leryth_021771	38	70	39.9177	1.0e-10
MCH09g06970	Leryth_021770	76	1384	85.2273	0.0e+00
>>
77. CM018031.1_c2
Source: Nyssa sinensis isolate J267 linkage group LG0, whole genome shotgun sequence
Type: saccharide
Number of proteins with BLAST hits to this cluster: 5
Cumulative BLAST score: 1362
Table of genes, locations, strands and annotations of subject cluster:
F0562_000066	KAA8548382.1	914619	919949	-	hypothetical_protein
F0562_000067	KAA8548383.1	924364	954421	-	hypothetical_protein
F0562_000068	KAA8548384.1	958644	967262	+	hypothetical_protein
F0562_000069	KAA8548385.1	967290	969251	+	hypothetical_protein
F0562_000070	KAA8548386.1	971679	981296	+	hypothetical_protein
Table of Blast hits (query gene, subject gene, %identity, blast score, %coverage, e-value):
MCH09g06900	F0562_000066	46	127	60.3175	5.7e-28
MCH09g06970	F0562_000068	72	1235	84.1856	0.0e+00
>>
78. CAJGYO010000008.1_c324
Source: Miscanthus lutarioriparius genome assembly, contig: Chr08, whole genome shotgun sequence
Type: MatE-terpene
Number of proteins with BLAST hits to this cluster: 5
Cumulative BLAST score: 274
Table of genes, locations, strands and annotations of subject cluster:
NCGR_LOCUS35826	CAD6252098.1	87298868	87301281	+	unannotated_orf
NCGR_LOCUS35827	CAD6252099.1	87303675	87311184	-	unannotated_orf
NCGR_LOCUS35828	CAD6252100.1	87312109	87318594	+	unannotated_orf
NCGR_LOCUS35829	CAD6252101.1	87319809	87322559	-	unannotated_orf
NCGR_LOCUS35830	CAD6252102.1	87328704	87332824	+	unannotated_orf
NCGR_LOCUS35831	CAD6252103.1	87333803	87334112	+	unannotated_orf
NCGR_LOCUS35832	CAD6252104.1	87334937	87363923	-	unannotated_orf
NCGR_LOCUS35833	CAD6252105.1	87375590	87377371	-	unannotated_orf
NCGR_LOCUS35834	CAD6252106.1	87425965	87427467	-	unannotated_orf
NCGR_LOCUS35835	CAD6252107.1	87444383	87449532	-	unannotated_orf
Table of Blast hits (query gene, subject gene, %identity, blast score, %coverage, e-value):
MCH09g06910	NCGR_LOCUS35826	64	218	92.4883	2.7e-55
MCH09g06960	NCGR_LOCUS35834	33	56	26.0417	3.1e-06
>>
79. NC_012873.2_c140
Source: Sorghum bicolor cultivar BTx623 chromosome 4, Sorghum_bicolor_NCBIv3, whole genome shotgun sequence
Type: MatE-terpene
Number of proteins with BLAST hits to this cluster: 5
Cumulative BLAST score: 271
Table of genes, locations, strands and annotations of subject cluster:
LOC8068262	XP_002451413.1	1477232	1480244	+	putative_HVA22-like_protein_g
LOC8085230	XP_021314564.1	1484220	1488341	+	S-(+)-linalool_synthase,_chloroplastic_isoform_X1
LOC8085231	XP_002451415.2	1491295	1496162	+	LOW_QUALITY_PROTEIN:_S-(+)-linalool_synthase,_chloroplastic
LOC8075628	XP_002445508.2	1501540	1502513	-	uncharacterized_protein_LOC8075628
LOC8085232	XP_021314452.1	1510657	1513220	+	S-(+)-linalool_synthase,_chloroplastic_isoform_X2
LOC8085233	XP_021314715.1	1514271	1532778	+	DNA-directed_RNA_polymerase_I_subunit_2_isoform_X1
LOC8085234	XP_002451418.1	1539891	1542502	+	S-(+)-linalool_synthase,_chloroplastic_isoform_X1
LOC110434455	XP_021314208.1	1548339	1550946	+	S-(+)-linalool_synthase,_chloroplastic-like
LOC8054270	XP_021313990.1	1552905	1554768	+	pentatricopeptide_repeat-containing_protein_At1g02060,_chloroplastic
LOC110434581	XP_021314553.1	1554838	1558071	+	S-(+)-linalool_synthase,_chloroplastic-like
LOC8055038	XP_002453218.1	1558743	1562801	-	histone_deacetylase_complex_subunit_SAP18
LOC8068263	XP_002451420.1	1567079	1570193	+	UTP:RNA_uridylyltransferase_1
LOC8055039	XP_021315857.1	1571090	1576976	-	protein_DETOXIFICATION_46,_chloroplastic
LOC8055041	XP_002453220.1	1580506	1582896	-	eukaryotic_translation_initiation_factor_3_subunit_J-A
LOC8068265	XP_002453221.1	1583937	1587952	-	protein_ACCUMULATION_AND_REPLICATION_OF_CHLOROPLASTS_6,_chloroplastic
Table of Blast hits (query gene, subject gene, %identity, blast score, %coverage, e-value):
MCH09g06910	LOC8055041	64	215	89.2019	1.3e-54
MCH09g06960	LOC8085231	31	56	25.625	2.3e-06
>>
80. CAMAPE010000010.1_c38
Source: Cuscuta europaea genome assembly, contig: ptg000010l, whole genome shotgun sequence
Type: cyclopeptide
Number of proteins with BLAST hits to this cluster: 2
Cumulative BLAST score: 1243
Table of genes, locations, strands and annotations of subject cluster:
CEURO_LOCUS6022	CAH9076788.1	16836278	16837289	-	unannotated_orf
CEURO_LOCUS6023	CAH9076789.1	16870385	16873068	-	unannotated_orf
CEURO_LO_1688	CAH9076793.1	16926500	16934472	-	CEURO_LO_1688
CEURO_LO_1690	CAH9076791.1	16929491	16934472	-	CEURO_LO_1690
CEURO_LOCUS6025	CAH9076794.1	16952595	16955741	+	unannotated_orf
CEURO_LOCUS6026	CAH9076795.1	16970609	16971071	+	unannotated_orf
CEURO_LO_1691	CAH9076796.1	16980645	16981698	+	CEURO_LO_1691
CEURO_LOCUS6027	CAH9076797.1	16997647	17001744	-	unannotated_orf
CEURO_LOCUS6028	CAH9076798.1	17065424	17067164	+	unannotated_orf
CEURO_LOCUS6029	CAH9076799.1	17069374	17069674	+	unannotated_orf
CEURO_LOCUS6030	CAH9076800.1	17085496	17086804	+	unannotated_orf
CEURO_LOCUS6031	CAH9076801.1	17111187	17114268	+	unannotated_orf
CEURO_LOCUS6032	CAH9076803.1	17118237	17123620	-	unannotated_orf
CEURO_LOCUS6033	CAH9076804.1	17147004	17149393	+	unannotated_orf
CEURO_LOCUS6034	CAH9076805.1	17174135	17175261	-	unannotated_orf
CEURO_LOCUS6035	CAH9076806.1	17184100	17184517	-	unannotated_orf
CEURO_LOCUS6036	CAH9076807.1	17198307	17201684	+	unannotated_orf
CEURO_LOCUS6037	CAH9076808.1	17205338	17214902	+	unannotated_orf
CEURO_LOCUS6038	CAH9076809.1	17226078	17228717	-	unannotated_orf
CEURO_LOCUS6039	CAH9076810.1	17248860	17259285	+	unannotated_orf
CEURO_LOCUS6040	CAH9076811.1	17288514	17288856	+	unannotated_orf
CEURO_LOCUS6041	CAH9076812.1	17294422	17295193	+	unannotated_orf
CEURO_LOCUS6042	CAH9076813.1	17308572	17313868	-	unannotated_orf
CEURO_LOCUS6043	CAH9076814.1	17349150	17357269	+	unannotated_orf
CEURO_LOCUS6044	CAH9076815.1	17363443	17366654	+	unannotated_orf
CEURO_LOCUS6045	CAH9076816.1	17418418	17420632	+	unannotated_orf
CEURO_LOCUS6046	CAH9076818.1	17451697	17456427	+	unannotated_orf
CEURO_LOCUS6047	CAH9076819.1	17521215	17521555	-	unannotated_orf
CEURO_LOCUS6048	CAH9076820.1	17570437	17571247	+	unannotated_orf
CEURO_LOCUS6049	CAH9076821.1	17611998	17612388	+	unannotated_orf
CEURO_LOCUS6050	CAH9076822.1	17666910	17678226	+	unannotated_orf
CEURO_LOCUS6051	CAH9076823.1	17680819	17681029	-	unannotated_orf
CEURO_LOCUS6052	CAH9076824.1	17778590	17780093	-	unannotated_orf
CEURO_LOCUS6053	CAH9076825.1	17859452	17862585	+	unannotated_orf
CEURO_LOCUS6055	CAH9076828.1	17898813	17901724	-	unannotated_orf
CEURO_LOCUS6054	CAH9076826.1	17903174	17903552	-	unannotated_orf
CEURO_LOCUS6056	CAH9076829.1	17966003	17966849	-	unannotated_orf
CEURO_LOCUS6057	CAH9076830.1	18007939	18063498	-	unannotated_orf
CEURO_LO_1695	CAH9076833.1	18021009	18084551	-	CEURO_LO_1695
CEURO_LO_1696	CAH9076832.1	18021861	18084551	-	CEURO_LO_1696
CEURO_LOCUS6058	CAH9076835.1	18108212	18115174	+	unannotated_orf
CEURO_LOCUS6059	CAH9076838.1	18161025	18166342	+	unannotated_orf
CEURO_LOCUS6060	CAH9076840.1	18185144	18187090	+	unannotated_orf
CEURO_LOCUS6061	CAH9076841.1	18213767	18214990	+	unannotated_orf
CEURO_LOCUS6062	CAH9076843.1	18273855	18278710	+	unannotated_orf
CEURO_LOCUS6063	CAH9076844.1	18285828	18286149	+	unannotated_orf
CEURO_LOCUS6064	CAH9076845.1	18300521	18304495	-	unannotated_orf
CEURO_LOCUS6065	CAH9076846.1	18309875	18312003	-	unannotated_orf
CEURO_LOCUS6066	CAH9076847.1	18314476	18314800	+	unannotated_orf
CEURO_LOCUS6067	CAH9076848.1	18321857	18322160	+	unannotated_orf
CEURO_LOCUS6068	CAH9076849.1	18328654	18333492	+	unannotated_orf
CEURO_LOCUS6069	CAH9076850.1	18340133	18363607	-	unannotated_orf
CEURO_LOCUS6070	CAH9076851.1	18376589	18379965	+	unannotated_orf
CEURO_LOCUS6071	CAH9076852.1	18414009	18416372	+	unannotated_orf
CEURO_LOCUS6072	CAH9076853.1	18422034	18422361	+	unannotated_orf
CEURO_LOCUS6073	CAH9076854.1	18478315	18479479	-	unannotated_orf
CEURO_LOCUS6074	CAH9076855.1	18516289	18523267	-	unannotated_orf
CEURO_LOCUS6075	CAH9076857.1	18540146	18543441	-	unannotated_orf
CEURO_LOCUS6076	CAH9076858.1	18570953	18577471	+	unannotated_orf
CEURO_LOCUS6077	CAH9076859.1	18582485	18586218	+	unannotated_orf
CEURO_LOCUS6078	CAH9076861.1	18589562	18590408	+	unannotated_orf
CEURO_LOCUS6079	CAH9076862.1	18602784	18605097	+	unannotated_orf
CEURO_LO_1706	CAH9076864.1	18660041	18667238	-	CEURO_LO_1706
CEURO_LOCUS6081	CAH9076866.1	18704656	18712286	+	unannotated_orf
CEURO_LOCUS6082	CAH9076867.1	18731021	18732567	+	unannotated_orf
CEURO_LOCUS6083	CAH9076868.1	18735820	18737032	+	unannotated_orf
CEURO_LOCUS6084	CAH9076869.1	18746931	18747801	+	unannotated_orf
CEURO_LOCUS6085	CAH9076870.1	18750906	18757242	-	unannotated_orf
CEURO_LOCUS6086	CAH9076871.1	18768591	18769755	+	unannotated_orf
CEURO_LOCUS6088	CAH9076873.1	18816464	18820890	-	unannotated_orf
CEURO_LOCUS6087	CAH9076872.1	18822295	18822823	+	unannotated_orf
CEURO_LOCUS6089	CAH9076874.1	18856371	18865797	+	unannotated_orf
CEURO_LO_1707	CAH9076875.1	18867822	18870843	+	CEURO_LO_1707
CEURO_LOCUS6090	CAH9076876.1	18873983	18875788	+	unannotated_orf
CEURO_LOCUS6091	CAH9076877.1	18878089	18878455	-	unannotated_orf
CEURO_LO_1708	CAH9076878.1	18879171	18879714	-	CEURO_LO_1708
CEURO_LOCUS6092	CAH9076879.1	18955459	18957799	-	unannotated_orf
CEURO_LOCUS6093	CAH9076880.1	18973160	18977640	-	unannotated_orf
Table of Blast hits (query gene, subject gene, %identity, blast score, %coverage, e-value):
MCH09g06880	CEURO_LOCUS6089	42	540	80.5361	9.6e-152
MCH09g06980	CEURO_LOCUS6076	61	703	93.8144	7.5e-201

## Sheet: clusters total information
Cluster	Record	Type	From	To	Size (kb)	Core domains	Product/substrate predicted by subgroup	CD-HIT	Most similar known cluster	MIBiG BGC-ID
Cluster 19	chr03	Alkaloid	2515632	2581927	66.3	2OG-FeII_Oxy, Bet_v_1, Transferase	-	3	-	-
Cluster 21	chr03	Alkaloid	14832684	15205254	372.57	Bet_v_1, p450	-	4	-	-
Cluster 23	chr03	Alkaloid	32486182	32786811	300.63	Abhydrolase_3, Bet_v_1, DIOX_N	-	3	-	-
Cluster 26	chr03	Alkaloid	47029048	47170354	141.31	Bet_v_1, Transferase, p450	-	4	-	-
Cluster 40	chr05	Alkaloid	35304910	35489679	184.77	Bet_v_1, Transferase, p450	-	3	-	-
Cluster 51	chr09	Alkaloid	3580963	3649142	68.18	Cu_amine_oxid, Lipoxygenase	-	3	-	-
Cluster 46	chr07	Cyclopeptide	30228959	30834732	605.77	BURP	-	1	-	-
Cluster 58	chr09	Cyclopeptide	9438093	9905543	467.45	BURP	-	1	-	-
Cluster 61	chr09	Cyclopeptide	15053156	15569737	516.58	BURP	-	1	-	-
Cluster 32	chr04	Fatty_acid	6942787	7107362	164.57	AMP-binding, Methyltransf_7, Transferase	-	4	-	-
Cluster 31	chr04	Fatty_acid-Mate	5005844	5183359	177.51	DIOX_N, Epimerase, FA_hydroxylase, MatE	-	6	-	-
Cluster 30	chr04	Fatty_acid-Saccharide	3762269	3929055	166.79	CER1-like_C, ECH_2, UDPGT_2, p450	flavonoid-2	5	-	-
Cluster 10	chr02	Lignan	1943484	2098145	154.66	3Beta_HSD, Amino_oxidase, Dirigent, Epimerase, Methyltransf_11	-	7	-	-
Cluster 8	chr01	Lignan-Saccharide	38818594	38897386	78.79	Dirigent, Epimerase, UDPGT_2	cyanogenic glucoside-2, monoterpenoid-2	3	-	-
Cluster 48	chr08	Lignan-Saccharide	5955831	6358615	402.78	Dirigent, UDPGT_2	-	3	-	-
Cluster 12	chr02	Mate	16441069	16774142	333.07	MatE, p450	-	4	-	-
Cluster 38	chr05	Mate	19158977	19376510	217.53	Glycos_transf_1, MatE, adh_short, adh_short_C2	-	6	-	-
Cluster 39	chr05	Mate	27067961	27213105	145.14	Abhydrolase_3, Epimerase, MatE, UDPGT_2	cyanogenic glucoside, monoterpenoid	4	-	-
Cluster 13	chr02	Mate-Saccharide	17273885	17473512	199.63	MatE, UDPGT_2, p450	cyanogenic glucoside, monoterpenoid	4	-	-
Cluster 44	chr07	Phenolamide-Alkaloid	12180519	12277166	96.65	Pyridoxal_deC, Transferase	-	2	-	-
Cluster 14	chr02	Polyketide	27803797	28820345	1016.55	AMP-binding, Chal_sti_synt_C, Epimerase, p450	-	4	-	-
Cluster 52	chr09	Polyketide	4599774	4750411	150.64	Abhydrolase_3, Chal_sti_synt_C, Epimerase	-	3	-	-
Cluster 7	chr01	Putative	38598773	38752280	153.51	Aminotran_1_2, DIOX_N	-	4	-	-
Cluster 9	chr01	Putative	50765256	50799553	34.3	ECH_2, p450	-	4	-	-
Cluster 17	chr02	Putative	47929319	48065019	135.7	2OG-FeII_Oxy, DIOX_N	-	4	-	-
Cluster 18	chr03	Putative	1868846	2046937	178.09	Transferase, p450	-	5	-	-
Cluster 20	chr03	Putative	6568287	6638545	70.26	2OG-FeII_Oxy, DIOX_N, Transferase	-	5	-	-
Cluster 22	chr03	Putative	31904380	32092452	188.07	ADH_N, ADH_zinc_N, Aldo_ket_red, GMC_oxred_C, GMC_oxred_N	-	4	-	-
Cluster 29	chr04	Putative	3056760	3178067	121.31	Lipoxygenase, Transferase, adh_short_C2	-	5	-	-
Cluster 37	chr05	Putative	13208969	13563825	354.86	Abhydrolase_3, Peptidase_S10	-	6	-	-
Cluster 43	chr07	Putative	3353822	3517298	163.48	Aldo_ket_red, Aminotran_1_2, Dimerisation, Methyltransf_2	-	4	-	-
Cluster 53	chr09	Putative	5340115	5416501	76.39	DIOX_N, Transferase	-	5	-	-
Cluster 60	chr09	Putative	10674130	10908389	234.26	ADH_N_2, Transferase, p450	-	5	-	-
Cluster 2	chr01	Saccharide	4619636	4824952	205.32	Transferase, UDPGT_2, polyprenyl_synt	small phenolic-2	3	-	-
Cluster 3	chr01	Saccharide	8857057	9263971	406.91	Aminotran_1_2, ERG4_ERG24, Glycos_transf_2	-	3	-	-
Cluster 4	chr01	Saccharide	20380852	20441044	60.19	Aldo_ket_red, Amino_oxidase, Epimerase, UDPGT_2	flavonoid	3	-	-
Cluster 5	chr01	Saccharide	20511323	20714823	203.5	Aminotran_3, UDPGT_2, p450	-	4	-	-
Cluster 15	chr02	Saccharide	37685913	37778434	92.52	Amino_oxidase, Epimerase, Glycos_transf_1	-	3	-	-
Cluster 16	chr02	Saccharide	41230831	41342559	111.73	2OG-FeII_Oxy, DIOX_N, UDPGT_2, adh_short_C2	*saccharide	3	-	-
Cluster 28	chr04	Saccharide	2662597	2915128	252.53	AMP-binding, Amino_oxidase, Aminotran_1_2, UDPGT_2, p450	-	5	-	-
Cluster 34	chr04	Saccharide	13812846	14063597	250.75	Amino_oxidase, DAHP_synth_2, SE, UDPGT_2	cyanogenic glucoside, monoterpenoid	4	-	-
Cluster 35	chr04	Saccharide	43277126	43409811	132.69	Glycos_transf_1, UDPGT_2, adh_short_C2	cytokinin-3	5	-	-
Cluster 41	chr06	Saccharide	34670742	34792317	121.58	2OG-FeII_Oxy, DIOX_N, UDPGT_2, p450	flavonoid-3, oleananes-3	5	-	-
Cluster 45	chr07	Saccharide	29323235	29490853	167.62	Glyco_hydro_1, adh_short_C2, p450	-	3	-	-
Cluster 47	chr07	Saccharide	33703824	33950819	247	PALP, Thr_dehydrat_C, UDPGT_2	flavonoid-6, oleananes-6	4	-	-
Cluster 49	chr08	Saccharide	33237677	33384033	146.36	2OG-FeII_Oxy, Aldo_ket_red, UDPGT_2	flavonoid-3	4	-	-
Cluster 50	chr09	Saccharide	248749	312906	64.16	2OG-FeII_Oxy, DIOX_N, Glyco_hydro_1, Peptidase_S10	-	3	-	-
Cluster 54	chr09	Saccharide	6252494	6401992	149.5	AMP-binding, UDPGT_2, p450	flavonoid-2	4	-	-
Cluster 59	chr09	Saccharide	10397713	10599527	201.81	ADH_N_2, ADH_zinc_N, Transferase, UDPGT_2, p450	carboxyl-6	8	-	-
Cluster 57	chr09	Saccharide-Polyketide	7597957	8008703	410.75	Aldo_ket_red, Amino_oxidase, Cellulose_synt, Chal_sti_synt_C, Chal_sti_synt_N, Transferase, oMT, p450	-	8	-	-
Cluster 33	chr04	Saccharide-Terpene	7892852	8083191	190.34	Glyco_hydro_1, Terpene_synth, Terpene_synth_C	-	3	-	-
Cluster 42	chr06	Saccharide-Terpene	38182327	38289036	106.71	Glycos_transf_2, Prenyltrans, Transferase	-	3	-	-
Cluster 56	chr09	Saccharide-Terpene	6680318	6861470	181.15	Glycos_transf_1, Terpene_synth, Terpene_synth_C	-	4	-	-
Cluster 1	chr01	Terpene	2250936	2471472	220.54	Terpene_synth, Terpene_synth_C, p450	-	3	-	-
Cluster 6	chr01	Terpene	32367715	32489992	122.28	ADH_N, ADH_zinc_N, Abhydrolase_3, Terpene_synth, Terpene_synth_C, p450	-	6	-	-
Cluster 11	chr02	Terpene	10344090	10519836	175.75	SQHop_cyclase_C, p450	lupeol-2	3	tirucalla (26% of genes show similarity)	BGC0001314.3_c1
Cluster 24	chr03	Terpene	35581746	35663437	81.69	Terpene_synth, Terpene_synth_C, p450	-	4	-	-
Cluster 25	chr03	Terpene	37342501	37765573	423.07	Terpene_synth, Terpene_synth_C, p450	-	5	-	-
Cluster 27	chr04	Terpene	1988131	2025714	37.58	Terpene_synth, Terpene_synth_C	-	4	-	-
Cluster 55	chr09	Terpene	6474547	6631100	156.55	Epimerase, Terpene_synth, Terpene_synth_C, Transferase	-	4	-	-
Cluster 36	chr04	Terpene-Lignan-Polyketide	43776098	43856246	80.15	Chal_sti_synt_C, Dirigent, Terpene_synth, Terpene_synth_C	-	3	-	-
